# Supplementary material for: Association between human blood metabolome and the risk of gastrointestinal tumors
Source: PLoS One. 2024 May 30;19(5):e0304574. doi: 10.1371/journal.pone.0304574 (PMC11139295; doi:10.1371/journal.pone.0304574)
Supplement: S2 Table — (ZIP) [file pone.0304574.s002.zip]

Archive with 1 entries (1 files):
- Table S2(A-E).xlsx
