# Supplementary material for: Association between human blood metabolome and the risk of gastrointestinal tumors
Source: PLoS One. 2024 May 30;19(5):e0304574. doi: 10.1371/journal.pone.0304574 (PMC11139295; doi:10.1371/journal.pone.0304574)
Supplement: S2 Table — (ZIP) [file pone.0304574.s002.zip › Table S2(A-E).xlsx]

## Sheet: Supplementary Table 2A
Supplementary Table 2A. Details of Blood Metabolite predicting SNPs with Liver Cancer.
	Blood Metabolite							Colorectal Cancer		F-statistic
Category	Metabolite	SNP	Effect allele	Other allele	Beta	Standard Error	P-value	Beta	Standard Error
Amino acid	Tryptophan	rs1016522	A	G	0.0058	0.0009	1.59e-10	0.0364	0.0828	41.5309
Amino acid	Tryptophan	rs13122250	T	C	0.0062	0.0009	8.95e-12	0.1055	0.0844	47.4568
Amino acid	Tryptophan	rs1373962	C	T	-0.005	0.0009	2.71e-08	-0.0061	0.0834	30.8642
Amino acid	Tryptophan	rs1559063	G	C	-0.0052	0.0009	7.82e-09	-0.1212	0.0858	33.3827
Amino acid	Tryptophan	rs2111118	C	T	-0.0051	0.0009	1.21e-08	-0.0248	0.0813	32.1111
Amino acid	Tryptophan	rs284191	G	A	0.006	0.001	1.97e-09	0.0752	0.0844	36
Amino acid	Tryptophan	rs38271	G	A	0.0051	0.0009	1.19e-08	-0.0365	0.0836	32.1111
Amino acid	Tryptophan	rs4306882	T	G	-0.0057	0.0009	2.52e-10	0.0195	0.082	40.1111
Amino acid	Tryptophan	rs4615256	G	A	-0.0049	0.0009	4.99e-08	0.066	0.0821	29.642
Amino acid	Tryptophan	rs4958379	A	G	-0.005	0.0009	2.18e-08	-0.1131	0.0841	30.8642
Amino acid	Tryptophan	rs603446	T	C	0.0051	0.0009	1.38e-08	0.0428	0.085	32.1111
Amino acid	Tryptophan	rs6480970	A	G	-0.0049	0.0009	4.29e-08	-0.0705	0.0855	29.642
Amino acid	Tryptophan	rs6935961	G	A	0.0056	0.0009	3.75e-10	-0.0084	0.086	38.716
Amino acid	Tryptophan	rs710580	A	C	-0.005	0.0009	3.57e-08	-0.073	0.0849	30.8642
Amino acid	Tryptophan	rs7463805	T	C	-0.0053	0.0009	4.6e-09	0.0078	0.0814	34.679
Amino acid	Tryptophan	rs7584842	C	T	0.005	0.0009	4.15e-08	-0.0934	0.0831	30.8642
Amino acid	Tryptophan	rs9511152	A	G	-0.005	0.0009	2.98e-08	-0.0152	0.0818	30.8642
Amino acid	Tryptophan	rs972459	C	T	-0.005	0.0009	1.97e-08	0.0504	0.0824	30.8642
Amino acid	4-acetamidobutanoate	rs1041983	T	C	-0.0161	0.0018	2.14e-19	0.0703	0.0908	80.0031
Amino acid	4-acetamidobutanoate	rs13271577	T	C	0.0219	0.0026	2.56e-17	0.1192	0.1019	70.9482
Amino acid	4-acetamidobutanoate	rs2029830	T	C	0.0098	0.0018	3.49e-08	-0.0149	0.0838	29.642
Amino acid	4-acetamidobutanoate	rs721399	T	C	-0.0289	0.0018	3.95e-58	0.0101	0.087	257.781
Amino acid	4-acetamidobutanoate	rs7228099	T	C	-0.0097	0.0018	3.61e-08	0.0187	0.0837	29.0401
Amino acid	4-acetamidobutanoate	rs9657488	C	T	-0.0124	0.0018	3.53e-12	-0.1038	0.0815	47.4568
Amino acid	Proline	rs2518802	C	A	0.0534	0.0033	4.15e-59	-0.0816	0.1358	261.851
Amino acid	Proline	rs715544	A	G	-0.0199	0.0036	2.44e-08	-0.1214	0.1287	30.5563
Amino acid	Proline	rs9605907	G	A	0.0229	0.0026	9.7e-19	-0.0518	0.0953	77.5754
Amino acid	Proline	rs9680846	T	C	-0.0144	0.0024	2.8e-09	0.0383	0.1004	36
Amino acid	Citrulline	rs10164524	G	A	0.01	0.0017	1.06e-08	-0.097	0.0856	34.6021
Amino acid	Citrulline	rs1509820	A	G	0.0096	0.0017	1.75e-08	0.072	0.0814	31.8893
Amino acid	Citrulline	rs1935815	A	T	0.0111	0.0017	1.55e-10	0.0792	0.0882	42.6332
Amino acid	Citrulline	rs682103	C	T	0.0097	0.0018	4.26e-08	0.021	0.0885	29.0401
Amino acid	Betaine	rs16876394	C	T	-0.0304	0.0034	1.49e-19	0.0693	0.1413	79.9446
Amino acid	Betaine	rs185077	C	T	0.0193	0.0023	1.54e-16	-0.0534	0.0815	70.414
Amino acid	Betaine	rs2291919	A	C	-0.0148	0.0025	2.58e-09	0.0598	0.0886	35.0464
Amino acid	Betaine	rs495360	A	C	-0.019	0.003	2.4e-10	-0.0234	0.0826	40.1111
Amino acid	Betaine	rs715	C	T	-0.0221	0.0025	2.08e-19	-0.0163	0.0884	78.1456
Amino acid	Kynurenine	rs10085935	T	C	-0.0103	0.0017	3.33e-09	0.0698	0.0843	36.7093
Amino acid	Kynurenine	rs16924894	A	T	0.0814	0.0146	2.33e-08	-0.1716	0.2487	31.0844
Amino acid	Kynurenine	rs17630235	A	G	0.0131	0.0017	3.41e-14	-0.0297	0.084	59.3806
Amino acid	Kynurenine	rs3184504	C	T	-0.0149	0.0017	6.05e-18	0.012	0.0827	76.8201
Amino acid	Kynurenine	rs750950	C	A	-0.0144	0.0018	2.34e-16	-0.0207	0.0816	64
Amino acid	Kynurenine	rs8051149	A	G	0.0258	0.0025	9.07e-26	0.1721	0.0975	106.502
Amino acid	3-methyl-2-oxovalerate	rs11084396	T	C	-0.011	0.002	3.8e-08	0.1013	0.0832	30.25
Amino acid	3-methyl-2-oxovalerate	rs1260326	C	T	-0.01	0.0017	4.57e-09	0.0216	0.0853	34.6021
Amino acid	3-methyl-2-oxovalerate	rs1440581	C	T	0.014	0.0017	1.21e-16	-0.0757	0.0819	67.8201
Amino acid	N-acetylglycine	rs12328639	G	A	-0.0342	0.0062	2.75e-08	-0.1462	0.1529	30.4277
Amino acid	N-acetylglycine	rs12468557	T	C	-0.0293	0.0044	1.84e-11	-0.0769	0.0842	44.3435
Amino acid	N-acetylglycine	rs13021675	T	C	0.0485	0.006	5.6e-16	0.1148	0.1138	65.3403
Amino acid	N-acetylglycine	rs1367053	C	T	-0.0306	0.0044	4.88e-12	-0.122	0.0816	48.3657
Amino acid	N-acetylglycine	rs1990797	C	G	-0.0486	0.0061	1.33e-15	-0.1326	0.113	63.4765
Amino acid	N-acetylglycine	rs715	C	T	0.091	0.0057	6.66e-58	-0.0163	0.0884	254.878
Amino acid	N-acetylglycine	rs7948073	G	T	0.0256	0.0044	4.6e-09	-0.0653	0.0825	33.8512
Amino acid	Serine	rs1163251	C	T	-0.0188	0.0017	7.05e-27	0.1179	0.0838	122.298
Amino acid	Serine	rs4947534	C	T	0.0183	0.0024	1.96e-14	0.1471	0.1043	58.1406
Amino acid	Serine	rs715	C	T	0.0223	0.0024	2.69e-21	-0.0163	0.0884	86.3351
Amino acid	Pyroglutamine	rs11613331	A	G	0.0374	0.0036	2.23e-25	0.0171	0.0817	107.929
Amino acid	Pyroglutamine	rs1600760	A	T	-0.0216	0.0037	5.12e-09	0.0316	0.0877	34.0804
Amino acid	Pyroglutamine	rs17279437	A	G	0.059	0.0063	1.25e-20	-0.1683	0.1366	87.7047
Amino acid	Pyroglutamine	rs2159892	T	G	-0.0202	0.0037	3.63e-08	0.0888	0.0861	29.8057
Amino acid	Pyroglutamine	rs715	C	T	-0.0361	0.0044	2.46e-16	-0.0163	0.0884	67.3146
Amino acid	Isobutyrylcarnitine	rs12202350	C	T	-0.0596	0.0069	5.07e-18	-0.1351	0.1481	74.6095
Amino acid	Isobutyrylcarnitine	rs2404602	G	A	-0.0259	0.0036	3.56e-13	0.1091	0.0819	51.76
Amino acid	Isobutyrylcarnitine	rs3798167	T	G	0.0433	0.0044	2.2e-22	0.042	0.112	96.8435
Amino acid	Isobutyrylcarnitine	rs4886484	C	G	-0.024	0.0036	2.69e-11	0.07	0.0825	44.4444
Amino acid	Isobutyrylcarnitine	rs648253	A	G	-0.0413	0.0036	6.02e-31	-0.018	0.0823	131.612
Amino acid	Isobutyrylcarnitine	rs662138	G	C	-0.0767	0.0052	4.98e-49	-0.0232	0.1152	217.562
Amino acid	Isobutyrylcarnitine	rs9456496	G	A	-0.031	0.0055	1.36e-08	-0.0757	0.182	31.7686
Amino acid	Isobutyrylcarnitine	rs9457843	T	C	0.0495	0.006	1.32e-16	-0.1469	0.1197	68.0625
Amino acid	Alpha-hydroxyisovalerate	rs12141041	C	T	0.0253	0.0036	1.77e-12	0.0136	0.083	49.3897
Amino acid	Alpha-hydroxyisovalerate	rs2403254	T	C	-0.0409	0.0036	1.26e-30	0.0632	0.0813	129.075
Amino acid	Alpha-hydroxyisovalerate	rs893971	G	A	0.0197	0.0036	4.05e-08	-0.0695	0.0849	29.9452
Amino acid	Asparagine	rs2011069	G	A	-0.027	0.002	1.56e-41	0.008	0.0875	182.25
Amino acid	Asparagine	rs3017098	G	A	-0.0107	0.0018	1.48e-09	0.0251	0.0835	35.3364
Amino acid	Asparagine	rs8008020	C	T	0.0117	0.0018	5.89e-11	0.047	0.082	42.25
Amino acid	Isovalerylcarnitine	rs11950562	C	A	-0.0362	0.0027	2.31e-41	-0.263	0.0865	179.759
Amino acid	Isovalerylcarnitine	rs17672041	T	C	0.0298	0.0044	1.31e-11	0.0277	0.1144	45.8698
Amino acid	Isovalerylcarnitine	rs2291449	G	A	0.0288	0.0052	2.35e-08	0.0635	0.1229	30.6746
Amino acid	Isovalerylcarnitine	rs2662314	C	T	-0.0301	0.0044	4.86e-12	-0.2063	0.0971	46.798
Amino acid	Isovalerylcarnitine	rs4706020	A	G	-0.0214	0.0034	3.8e-10	-0.2625	0.0927	39.6159
Amino acid	Isovalerylcarnitine	rs6596022	C	T	-0.0454	0.0078	6.82e-09	-0.5536	0.3401	33.8784
Amino acid	Isovalerylcarnitine	rs9635324	G	A	-0.0337	0.0027	1.89e-35	-0.2319	0.0816	155.787
Amino acid	Glutaroyl carnitine	rs11085835	C	T	-0.0154	0.0027	1.04e-08	-0.0694	0.0905	32.5322
Amino acid	Glutaroyl carnitine	rs12927959	G	A	0.0241	0.0027	7.1e-19	-0.0391	0.0871	79.6722
Amino acid	Glutaroyl carnitine	rs13375749	C	T	-0.0297	0.0027	2.8e-28	-0.1363	0.1177	121
Amino acid	Glutaroyl carnitine	rs17641971	C	T	0.0252	0.0026	3.35e-22	-0.151	0.0892	93.9408
Amino acid	Glutaroyl carnitine	rs1981524	T	C	0.016	0.0027	3.15e-09	0.1124	0.0989	35.1166
Amino acid	Glutaroyl carnitine	rs2291449	G	A	0.0276	0.0043	1.44e-10	0.0635	0.1229	41.1985
Amino acid	Glutaroyl carnitine	rs246234	G	C	0.0199	0.0026	2.56e-14	-0.0541	0.0899	58.5814
Amino acid	Glutaroyl carnitine	rs715	C	T	-0.0215	0.0026	3.5e-16	-0.0163	0.0884	68.3802
Amino acid	Glutaroyl carnitine	rs8012	G	A	-0.0374	0.0027	6.36e-45	0.0522	0.0814	191.874
Amino acid	Glutaroyl carnitine	rs8056893	A	C	-0.0302	0.0026	2.23e-30	0.0259	0.0929	134.917
Amino acid	Glutaroyl carnitine	rs896388	A	G	0.031	0.0047	3.94e-11	-0.0629	0.1208	43.5038
Amino acid	Tryptophan betaine	rs13184973	A	T	-0.0763	0.0138	3.29e-08	0.0677	0.1387	30.5697
Amino acid	Tryptophan betaine	rs2405522	G	A	0.1264	0.0113	4.49e-29	0.0307	0.1178	125.123
Amino acid	Tryptophan betaine	rs2548993	A	G	0.058	0.0097	1.89e-09	-0.2091	0.0843	35.753
Amino acid	Tryptophan betaine	rs7733814	T	C	-0.1034	0.0184	1.89e-08	0.2168	0.1206	31.5795
Amino acid	Alanine	rs1047891	A	C	-0.0282084	0.00441053	1.6e-10	-0.0019	0.0877	40.9049
Amino acid	Alanine	rs11183544	G	A	-0.025324	0.00455762	2.8e-08	0.075	0.0884	30.8737
Amino acid	Alanine	rs11183581	A	C	0.0584774	0.0049995	1.3e-31	0.043	0.1093	136.812
Amino acid	Alanine	rs11558471	G	A	-0.0307622	0.00441269	3.1e-12	-0.0334	0.084	48.5991
Amino acid	Alanine	rs11615723	C	T	0.0714502	0.0128317	2.6e-08	0.1632	0.4459	31.0055
Amino acid	Alanine	rs11715633	A	G	-0.0289755	0.00461066	3.3e-10	0.0384	0.104	39.4944
Amino acid	Alanine	rs117407668	T	A	0.109981	0.0131527	6.2e-17	0.7238	0.4012	69.9207
Amino acid	Alanine	rs117422858	G	A	-0.0801444	0.0126512	2.4e-10	-0.343	0.2079	40.1313
Amino acid	Alanine	rs117466114	T	C	-0.08547	0.0134808	2.3e-10	-0.1713	0.213	40.1972
Amino acid	Alanine	rs11866219	C	A	-0.0284814	0.00420519	1.3e-11	-0.024	0.0835	45.8724
Amino acid	Alanine	rs12379111	G	C	-0.0422426	0.00708917	2.5e-09	-0.0076	0.1202	35.5067
Amino acid	Alanine	rs1260326	C	T	-0.0557358	0.00418559	1.9e-40	0.0216	0.0853	177.319
Amino acid	Alanine	rs13022279	C	T	-0.037983	0.00687768	3.3e-08	0.101	0.154	30.4996
Amino acid	Alanine	rs13277542	G	T	-0.0325828	0.00416178	4.9e-15	-0.0627	0.0823	61.2941
Amino acid	Alanine	rs138373837	T	C	-0.0957224	0.0134966	1.3e-12	-0.3591	0.4191	50.3012
Amino acid	Alanine	rs138855722	G	C	0.0728914	0.0128362	1.4e-08	1.3438	0.7094	32.2463
Amino acid	Alanine	rs144262262	C	T	-0.194206	0.0346404	2.1e-08	1.896	1.7294	31.4311
Amino acid	Alanine	rs150207916	T	C	0.087117	0.0149228	5.3e-09	-0.4636	0.3064	34.0804
Amino acid	Alanine	rs17122673	C	T	0.0560708	0.00666794	4.1e-17	0.0652	0.1343	70.7115
Amino acid	Alanine	rs1858714	T	G	0.0356001	0.00476398	7.9e-14	-0.0496	0.1099	55.8422
Amino acid	Alanine	rs2069389	G	A	0.0544283	0.00947513	9.2e-09	-0.0007	0.224	32.9974
Amino acid	Alanine	rs2160387	C	T	-0.0451528	0.00411946	5.9e-28	0.0072	0.0826	120.14
Amino acid	Alanine	rs2168101	A	C	-0.0527764	0.00457618	9e-31	0.0469	0.0851	133.007
Amino acid	Alanine	rs2287978	T	A	0.0745295	0.00799668	1.2e-20	0.0517	0.1289	86.8634
Amino acid	Alanine	rs2385127	A	G	-0.0283112	0.00421097	1.8e-11	0.1325	0.0877	45.2014
Amino acid	Alanine	rs2629665	A	C	-0.044769	0.00417342	7.6e-27	-0.125	0.0827	115.072
Amino acid	Alanine	rs2657885	A	T	0.0341235	0.00441938	1.2e-14	-0.0546	0.0843	59.619
Amino acid	Alanine	rs2933243	A	G	0.0835392	0.00528861	3.3e-56	-0.0634	0.1047	249.516
Amino acid	Alanine	rs339969	A	C	0.0243639	0.0042121	7.3e-09	-0.0871	0.0907	33.4577
Amino acid	Alanine	rs45467396	G	A	0.0811424	0.0148042	4.2e-08	0.2198	0.2519	30.0418
Amino acid	Alanine	rs4693210	G	A	-0.032872	0.0041343	1.8e-15	-0.0292	0.0829	63.2191
Amino acid	Alanine	rs4766214	G	A	-0.0254253	0.00414188	8.3e-10	0.0333	0.0869	37.6823
Amino acid	Alanine	rs4985413	C	T	-0.0393537	0.00424794	2e-20	0.0253	0.0901	85.8251
Amino acid	Alanine	rs5023078	C	T	-0.0244108	0.00410842	2.8e-09	0.0282	0.2128	35.3032
Amino acid	Alanine	rs554468395	T	G	0.144285	0.0188299	1.8e-14	-0.5532	0.4604	58.7146
Amino acid	Alanine	rs56335308	A	G	0.094964	0.0125412	3.7e-14	0.5868	0.4256	57.3376
Amino acid	Alanine	rs58116791	C	T	0.0265869	0.0048497	4.2e-08	0.1034	0.1015	30.0542
Amino acid	Alanine	rs6752053	C	T	-0.0258207	0.00416557	5.7e-10	0.1093	0.0857	38.4226
Amino acid	Alanine	rs6889699	T	C	-0.0331611	0.00585038	1.4e-08	-0.1553	0.1202	32.1284
Amino acid	Alanine	rs6931514	G	A	0.0372601	0.00466345	1.4e-15	-0.1068	0.0861	63.8371
Amino acid	Alanine	rs73201506	G	A	0.0564557	0.00980813	8.6e-09	-0.0966	0.1478	33.1317
Amino acid	Alanine	rs74359215	G	C	0.079697	0.0131366	1.3e-09	0.2119	0.3115	36.8059
Amino acid	Alanine	rs75017413	A	T	0.0717653	0.00813692	1.1e-18	-0.0753	0.1517	77.7873
Amino acid	Alanine	rs7503139	T	C	-0.0406873	0.00549304	1.3e-13	-0.0916	0.1122	54.8646
Amino acid	Alanine	rs7624902	G	A	-0.0387669	0.00411103	4.1e-21	0.0326	0.0832	88.9244
Amino acid	Alanine	rs77764977	G	A	-0.0774529	0.010376	8.4e-14	-0.5108	0.242	55.7206
Amino acid	Alanine	rs7925445	G	A	0.0298062	0.00413415	5.6e-13	0.0578	0.0859	51.9805
Amino acid	Alanine	rs7967842	T	G	-0.0485341	0.00426792	5.8e-30	-0.0301	0.0916	129.319
Amino acid	Alanine	rs79687284	C	G	0.134338	0.0112169	4.7e-33	0.1712	0.3203	143.434
Amino acid	Alanine	rs7978353	G	A	0.0279062	0.00416185	2e-11	0.098	0.0814	44.9602
Amino acid	Alanine	rs8056893	A	C	-0.0258052	0.00464532	2.8e-08	0.0259	0.0929	30.8591
Amino acid	Alanine	rs8061221	A	G	0.0582034	0.0047071	4e-35	-0.0332	0.0967	152.894
Amino acid	Creatinine	rs10008637	C	T	0.0523541	0.00357855	1.8e-48	-0.0972	0.0818	214.036
Amino acid	Creatinine	rs10062079	A	G	0.0315122	0.00361358	2.8e-18	0.0268	0.0837	76.047
Amino acid	Creatinine	rs10224002	G	A	0.0520142	0.0039302	5.5e-40	-0.1217	0.0968	175.152
Amino acid	Creatinine	rs10459101	T	G	-0.0264651	0.00445693	2.9e-09	0.0273	0.1115	35.2594
Amino acid	Creatinine	rs1050816	T	C	-0.0263528	0.00379827	4e-12	0.08	0.0871	48.1373
Amino acid	Creatinine	rs10744602	A	C	-0.0272716	0.00470186	6.6e-09	0.093	0.1262	33.642
Amino acid	Creatinine	rs10821907	T	C	-0.0307895	0.00468895	5.2e-11	0.1625	0.0912	43.1175
Amino acid	Creatinine	rs10903343	C	T	-0.0210338	0.00357544	4e-09	0.0371	0.1146	34.608
Amino acid	Creatinine	rs10926982	A	G	-0.0199999	0.00357757	2.3e-08	-0.0953	0.0821	31.2521
Amino acid	Creatinine	rs11070458	T	C	0.0518355	0.00786124	4.3e-11	0.0118	0.1578	43.4783
Amino acid	Creatinine	rs11072563	G	A	0.0283667	0.00409041	4.1e-12	0.0807	0.1134	48.0932
Amino acid	Creatinine	rs11130203	A	G	-0.0211319	0.00384499	3.9e-08	0.24	0.0823	30.2055
Amino acid	Creatinine	rs111366116	T	C	-0.0336121	0.00567386	3.1e-09	-0.077	0.1254	35.0941
Amino acid	Creatinine	rs1136201	G	A	0.0262584	0.00412673	2e-10	-0.0562	0.0892	40.4878
Amino acid	Creatinine	rs113775984	T	A	-0.0317356	0.00554581	1.1e-08	-0.0714	0.1179	32.7464
Amino acid	Creatinine	rs11564722	T	C	-0.0236882	0.00422302	2e-08	0.0607	0.0968	31.4643
Amino acid	Creatinine	rs117268564	C	G	-0.051329	0.00927291	3.1e-08	0.0346	0.1913	30.6403
Amino acid	Creatinine	rs11786896	T	C	0.0466883	0.0082646	1.6e-08	0.145	0.2053	31.9134
Amino acid	Creatinine	rs118156848	T	C	-0.0834324	0.0128717	9.1e-11	-0.3553	0.3896	42.0144
Amino acid	Creatinine	rs12722725	C	T	0.0408711	0.00533914	1.9e-14	-0.0644	0.1259	58.599
Amino acid	Creatinine	rs13015552	T	C	0.0203507	0.00366395	2.8e-08	-0.0996	0.0842	30.8503
Amino acid	Creatinine	rs1317983	C	T	0.0297048	0.00387005	1.6e-14	0.0357	0.0883	58.9142
Amino acid	Creatinine	rs1381798	A	G	-0.0226275	0.00393774	9.1e-09	0.0394	0.0868	33.0202
Amino acid	Creatinine	rs138576244	A	G	0.133399	0.0244216	4.7e-08	-0.3018	0.2326	29.8371
Amino acid	Creatinine	rs138861398	A	C	-0.0336338	0.00415256	5.5e-16	0.0993	0.0944	65.6024
Amino acid	Creatinine	rs146625690	A	G	0.0696924	0.0123786	1.8e-08	0.1542	0.4822	31.6977
Amino acid	Creatinine	rs1527649	T	C	-0.0248872	0.00443998	2.1e-08	0.0006	0.0961	31.4188
Amino acid	Creatinine	rs17050272	A	G	0.0244089	0.00361863	1.5e-11	0.1038	0.0823	45.4997
Amino acid	Creatinine	rs1717200	G	A	0.0266422	0.00357356	9e-14	0.0209	0.0846	55.5825
Amino acid	Creatinine	rs17513184	T	C	-0.0380839	0.00665182	1e-08	-0.0572	0.1455	32.7795
Amino acid	Creatinine	rs17786744	G	A	0.0252255	0.00363601	4e-12	-0.0513	0.0819	48.1315
Amino acid	Creatinine	rs1781221	C	A	0.0265841	0.00379643	2.5e-12	-0.1262	0.0927	49.0335
Amino acid	Creatinine	rs184561571	A	G	-0.0425615	0.00722311	3.8e-09	0.1563	0.1652	34.7205
Amino acid	Creatinine	rs187355703	G	C	0.08145	0.01139	8.6e-13	-0.3422	0.2654	51.1369
Amino acid	Creatinine	rs2119690	A	G	-0.023369	0.00393728	2.9e-09	0.0034	0.093	35.228
Amino acid	Creatinine	rs2271386	A	G	-0.0337453	0.0049994	1.5e-11	0.1786	0.108	45.5607
Amino acid	Creatinine	rs2279463	G	A	0.0490744	0.00508078	4.5e-22	-0.1163	0.1307	93.293
Amino acid	Creatinine	rs2338801	T	G	-0.0343165	0.00408862	4.7e-17	0.1412	0.1065	70.4454
Amino acid	Creatinine	rs2455357	G	A	-0.0253118	0.00437829	7.4e-09	0.1628	0.0929	33.4224
Amino acid	Creatinine	rs2467853	G	T	0.0453375	0.00368501	8.7e-35	-0.1054	0.0826	151.369
Amino acid	Creatinine	rs267738	G	T	-0.0357301	0.00429544	8.9e-17	-0.0871	0.1037	69.1916
Amino acid	Creatinine	rs288460	T	C	-0.0198581	0.0035886	3.1e-08	-0.2787	0.0819	30.6214
Amino acid	Creatinine	rs288766	T	A	0.025091	0.00374441	2.1e-11	-0.0706	0.0854	44.9024
Amino acid	Creatinine	rs3122720	C	T	0.0280839	0.00507971	3.2e-08	-0.132	0.124	30.5659
Amino acid	Creatinine	rs3130304	A	G	0.0247673	0.00428494	7.5e-09	0.1796	0.1153	33.4093
Amino acid	Creatinine	rs3131643	A	G	0.0296089	0.00485523	1.1e-09	0.117	0.1368	37.1899
Amino acid	Creatinine	rs316034	G	T	0.0448471	0.00529726	2.5e-17	-0.1936	0.1198	71.6747
Amino acid	Creatinine	rs34760583	G	T	-0.0284288	0.00428783	3.4e-11	-0.0517	0.1022	43.9584
Amino acid	Creatinine	rs35709439	T	C	-0.0327666	0.00456846	7.4e-13	-0.0163	0.1088	51.4426
Amino acid	Creatinine	rs35950587	A	C	-0.0255644	0.00459332	2.6e-08	-0.0522	0.0958	30.9755
Amino acid	Creatinine	rs3974479	G	A	-0.0259876	0.00359409	4.8e-13	-0.0328	0.082	52.2823
Amino acid	Creatinine	rs408459	C	A	-0.0230791	0.00361071	1.6e-10	0.177	0.1454	40.8557
Amino acid	Creatinine	rs41269026	A	C	-0.0467343	0.00836616	2.3e-08	0.4057	0.2401	31.2046
Amino acid	Creatinine	rs4293567	A	G	0.0234669	0.0038233	8.4e-10	0.0703	0.094	37.6734
Amino acid	Creatinine	rs445537	G	A	0.0254624	0.00360582	1.6e-12	0.1514	0.0833	49.8644
Amino acid	Creatinine	rs4722500	A	G	0.0231656	0.00385529	1.9e-09	0.1033	0.0849	36.1055
Amino acid	Creatinine	rs4744712	C	A	-0.0248949	0.0036416	8.1e-12	0.0295	0.085	46.7344
Amino acid	Creatinine	rs478308	C	G	-0.0265669	0.00425326	4.2e-10	0.0055	0.0985	39.0156
Amino acid	Creatinine	rs4946935	G	A	0.0239094	0.00396712	1.7e-09	-0.0513	0.0843	36.3234
Amino acid	Creatinine	rs5030873	C	T	0.0395815	0.00385545	1e-24	-0.0791	0.0832	105.398
Amino acid	Creatinine	rs55733296	A	G	0.0816124	0.00923366	9.7e-19	0.0015	0.1817	78.1204
Amino acid	Creatinine	rs55842281	G	A	-0.0218007	0.00375338	6.3e-09	-0.1484	0.0837	33.7362
Amino acid	Creatinine	rs56019566	T	C	-0.0214225	0.00372879	9.2e-09	0.0704	0.0888	33.0069
Amino acid	Creatinine	rs56068447	C	T	0.0413528	0.00730126	1.5e-08	-0.3199	0.1643	32.0785
Amino acid	Creatinine	rs5750561	T	A	0.0278505	0.00364595	2.2e-14	0.0203	0.0831	58.3505
Amino acid	Creatinine	rs6088559	A	C	0.0269877	0.00366637	1.8e-13	-0.1343	0.0815	54.1825
Amino acid	Creatinine	rs6127099	T	A	-0.0239358	0.00406967	4.1e-09	0.1277	0.0928	34.5921
Amino acid	Creatinine	rs62435145	T	G	0.0399003	0.00397528	1e-23	-0.0151	0.0863	100.743
Amino acid	Creatinine	rs659437	C	T	-0.0277972	0.00485182	1e-08	0.0647	0.1135	32.8241
Amino acid	Creatinine	rs690428	C	A	-0.027808	0.00396592	2.4e-12	-0.0383	0.0867	49.1645
Amino acid	Creatinine	rs702634	A	G	-0.0220756	0.00387265	1.2e-08	-0.002	0.0865	32.4944
Amino acid	Creatinine	rs715	C	T	0.0435059	0.00386404	2.1e-29	-0.0163	0.0884	126.769
Amino acid	Creatinine	rs7649167	C	T	0.0242183	0.00383645	2.7e-10	-0.0562	0.0895	39.85
Amino acid	Creatinine	rs7779671	G	A	-0.0218036	0.0035766	1.1e-09	-0.1755	0.0841	37.1634
Amino acid	Creatinine	rs7782653	A	C	-0.0216582	0.00396378	4.7e-08	0.1592	0.0956	29.8556
Amino acid	Creatinine	rs77924615	A	G	-0.0537162	0.00452658	1.8e-32	0.0873	0.0986	140.822
Amino acid	Creatinine	rs7824557	A	G	0.0215316	0.00364969	3.6e-09	0.0337	0.1025	34.8049
Amino acid	Creatinine	rs7831557	A	G	0.0206506	0.00357368	7.5e-09	-0.0026	0.1606	33.3914
Amino acid	Creatinine	rs80282103	T	A	0.037832	0.00651758	6.5e-09	-0.045	0.1528	33.6935
Amino acid	Creatinine	rs8071709	C	A	0.0217521	0.00367399	3.2e-09	0.1184	0.0913	35.0531
Amino acid	Creatinine	rs81205	C	A	0.0245149	0.0036506	1.9e-11	0.0643	0.0824	45.0953
Amino acid	Creatinine	rs847146	C	A	0.0212674	0.00381571	2.5e-08	-0.0396	0.0917	31.0655
Amino acid	Creatinine	rs848476	A	G	-0.0254844	0.00391984	8e-11	0.0577	0.0926	42.268
Amino acid	Creatinine	rs9272116	C	T	0.0279898	0.00356356	4e-15	0.081	0.0854	61.6924
Amino acid	Creatinine	rs9373056	T	C	-0.0238844	0.00381603	3.9e-10	0.1568	0.0947	39.1746
Amino acid	Creatinine	rs963837	C	T	-0.0269186	0.00357687	5.2e-14	-0.1371	0.0817	56.6368
Amino acid	Creatinine	rs964184	C	G	-0.0568751	0.00524941	2.4e-27	0.0314	0.1143	117.388
Amino acid	Creatinine	rs9868257	T	C	0.0198112	0.00362078	4.5e-08	-0.1413	0.0831	29.9376
Amino acid	Creatinine	rs9905274	C	T	-0.0458271	0.00478762	1e-21	0.0383	0.1047	91.6232
Amino acid	Creatinine	rs9927390	T	C	0.0219706	0.00398414	3.5e-08	0.0679	0.0938	30.4099
Amino acid	Creatinine	rs9989901	G	A	-0.0262203	0.00360738	3.6e-13	0.1614	0.0821	52.8313
Amino acid	Glutamine	rs1010931	T	C	-0.0303458	0.00416804	2.9e-13	-0.0594	0.085	53.007
Amino acid	Glutamine	rs10757283	T	C	-0.0240149	0.00418926	8.4e-09	-0.0137	0.0818	32.8615
Amino acid	Glutamine	rs10849008	C	T	0.0293448	0.00427095	4.4e-12	-0.1005	0.0824	47.2078
Amino acid	Glutamine	rs10965245	A	G	-0.0410724	0.00726102	2.4e-08	0.0443	0.1396	31.9967
Amino acid	Glutamine	rs111602323	A	T	0.0425565	0.00701305	1.3e-09	0.0989	0.139	36.8229
Amino acid	Glutamine	rs111678271	C	T	0.10796	0.0127636	2.6e-17	0.0551	0.2431	71.545
Amino acid	Glutamine	rs11172887	G	A	0.0336753	0.00541644	4.3e-10	0.1446	0.1084	38.6541
Amino acid	Glutamine	rs11183560	T	G	-0.0237005	0.00420117	3.4e-09	-0.0402	0.0835	31.8254
Amino acid	Glutamine	rs11189300	G	A	0.0726698	0.0120839	2.2e-09	-0.2731	0.1778	36.1654
Amino acid	Glutamine	rs113674212	A	C	0.135012	0.00820575	1.7e-60	-0.0739	0.1516	270.712
Amino acid	Glutamine	rs115961201	A	G	0.074801	0.0111137	6.2e-12	-0.092	0.194	45.2999
Amino acid	Glutamine	rs11615723	C	T	-0.18141	0.0129449	2.2e-45	0.1632	0.4459	196.393
Amino acid	Glutamine	rs11675484	G	C	0.0361913	0.00460484	4.2e-15	0.0105	0.0828	61.7702
Amino acid	Glutamine	rs117097886	G	A	-0.221751	0.0149823	8.4e-50	-0.4733	0.3038	219.066
Amino acid	Glutamine	rs117405300	T	C	-0.149952	0.0185442	3.1e-16	-0.5205	0.2831	65.3865
Amino acid	Glutamine	rs117433039	C	T	-0.0797091	0.0118207	9.4e-12	-0.1711	0.2151	45.4705
Amino acid	Glutamine	rs117643180	A	C	0.0696173	0.0130999	2.7e-08	0.1816	0.2771	28.2422
Amino acid	Glutamine	rs117682918	A	G	0.105647	0.0176496	3.8e-09	-0.4593	0.3075	35.8298
Amino acid	Glutamine	rs117805856	G	A	-0.0865662	0.0157381	2e-08	0.0197	0.3368	30.2546
Amino acid	Glutamine	rs117943989	G	A	-0.152415	0.013117	3.7e-32	1.0065	0.5916	135.016
Amino acid	Glutamine	rs117955669	T	A	-0.0908993	0.0113726	8.1e-16	0.1553	0.2014	63.8854
Amino acid	Glutamine	rs118163898	T	C	0.0979745	0.0176933	1.8e-08	0.4797	0.3901	30.6626
Amino acid	Glutamine	rs11889865	G	T	-0.0374744	0.00691908	3.5e-08	0.354	0.1315	29.3341
Amino acid	Glutamine	rs12325419	A	G	-0.0365295	0.00646914	6.5e-09	0.0166	0.1295	31.8856
Amino acid	Glutamine	rs1260326	C	T	0.0792571	0.00422438	1.6e-81	0.0216	0.0853	352.006
Amino acid	Glutamine	rs1274961	C	T	-0.0292054	0.0050095	4.1e-09	0.0602	0.0922	33.9889
Amino acid	Glutamine	rs1275519	C	T	-0.049401	0.00812126	4.6e-09	0.0904	0.1406	37.002
Amino acid	Glutamine	rs12816795	C	T	0.0240618	0.00426841	1.3e-08	-0.0452	0.0839	31.7778
Amino acid	Glutamine	rs12881221	T	C	0.0398684	0.00574045	6.8e-12	-0.0423	0.1054	48.2354
Amino acid	Glutamine	rs13234131	G	A	0.072124	0.00614974	2.6e-32	0.0236	0.1221	137.545
Amino acid	Glutamine	rs13245286	T	C	0.0254302	0.00420717	3.5e-09	-0.0776	0.0838	36.5359
Amino acid	Glutamine	rs138855722	G	C	-0.242237	0.0129369	6.6e-79	1.3438	0.7094	350.607
Amino acid	Glutamine	rs141428740	A	G	-0.0514322	0.00896844	4.3e-09	0.1195	0.1517	32.8879
Amino acid	Glutamine	rs147068504	C	T	0.122996	0.0168639	1.1e-13	0.0024	0.3495	53.1944
Amino acid	Glutamine	rs147139486	A	G	-0.0513437	0.00928013	3.4e-08	0.1608	0.1458	30.6102
Amino acid	Glutamine	rs147694769	C	G	0.087884	0.0158715	3.5e-08	-0.6525	0.3683	30.6608
Amino acid	Glutamine	rs17096421	T	A	-0.0523709	0.00908473	3.3e-09	-0.1468	0.2211	33.232
Amino acid	Glutamine	rs17122673	C	T	0.0806398	0.00672469	1.7e-33	0.0652	0.1343	143.798
Amino acid	Glutamine	rs17445108	A	G	0.0497731	0.0060966	5.9e-17	0.0844	0.1249	66.6521
Amino acid	Glutamine	rs1750768	T	C	0.0582926	0.0103621	1.4e-08	0.0845	0.2257	31.6469
Amino acid	Glutamine	rs1958393	G	C	0.0442146	0.00670855	2.6e-11	-0.0622	0.1302	43.4384
Amino acid	Glutamine	rs1998848	A	G	0.167169	0.0209615	1.6e-16	0.3185	0.1733	63.6014
Amino acid	Glutamine	rs2039098	T	C	-0.0242568	0.00420175	4.5e-09	-0.0569	0.0829	33.3278
Amino acid	Glutamine	rs2069389	G	A	-0.138498	0.00955327	1.8e-47	-0.0007	0.224	210.176
Amino acid	Glutamine	rs2083180	T	G	0.0229262	0.00421161	4.5e-08	-0.1097	0.0826	29.6325
Amino acid	Glutamine	rs2141371	A	G	-0.0463006	0.00462321	1.5e-23	0.1223	0.0867	100.297
Amino acid	Glutamine	rs2168101	A	C	-0.0671717	0.00461744	7.6e-48	0.0469	0.0851	211.627
Amino acid	Glutamine	rs2184968	C	T	0.0298226	0.004138	1.2e-12	-0.0878	0.0822	51.941
Amino acid	Glutamine	rs2395779	T	C	0.0248246	0.00461708	4.3e-08	0.0193	0.0859	28.9088
Amino acid	Glutamine	rs2608977	C	T	-0.0356545	0.00498172	3.8e-13	-0.0828	0.0891	51.2236
Amino acid	Glutamine	rs2657885	A	T	-0.0950123	0.00445679	5.79e-102	-0.0546	0.0843	454.481
Amino acid	Glutamine	rs2671861	T	C	-0.0462861	0.00557649	1.6e-17	-0.0215	0.1027	68.8937
Amino acid	Glutamine	rs2711666	G	A	0.0248347	0.00413989	4.6e-09	0.0859	0.0825	35.9866
Amino acid	Glutamine	rs2720586	T	C	0.0413284	0.00493373	2.1e-17	-0.0495	0.1039	70.1692
Amino acid	Glutamine	rs28505379	C	T	-0.0713756	0.0126039	1.2e-08	-0.1767	0.2597	32.0693
Amino acid	Glutamine	rs28929474	T	C	0.0905016	0.0147981	6.6e-10	0.8066	0.2991	37.4025
Amino acid	Glutamine	rs2939302	A	G	-0.24961	0.00533702	1e-200	-0.0634	0.1047	2187.39
Amino acid	Glutamine	rs34139736	G	C	0.0424137	0.00688106	4.1e-10	0.1375	0.1279	37.9928
Amino acid	Glutamine	rs34287626	T	C	0.0439839	0.00424956	2.2e-25	0.0154	0.0855	107.127
Amino acid	Glutamine	rs34697596	G	A	0.0460925	0.0085297	3.8e-08	0.1459	0.1946	29.2007
Amino acid	Glutamine	rs34864034	C	T	0.0742781	0.0083016	3.3e-19	0.0249	0.1688	80.0568
Amino acid	Glutamine	rs35261542	A	C	0.0296508	0.00471265	2.9e-10	-0.1067	0.086	39.5861
Amino acid	Glutamine	rs35823586	A	G	-0.0686901	0.0115558	1.5e-09	0.8709	0.266	35.3336
Amino acid	Glutamine	rs3736951	T	C	0.0323818	0.00417261	6.2e-15	-0.0263	0.0826	60.2263
Amino acid	Glutamine	rs3748346	C	T	-0.0246831	0.00426339	8.6e-09	0.1037	0.085	33.5189
Amino acid	Glutamine	rs3794014	A	C	-0.0259036	0.00427377	2.3e-09	0.0702	0.0855	36.7365
Amino acid	Glutamine	rs3988	G	A	-0.0223536	0.00422504	1.5e-08	-0.1277	0.0865	27.992
Amino acid	Glutamine	rs4309084	G	A	-0.0240784	0.00413537	4.9e-09	0.2391	0.082	33.9021
Amino acid	Glutamine	rs4666051	G	A	-0.0251975	0.0042226	5e-10	0.1015	0.0832	35.6086
Amino acid	Glutamine	rs56335308	A	G	0.115579	0.0126523	4.9e-20	0.5868	0.4256	83.4486
Amino acid	Glutamine	rs58267004	C	A	0.0401545	0.00674644	6.7e-09	-0.0239	0.1273	35.4258
Amino acid	Glutamine	rs58673065	G	A	0.0293382	0.00491048	1.9e-09	-0.0049	0.0898	35.696
Amino acid	Glutamine	rs59176697	T	C	0.0563333	0.00780024	1.2e-13	0.0897	0.1319	52.1572
Amino acid	Glutamine	rs62140395	C	G	-0.0505383	0.00643789	3.2e-15	-0.2302	0.1337	61.6246
Amino acid	Glutamine	rs62182473	T	C	-0.070732	0.00469721	8.1e-52	-0.0155	0.0958	226.752
Amino acid	Glutamine	rs6486195	A	G	-0.0251376	0.00480322	4.6e-08	0.02	0.0846	27.3894
Amino acid	Glutamine	rs6714780	A	G	-0.0556147	0.00934637	7.2e-10	-0.0287	0.1463	35.4073
Amino acid	Glutamine	rs7078003	T	C	0.103948	0.00540843	6.5e-82	-0.2025	0.104	369.394
Amino acid	Glutamine	rs7147721	G	A	0.0254725	0.0041573	7.6e-10	-0.0045	0.085	37.5423
Amino acid	Glutamine	rs7240148	C	T	-0.022755	0.00417773	2.5e-08	-0.1512	0.0835	29.667
Amino acid	Glutamine	rs72478987	A	G	-0.182513	0.017219	2.3e-26	-0.1414	0.2009	112.35
Amino acid	Glutamine	rs7302876	A	G	0.0860747	0.00818891	6.8e-26	0.0642	0.1754	110.484
Amino acid	Glutamine	rs73129095	A	G	-0.0966883	0.0141416	4.7e-12	0.2386	0.3157	46.7467
Amino acid	Glutamine	rs73186030	T	C	0.0323949	0.00613691	3.1e-08	0.0024	0.1207	27.8647
Amino acid	Glutamine	rs738408	T	C	0.0332557	0.00501608	3.5e-11	0.5188	0.0998	43.9545
Amino acid	Glutamine	rs74641138	T	C	0.0849421	0.012575	1e-11	-0.1962	0.1995	45.6278
Amino acid	Glutamine	rs74873433	C	T	-0.0508694	0.00862385	1.3e-09	-0.0924	0.1963	34.7945
Amino acid	Glutamine	rs76123274	C	T	0.0649644	0.00952507	2.5e-12	-0.1654	0.2421	46.5173
Amino acid	Glutamine	rs78431863	T	C	0.0758144	0.0104434	1.9e-13	0.6031	0.3149	52.7011
Amino acid	Glutamine	rs78484886	G	A	-0.0543195	0.00851936	8.4e-11	-0.285	0.1723	40.6535
Amino acid	Glutamine	rs7925445	G	A	0.028324	0.00417167	1.5e-11	0.0578	0.0859	46.0988
Amino acid	Glutamine	rs79687284	C	G	0.154204	0.011323	1.3e-43	0.1712	0.3203	185.468
Amino acid	Glutamine	rs79753941	T	A	0.0527151	0.00911568	5.1e-09	-0.0181	0.1828	33.442
Amino acid	Glutamine	rs8074974	C	T	0.0271741	0.00415806	1.3e-10	-0.0609	0.0829	42.7099
Amino acid	Glutamine	rs838737	A	G	-0.0236406	0.00416903	2.1e-08	0.0129	0.082	32.1549
Amino acid	Glutamine	rs941208	T	C	0.052903	0.00438541	2.5e-33	-0.0312	0.0869	145.526
Amino acid	Glutamine	rs9482770	C	T	-0.0331188	0.00417326	2.2e-15	0.0373	0.0826	62.9794
Amino acid	Glutamine	rs9687846	A	G	-0.0288837	0.00514598	4.3e-08	0.1481	0.1195	31.5043
Amino acid	Glycine	rs1016395	T	C	-0.212314	0.00496101	1e-200	-0.1102	0.1125	1831.54
Amino acid	Glycine	rs10165384	G	A	0.10352	0.0151625	2.3e-12	-0.2647	0.5068	46.613
Amino acid	Glycine	rs10173803	C	T	0.0513174	0.00526848	7.5e-23	0.1324	0.109	94.8765
Amino acid	Glycine	rs1047891	A	C	0.535381	0.00417896	1e-200	-0.0019	0.0877	16413.1
Amino acid	Glycine	rs10923895	C	T	0.0787168	0.014045	1.5e-08	0.1413	0.4854	31.4117
Amino acid	Glycine	rs10934753	A	G	0.0690031	0.00396232	3.4e-74	-0.113	0.0827	303.276
Amino acid	Glycine	rs10934755	C	A	0.0323968	0.00391483	1.8e-16	-0.1428	0.0816	68.4823
Amino acid	Glycine	rs10975515	G	A	0.0278398	0.00405148	7e-13	-0.1492	0.0837	47.2177
Amino acid	Glycine	rs10975580	G	A	-0.0539394	0.00666958	9.5e-16	0.0088	0.1203	65.4056
Amino acid	Glycine	rs10975671	A	G	0.040769	0.0044986	5.6e-22	-0.1587	0.0908	82.1307
Amino acid	Glycine	rs11045866	C	A	0.0313281	0.0054801	7.6e-09	-0.2009	0.0897	32.6807
Amino acid	Glycine	rs111607204	T	A	-0.0492694	0.00822177	3.2e-09	0.0784	0.1867	35.9107
Amino acid	Glycine	rs11163938	G	C	-0.0333125	0.00597243	1.8e-08	0.0923	0.1296	31.1109
Amino acid	Glycine	rs11172190	T	C	0.0236924	0.00391137	1e-10	0.0644	0.0826	36.6911
Amino acid	Glycine	rs1119127	T	G	-0.104675	0.0138628	1.7e-14	-0.077	0.1851	57.0143
Amino acid	Glycine	rs111960908	G	A	-0.0887387	0.0148997	7e-10	-0.0048	0.2933	35.4708
Amino acid	Glycine	rs112085022	T	C	0.237456	0.00989293	9.91e-132	-0.1904	0.2608	576.125
Amino acid	Glycine	rs112247225	T	C	-0.128232	0.00928506	5.2e-45	0.1069	0.1383	190.732
Amino acid	Glycine	rs11242109	T	G	0.0226052	0.00390095	2e-08	-0.2776	0.0863	33.5796
Amino acid	Glycine	rs113600423	A	G	0.0495953	0.00396065	1.1e-39	-0.0113	0.0817	156.801
Amino acid	Glycine	rs114210411	A	G	0.116849	0.00859877	6.5e-42	0.0094	0.172	184.662
Amino acid	Glycine	rs114338044	G	A	0.335493	0.0136597	1.4e-135	0.1326	0.2294	603.232
Amino acid	Glycine	rs114339247	T	G	-0.0907832	0.0160435	7e-09	0.5266	0.7304	32.0194
Amino acid	Glycine	rs114400025	G	T	-0.0785068	0.0146742	3e-08	-0.4751	1.2628	28.6224
Amino acid	Glycine	rs114442313	C	T	-0.0873957	0.0143066	2.2e-09	0.1088	0.2849	37.317
Amino acid	Glycine	rs114571941	T	A	-0.0933955	0.0175357	2.5e-08	0.7713	0.3341	28.3665
Amino acid	Glycine	rs114700261	T	C	0.0563373	0.00937783	1.2e-09	-0.0443	0.1812	36.09
Amino acid	Glycine	rs114741827	T	C	0.427892	0.0244782	4e-69	0.092	0.6079	305.569
Amino acid	Glycine	rs115054383	T	C	0.134196	0.0197586	8.3e-12	-0.3014	0.8925	46.1282
Amino acid	Glycine	rs115231616	G	A	-0.237987	0.0211685	3.8e-30	0.015	0.3552	126.394
Amino acid	Glycine	rs115284235	G	A	0.0658939	0.0122666	4.7e-08	-0.1565	0.261	28.8564
Amino acid	Glycine	rs115297761	G	A	-0.147476	0.0174733	1.8e-16	-0.3009	0.5248	71.2349
Amino acid	Glycine	rs115302848	A	G	0.0969807	0.0094347	5.4e-26	-0.3185	0.1772	105.661
Amino acid	Glycine	rs115357300	A	G	0.110925	0.0196926	2.4e-08	0.6242	0.9053	31.7287
Amino acid	Glycine	rs115410993	A	C	-0.170802	0.0128956	8.6e-41	0.0136	0.384	175.43
Amino acid	Glycine	rs115432353	G	A	-0.215597	0.0142123	1.2e-51	2.445	1.0178	230.121
Amino acid	Glycine	rs115546988	T	C	-0.119036	0.00584191	1.8e-94	-0.0349	0.1082	415.19
Amino acid	Glycine	rs115811144	G	C	-0.198703	0.0201843	2.5e-22	1.8785	0.6597	96.9129
Amino acid	Glycine	rs116142068	A	T	-0.193995	0.0160567	2.6e-34	0.8161	0.6815	145.972
Amino acid	Glycine	rs116224031	T	G	0.325527	0.0183135	4.6e-72	-0.4578	0.2993	315.959
Amino acid	Glycine	rs116278683	A	G	0.212009	0.0213825	1.4e-23	-0.7097	0.372	98.3086
Amino acid	Glycine	rs116383068	T	C	-0.104649	0.0178785	3.1e-09	-1.0166	0.83	34.2616
Amino acid	Glycine	rs116496902	C	T	-0.114419	0.012242	2.1e-21	-0.0199	0.3959	87.3558
Amino acid	Glycine	rs116612560	C	T	0.201467	0.0143615	3.3e-46	0.4059	0.3452	196.792
Amino acid	Glycine	rs11666281	T	C	-0.0370833	0.00447889	1.3e-17	0.121	0.0918	68.5513
Amino acid	Glycine	rs116695863	C	T	-0.121826	0.0177708	1.1e-11	-0.2499	0.4463	46.9966
Amino acid	Glycine	rs117867199	C	T	0.0934203	0.0128635	3.9e-14	0.726	0.3839	52.7429
Amino acid	Glycine	rs11890217	G	A	0.0474509	0.00390735	8.7e-34	0.189	0.0815	147.477
Amino acid	Glycine	rs11922401	G	T	0.0355313	0.00526593	1.9e-11	0.035	0.092	45.5273
Amino acid	Glycine	rs12064251	G	A	0.0458097	0.00730514	5e-10	-0.2476	0.1693	39.324
Amino acid	Glycine	rs12125269	A	C	0.0436949	0.00435166	1.9e-26	-0.0465	0.0929	100.821
Amino acid	Glycine	rs12312144	A	C	0.0464905	0.0050742	6.3e-22	0.0071	0.1137	83.9447
Amino acid	Glycine	rs12488411	A	G	0.0445035	0.00827201	8.9e-09	-0.0829	0.1619	28.9445
Amino acid	Glycine	rs12538049	C	T	-0.0290387	0.00403106	2.7e-13	0.0788	0.0815	51.8938
Amino acid	Glycine	rs12546944	A	G	-0.0274787	0.00505773	4.7e-09	0.0119	0.1062	29.5176
Amino acid	Glycine	rs12566232	C	A	0.0224188	0.00433292	1.3e-08	-0.1294	0.0937	26.7709
Amino acid	Glycine	rs12629923	T	C	0.0226402	0.00440981	3.8e-08	-0.0951	0.0862	26.3585
Amino acid	Glycine	rs12694115	G	A	-0.0280853	0.0040422	2.3e-12	0.0682	0.0823	48.275
Amino acid	Glycine	rs12998420	T	C	-0.163201	0.00447789	1e-200	0.0445	0.0959	1328.31
Amino acid	Glycine	rs13011429	C	G	-0.181453	0.00560722	1e-200	0.046	0.1195	1047.21
Amino acid	Glycine	rs13012365	G	A	-0.149456	0.0127866	9.8e-32	-0.247	0.3337	136.621
Amino acid	Glycine	rs13019409	G	A	0.18874	0.00422958	1e-200	0.1282	0.0833	1991.28
Amino acid	Glycine	rs13107325	T	C	-0.0494356	0.0074327	3e-13	0.3908	0.3594	44.2371
Amino acid	Glycine	rs13382194	G	A	0.0250455	0.00417095	6.9e-10	-0.0747	0.0849	36.057
Amino acid	Glycine	rs13399140	T	C	-0.124816	0.0123572	7e-25	0.156	0.1973	102.024
Amino acid	Glycine	rs13422831	G	T	-0.116906	0.00519078	1e-113	0.0625	0.1077	507.234
Amino acid	Glycine	rs137935814	C	T	-0.0623767	0.0101102	4.6e-11	-0.2396	0.2199	38.065
Amino acid	Glycine	rs138285822	T	A	0.108143	0.0178072	2.5e-10	-0.1395	0.9894	36.8812
Amino acid	Glycine	rs138662127	A	G	-0.219653	0.0218509	1.6e-24	-0.4077	0.2554	101.05
Amino acid	Glycine	rs138762540	G	A	-0.168848	0.0135931	3e-37	0.3329	0.2954	154.296
Amino acid	Glycine	rs139280430	T	G	0.165238	0.0151669	1.4e-27	-0.6346	0.4482	118.693
Amino acid	Glycine	rs139758975	T	C	-0.12195	0.0146287	1.9e-17	0.5076	0.4823	69.4948
Amino acid	Glycine	rs139770263	T	C	-0.197628	0.014358	1.7e-42	-0.361	0.8304	189.456
Amino acid	Glycine	rs14018	A	G	-0.0261879	0.00462621	3.7e-09	0.1793	0.099	32.0443
Amino acid	Glycine	rs140206667	C	G	-0.112255	0.0153019	2.3e-15	-0.2332	0.3446	53.8171
Amino acid	Glycine	rs140245912	G	A	-0.108333	0.0128098	5.9e-18	1.3728	0.5818	71.5215
Amino acid	Glycine	rs140251219	T	C	0.0991531	0.00775782	1.1e-36	-0.2163	0.1667	163.355
Amino acid	Glycine	rs140453027	A	G	-0.158121	0.0183184	3.2e-18	-0.5539	0.4879	74.5082
Amino acid	Glycine	rs140806813	C	G	-0.12662	0.0168619	5e-14	-0.6161	0.3213	56.3886
Amino acid	Glycine	rs141185047	T	C	-0.0668452	0.00778226	4.9e-19	0.1143	0.1515	73.7784
Amino acid	Glycine	rs141509595	C	T	0.117333	0.0103793	3.2e-30	-0.041	0.2392	127.792
Amino acid	Glycine	rs141797864	G	A	-0.160011	0.0129622	1.3e-35	-0.027	0.2597	152.385
Amino acid	Glycine	rs141982773	C	A	0.113791	0.0127614	2.4e-18	0.1263	0.3576	79.5095
Amino acid	Glycine	rs143119940	A	C	0.283536	0.0283736	4.1e-25	-0.0327	0.23	99.8591
Amino acid	Glycine	rs143778691	A	G	-0.178852	0.0171287	2.5e-25	-0.6241	0.8917	109.028
Amino acid	Glycine	rs143955150	A	G	0.417097	0.0118284	1e-200	-0.096	0.1654	1243.43
Amino acid	Glycine	rs144000934	G	A	0.0906211	0.015091	7.9e-09	0.0231	0.4739	36.0597
Amino acid	Glycine	rs144022883	A	G	0.07775	0.0125417	1.6e-10	-0.1536	0.3304	38.4316
Amino acid	Glycine	rs144671499	A	G	0.0903835	0.0146959	4.5e-10	-0.3533	0.3556	37.8256
Amino acid	Glycine	rs145608261	C	T	-0.0983017	0.0128233	3.4e-14	-0.41	0.2749	58.7655
Amino acid	Glycine	rs1468740	T	C	0.0654093	0.00484151	1.8e-43	0.0904	0.1102	182.523
Amino acid	Glycine	rs147451809	T	C	-0.125991	0.0144301	3e-19	-0.0507	0.2778	76.2325
Amino acid	Glycine	rs148404896	A	G	-0.0973902	0.0170149	4.2e-09	0.1541	0.3386	32.7621
Amino acid	Glycine	rs148711834	T	G	0.0898106	0.0170366	4e-08	-0.2228	0.2802	27.7901
Amino acid	Glycine	rs149181595	C	A	0.0942587	0.0119122	3.9e-17	0.4528	0.5613	62.6122
Amino acid	Glycine	rs150357933	G	T	0.291501	0.0158901	5.2e-75	0.0663	0.3627	336.532
Amino acid	Glycine	rs150416243	C	A	0.188937	0.0154766	4.3e-34	0.398	0.3206	149.033
Amino acid	Glycine	rs1537369	G	T	-0.0244529	0.00393393	3.4e-10	0.0675	0.0826	38.6374
Amino acid	Glycine	rs1657861	C	T	-0.118489	0.0151106	3.1e-15	0.3616	0.2204	61.4883
Amino acid	Glycine	rs16842384	C	T	0.0394294	0.00430553	1.7e-20	0.0557	0.0904	83.8662
Amino acid	Glycine	rs16842655	C	G	-0.0371361	0.00568485	8.5e-11	0.1757	0.1113	42.6731
Amino acid	Glycine	rs16844058	G	A	0.0700031	0.0106122	1.2e-10	-0.2387	0.3558	43.5135
Amino acid	Glycine	rs17036342	G	A	0.0335377	0.00596591	2.5e-08	0.0105	0.1088	31.6019
Amino acid	Glycine	rs17499965	C	G	-0.0339738	0.00420834	2.9e-17	0.1466	0.087	65.1728
Amino acid	Glycine	rs17662231	T	C	0.0822044	0.0134035	1.7e-09	-0.2036	0.1963	37.6144
Amino acid	Glycine	rs17675848	C	T	-0.0266695	0.00405338	4.3e-11	0.1258	0.089	43.2907
Amino acid	Glycine	rs17692499	A	G	-0.0854625	0.0153155	2.1e-08	0.1502	0.5454	31.1379
Amino acid	Glycine	rs17694094	G	T	0.0198532	0.00390358	2.7e-08	0.0083	0.0816	25.8663
Amino acid	Glycine	rs17749423	T	C	-0.0394993	0.00623155	1.8e-10	0.004	0.1269	40.1778
Amino acid	Glycine	rs1801133	A	G	0.0233077	0.00411334	1.8e-08	-0.1001	0.0967	32.1077
Amino acid	Glycine	rs181791350	T	C	-0.0882479	0.0166979	4e-08	-0.0796	0.2061	27.9309
Amino acid	Glycine	rs182090023	G	A	0.149831	0.0139666	1.2e-26	-0.2172	0.2269	115.086
Amino acid	Glycine	rs184404862	T	A	-0.179959	0.0113806	5.1e-57	-0.2019	0.2231	250.044
Amino acid	Glycine	rs1868138	A	T	0.0259066	0.0050319	1.6e-08	-0.0326	0.1011	26.5068
Amino acid	Glycine	rs187823071	T	C	-0.15589	0.0229334	3.2e-12	2.0432	1.0408	46.2061
Amino acid	Glycine	rs192322963	A	G	0.0829439	0.0125376	4.1e-11	0.8145	0.5434	43.7663
Amino acid	Glycine	rs192894588	T	C	0.131007	0.0234102	2.5e-08	0.0552	0.6007	31.3169
Amino acid	Glycine	rs1965869	C	T	-0.0242087	0.00433173	9e-09	0.0484	0.0878	31.2335
Amino acid	Glycine	rs199691485	A	T	0.115417	0.0172322	5.8e-12	0.9392	0.5771	44.8599
Amino acid	Glycine	rs2026972	C	G	-0.0821551	0.00423213	2.2e-87	0.2194	0.09	376.835
Amino acid	Glycine	rs2079787	G	A	-0.0437477	0.00595506	2.3e-13	0.0811	0.1291	53.9682
Amino acid	Glycine	rs2168101	A	C	-0.029436	0.00435985	3.9e-11	0.0469	0.0851	45.5842
Amino acid	Glycine	rs2191906	G	A	-0.0415389	0.00559629	3.5e-14	-0.0397	0.1186	55.0947
Amino acid	Glycine	rs2199403	T	C	0.0328097	0.0040674	3.6e-16	0.1785	0.0862	65.0685
Amino acid	Glycine	rs2287603	G	A	-0.0313718	0.00466294	2.6e-12	0.1717	0.1004	45.2647
Amino acid	Glycine	rs2371003	A	C	0.102477	0.00579971	1.4e-70	0.0157	0.1291	312.205
Amino acid	Glycine	rs2371172	C	A	0.0573533	0.00388834	4.3e-49	-0.1575	0.0816	217.565
Amino acid	Glycine	rs2371261	T	C	-0.0419091	0.00437429	9.7e-22	0.1473	0.0869	91.7913
Amino acid	Glycine	rs2465624	T	G	0.0285068	0.00419343	2.7e-12	-0.0245	0.0981	46.2124
Amino acid	Glycine	rs2608913	C	T	-0.0243496	0.00473667	2.3e-08	-0.0809	0.0892	26.4264
Amino acid	Glycine	rs2657879	G	A	0.0478885	0.00503846	5.2e-22	-0.0461	0.1052	90.3372
Amino acid	Glycine	rs2812208	C	G	0.0745362	0.0137075	1.3e-08	-0.1433	0.2861	29.5677
Amino acid	Glycine	rs28364531	T	C	0.0852494	0.0147805	1.7e-09	0.0865	0.7465	33.2663
Amino acid	Glycine	rs2972154	T	C	-0.0224779	0.00389621	3.1e-08	0.0495	0.0824	33.2833
Amino acid	Glycine	rs2980877	C	G	-0.0442675	0.00852514	2e-08	0.1143	0.1742	26.9629
Amino acid	Glycine	rs34484159	T	C	0.226133	0.0146526	1.7e-52	-0.5898	0.5876	238.176
Amino acid	Glycine	rs34945403	G	A	-0.0634669	0.00803649	1.7e-15	0.1063	0.2055	62.368
Amino acid	Glycine	rs35557048	A	G	0.0393653	0.00708553	6e-09	0.1675	0.1151	30.8661
Amino acid	Glycine	rs35927101	A	G	0.0640563	0.0103982	2.9e-10	-0.0384	0.192	37.9496
Amino acid	Glycine	rs36105243	G	C	0.0258325	0.0040737	5.3e-11	-0.0858	0.0868	40.2119
Amino acid	Glycine	rs3736951	T	C	0.0220274	0.00393858	8.2e-10	-0.0263	0.0826	31.2786
Amino acid	Glycine	rs3778867	A	G	0.0392297	0.00472671	1.4e-16	0.1335	0.0907	68.883
Amino acid	Glycine	rs3782860	T	C	0.0262646	0.00392298	3.2e-11	0.0026	0.0817	44.8239
Amino acid	Glycine	rs3784253	T	C	-0.0299779	0.00390315	2.8e-15	0.0733	0.0812	58.9891
Amino acid	Glycine	rs4233981	C	G	0.0959066	0.00512226	4.1e-78	-0.0413	0.1123	350.569
Amino acid	Glycine	rs4240624	A	G	-0.126861	0.0067925	2e-82	0.0436	0.1229	348.816
Amino acid	Glycine	rs4363965	C	A	-0.113548	0.0134857	1e-17	-0.3429	0.3313	70.8944
Amino acid	Glycine	rs4624322	G	C	0.152105	0.00449267	1e-200	-0.1826	0.09	1146.25
Amino acid	Glycine	rs4673419	A	G	0.0283931	0.00415215	1.7e-11	-0.0213	0.0872	46.7605
Amino acid	Glycine	rs4742211	T	C	-0.0444898	0.00470265	1.6e-21	0.0542	0.1055	89.5026
Amino acid	Glycine	rs4948102	G	C	0.0715557	0.00452466	3.3e-61	0.1382	0.1043	250.102
Amino acid	Glycine	rs555754	A	G	0.0232943	0.00391589	1.2e-09	0.0176	0.0812	35.3866
Amino acid	Glycine	rs55663096	A	G	0.0354934	0.00485528	4.1e-14	-0.061	0.095	53.44
Amino acid	Glycine	rs55665917	A	C	0.0513836	0.00884085	7.4e-09	-0.0127	0.1719	33.7801
Amino acid	Glycine	rs55810982	C	T	-0.0307438	0.00454918	6.1e-12	-0.2142	0.097	45.6719
Amino acid	Glycine	rs55828414	T	G	-0.0501908	0.0077997	9.7e-11	-0.0247	0.1991	41.4088
Amino acid	Glycine	rs56113850	C	T	-0.021904	0.00395401	2.4e-08	0.0656	0.0817	30.6882
Amino acid	Glycine	rs561931	G	A	0.0290991	0.00395877	4.5e-14	-0.1141	0.0838	54.0304
Amino acid	Glycine	rs575042232	C	G	0.120146	0.0186743	3.8e-11	-0.0285	0.3047	41.3933
Amino acid	Glycine	rs578170048	G	T	-0.152962	0.0264902	1.6e-08	0.1246	0.6606	33.3424
Amino acid	Glycine	rs59128993	C	T	-0.0482627	0.00707422	2.9e-12	0.0152	0.1639	46.5443
Amino acid	Glycine	rs62073965	C	T	0.0397101	0.0039181	1e-24	0.0611	0.0812	102.719
Amino acid	Glycine	rs62177972	C	A	0.251658	0.00897517	3.1e-175	0.0511	0.1618	786.206
Amino acid	Glycine	rs62177994	A	G	0.251153	0.018034	3.7e-45	-0.6936	0.6293	193.951
Amino acid	Glycine	rs62178212	A	G	0.0464286	0.00730484	4.2e-10	-0.1907	0.1399	40.3971
Amino acid	Glycine	rs62178793	A	T	0.0591451	0.00928398	3.8e-11	-0.188	0.1643	40.5853
Amino acid	Glycine	rs62195662	C	T	0.0620918	0.00870514	6.9e-13	-0.1303	0.1439	50.8765
Amino acid	Glycine	rs62201970	C	T	0.325062	0.0145562	5.7e-113	0.4758	0.5388	498.697
Amino acid	Glycine	rs62203720	G	T	0.134687	0.0166004	5.6e-17	-0.1218	0.4136	65.8285
Amino acid	Glycine	rs62203749	T	A	0.400313	0.0122996	1e-200	0.2108	0.4323	1059.3
Amino acid	Glycine	rs62566152	G	A	0.0284505	0.00540539	8e-09	0.0407	0.1163	27.7029
Amino acid	Glycine	rs6438979	C	T	-0.0500132	0.00524319	9.2e-21	0.1935	0.1239	90.9867
Amino acid	Glycine	rs6754235	G	A	0.029492	0.00496756	5.2e-09	-0.0594	0.1014	35.247
Amino acid	Glycine	rs6783122	C	T	0.0212065	0.00390736	2.2e-08	0.0076	0.0824	29.4558
Amino acid	Glycine	rs6792028	A	G	-0.0266192	0.0040135	1.4e-11	0.0733	0.0834	43.9889
Amino acid	Glycine	rs7012814	A	G	-0.0596952	0.00393272	3.1e-55	-0.0289	0.0925	230.405
Amino acid	Glycine	rs71400145	T	A	-0.0565247	0.0061728	5e-22	0.1446	0.1123	83.8517
Amino acid	Glycine	rs72825274	C	A	-0.0493691	0.00849157	1e-08	0.0597	0.1904	33.8014
Amino acid	Glycine	rs72939752	G	A	-0.173922	0.0194361	1e-19	-0.5195	0.3277	80.0739
Amino acid	Glycine	rs72943620	A	G	-0.187345	0.0159759	6.5e-32	-0.0947	0.5581	137.516
Amino acid	Glycine	rs72944765	G	A	-0.0877075	0.0097964	1.1e-19	-0.4877	0.2305	80.1568
Amino acid	Glycine	rs73003394	T	C	-0.0362844	0.00606882	1.7e-09	0.1998	0.1225	35.7463
Amino acid	Glycine	rs73007228	C	T	0.099494	0.0106928	2.7e-20	0.2862	0.2072	86.5787
Amino acid	Glycine	rs7301036	T	C	0.0230857	0.0040989	9.6e-09	-0.0649	0.0887	31.7213
Amino acid	Glycine	rs7421701	G	A	-0.168005	0.00549455	1e-200	0.0831	0.1028	934.932
Amino acid	Glycine	rs74379760	A	G	-0.0901226	0.00634749	2.5e-45	0.0996	0.1366	201.587
Amino acid	Glycine	rs74383932	C	G	0.42165	0.0115809	1e-200	-0.1062	0.2962	1325.62
Amino acid	Glycine	rs74443739	T	C	0.229767	0.0230083	1.6e-23	-0.1952	0.4544	99.7255
Amino acid	Glycine	rs74561492	T	C	0.138455	0.00947755	6.4e-50	-0.1342	0.2575	213.415
Amino acid	Glycine	rs74566181	G	A	0.100747	0.014956	2.1e-11	-0.4317	0.2978	45.3767
Amino acid	Glycine	rs74581487	T	C	0.145425	0.0150197	9.4e-23	0.6328	0.4851	93.7466
Amino acid	Glycine	rs74837665	T	C	-0.0340679	0.00628822	2.2e-08	0.0124	0.1385	29.3518
Amino acid	Glycine	rs75333614	T	C	0.066245	0.0109179	6.7e-10	0.4554	0.4576	36.8153
Amino acid	Glycine	rs75572678	C	T	-0.171575	0.0177142	1.6e-22	0.3103	0.4502	93.8134
Amino acid	Glycine	rs75670664	C	G	-0.0357221	0.00663776	7.8e-09	0.1297	0.1316	28.9622
Amino acid	Glycine	rs7568329	A	T	-0.127658	0.00401459	1e-200	-0.0788	0.0842	1011.15
Amino acid	Glycine	rs75851042	A	G	0.117986	0.0100741	2.3e-31	-0.2663	0.2381	137.167
Amino acid	Glycine	rs7585359	A	G	0.0248221	0.00394673	1.9e-10	0.033	0.0855	39.5551
Amino acid	Glycine	rs7586705	T	C	0.193146	0.00484498	1e-200	0.1163	0.1139	1589.23
Amino acid	Glycine	rs75926469	T	G	-0.10998	0.0129048	1e-18	-0.2738	0.2256	72.6315
Amino acid	Glycine	rs76049499	T	C	0.120787	0.0101926	5.8e-35	-0.2648	0.215	140.433
Amino acid	Glycine	rs76570471	T	C	-0.106594	0.0107808	7.9e-24	0.3641	0.2208	97.7605
Amino acid	Glycine	rs76618190	C	T	0.0511916	0.00755468	3.2e-11	0.0429	0.1286	45.9161
Amino acid	Glycine	rs77039478	A	G	0.108781	0.00696599	1.1e-54	0.1439	0.1128	243.86
Amino acid	Glycine	rs7704653	G	A	-0.0316456	0.00440866	3.7e-13	0.0473	0.0949	51.5245
Amino acid	Glycine	rs77440716	G	T	-0.108987	0.0170459	2.9e-10	-0.5997	0.6584	40.8799
Amino acid	Glycine	rs77881447	C	G	-0.0873404	0.0143279	4e-10	0.5195	0.2944	37.1591
Amino acid	Glycine	rs7828742	G	A	-0.0240691	0.00400575	7.6e-10	-0.1136	0.0816	36.1037
Amino acid	Glycine	rs7832357	G	A	-0.0236155	0.00410443	2.2e-09	0.0253	0.092	33.1046
Amino acid	Glycine	rs7852365	T	C	0.0386364	0.00541706	1.3e-11	-0.071	0.1164	50.8705
Amino acid	Glycine	rs78943586	G	A	-0.0689587	0.0128601	2.6e-08	-0.7864	0.4936	28.7534
Amino acid	Glycine	rs79261454	T	C	0.0399064	0.00689086	1.2e-08	0.0487	0.1541	33.5381
Amino acid	Glycine	rs79326599	T	A	-0.0662637	0.0103321	2.3e-10	0.0634	0.2219	41.1315
Amino acid	Glycine	rs79424275	G	A	-0.154037	0.0147246	1e-26	-0.0884	0.3095	109.437
Amino acid	Glycine	rs79583576	T	C	-0.160474	0.0215917	2.7e-13	0.0034	0.3853	55.2377
Amino acid	Glycine	rs79624467	A	G	-0.0673199	0.00926647	6.7e-14	-0.08	0.1617	52.7786
Amino acid	Glycine	rs79675564	A	C	0.158191	0.00725439	4.4e-109	-0.1269	0.1661	475.512
Amino acid	Glycine	rs79687284	C	G	0.0679817	0.0106777	7.8e-11	0.1712	0.3203	40.5349
Amino acid	Glycine	rs816414	A	G	-0.0421292	0.00538629	7.7e-16	-0.2567	0.116	61.1768
Amino acid	Glycine	rs9749877	C	T	-0.02434	0.00402697	1.7e-09	-0.129	0.0815	36.5329
Amino acid	Glycine	rs9922910	T	G	0.116686	0.00703914	1.1e-64	-0.0212	0.1122	274.788
Amino acid	Histidine	rs1047891	A	C	-0.0698194	0.00446464	4e-55	-0.0019	0.0877	244.557
Amino acid	Histidine	rs10859996	T	C	-0.0313709	0.00434178	5e-13	0.1415	0.0815	52.2057
Amino acid	Histidine	rs10935742	C	A	-0.0670172	0.00754884	6.8e-19	0.0532	0.1815	78.8156
Amino acid	Histidine	rs112227059	A	G	-0.0661871	0.0115701	1.1e-08	0.469	0.3417	32.7245
Amino acid	Histidine	rs112332456	A	T	0.127639	0.0178445	8.5e-13	0.0915	0.3988	51.1632
Amino acid	Histidine	rs11621792	T	C	-0.027419	0.00418166	5.5e-11	0.0426	0.0846	42.9938
Amino acid	Histidine	rs117591301	T	A	-0.0783479	0.0128354	1e-09	0.1762	0.5315	37.2594
Amino acid	Histidine	rs12140995	C	T	-0.0247919	0.0042169	4.1e-09	0.0229	0.0844	34.5647
Amino acid	Histidine	rs13019835	G	C	-0.0327959	0.00451838	3.9e-13	0.1281	0.0833	52.6834
Amino acid	Histidine	rs13021675	T	C	-0.0308795	0.00517871	2.5e-09	0.1148	0.1138	35.5547
Amino acid	Histidine	rs138570705	A	G	0.0784661	0.0133148	3.8e-09	-0.1533	0.3305	34.7292
Amino acid	Histidine	rs143473440	G	C	-0.126926	0.0152561	8.8e-17	0.2976	0.3065	69.2172
Amino acid	Histidine	rs144419666	G	A	-0.123431	0.0219549	1.9e-08	-0.2187	0.2358	31.6072
Amino acid	Histidine	rs146571165	G	C	0.13919	0.0185752	6.7e-14	-0.6791	0.4462	56.1499
Amino acid	Histidine	rs150844304	C	A	0.0908787	0.0130963	3.9e-12	0.3624	0.5886	48.1534
Amino acid	Histidine	rs1865735	T	A	-0.0574995	0.00752066	2.1e-14	0.1315	0.1088	58.4543
Amino acid	Histidine	rs187633915	C	T	-0.069497	0.0119946	6.9e-09	-0.095	0.2426	33.5707
Amino acid	Histidine	rs1883711	C	G	0.087242	0.0121739	7.7e-13	0.0455	0.1702	51.3561
Amino acid	Histidine	rs1958029	G	A	-0.0447443	0.00734583	1.1e-09	0.1601	0.1693	37.1017
Amino acid	Histidine	rs1958393	G	C	0.061491	0.00672346	5.9e-20	-0.0622	0.1302	83.6445
Amino acid	Histidine	rs1998848	A	G	0.186978	0.0210237	5.9e-19	0.3185	0.1733	79.0975
Amino acid	Histidine	rs2168101	A	C	-0.0273479	0.00462981	3.5e-09	0.0469	0.0851	34.8917
Amino acid	Histidine	rs2272662	C	T	0.0291888	0.00420138	3.7e-12	0.1396	0.0853	48.2668
Amino acid	Histidine	rs2660847	C	T	-0.0307664	0.00449384	7.6e-12	0.0293	0.0904	46.8725
Amino acid	Histidine	rs2660852	A	C	0.0237953	0.00430969	3.4e-08	-0.0028	0.0871	30.4853
Amino acid	Histidine	rs28487964	A	T	0.0790418	0.0130543	1.4e-09	-0.0135	0.3194	36.6612
Amino acid	Histidine	rs2939302	A	G	0.0594854	0.00535491	1.1e-28	-0.0634	0.1047	123.4
Amino acid	Histidine	rs34004251	A	T	-0.0542649	0.00547107	3.5e-23	0.0139	0.0968	98.377
Amino acid	Histidine	rs3748348	A	G	-0.0253959	0.00427783	2.9e-09	0.0987	0.085	35.2436
Amino acid	Histidine	rs4762661	C	T	-0.0381219	0.00606269	3.2e-10	-0.0021	0.1276	39.5383
Amino acid	Histidine	rs4982399	A	G	0.0325983	0.00569347	1e-08	-0.0424	0.1052	32.782
Amino acid	Histidine	rs6029178	A	G	-0.0289717	0.00428777	1.4e-11	-0.0988	0.0856	45.6546
Amino acid	Histidine	rs60660268	T	C	-0.0315421	0.00454846	4.1e-12	-0.1266	0.0889	48.0897
Amino acid	Histidine	rs61938134	C	T	0.0952827	0.00994894	1e-21	-0.3453	0.224	91.7222
Amino acid	Histidine	rs709932	T	C	0.0394021	0.00571699	5.5e-12	-0.0179	0.1229	47.5011
Amino acid	Histidine	rs7139150	G	C	-0.0285267	0.00446624	1.7e-10	0.1409	0.0851	40.7961
Amino acid	Histidine	rs75341400	T	G	-0.0881579	0.00702486	4e-36	-0.0788	0.1566	157.488
Amino acid	Histidine	rs7588072	A	C	0.0248974	0.00428616	6.3e-09	-0.121	0.0835	33.742
Amino acid	Histidine	rs76191003	T	C	0.0497087	0.00821645	1.4e-09	-0.0752	0.1516	36.6013
Amino acid	Histidine	rs76429618	T	C	-0.125551	0.0151804	1.3e-16	-0.4335	0.4871	68.4028
Amino acid	Histidine	rs780094	C	T	0.0341811	0.00425796	9.9e-16	0.0101	0.0849	64.442
Amino acid	Histidine	rs78217698	C	G	-0.0890564	0.0116215	1.8e-14	-0.0028	0.3322	58.7227
Amino acid	Histidine	rs7966262	T	A	-0.0625202	0.00591674	4.3e-26	0.0133	0.0974	111.654
Amino acid	Histidine	rs79932769	G	A	0.0586181	0.00850307	5.4e-12	-0.0409	0.1429	47.5239
Amino acid	Histidine	rs9646847	A	G	0.0333081	0.00484614	6.3e-12	-0.0957	0.0989	47.2398
Amino acid	Isoleucine	rs10018448	G	A	0.0665555	0.00406977	4.1e-60	-0.0622	0.0824	267.441
Amino acid	Isoleucine	rs10184004	T	C	-0.0299471	0.00412774	4e-13	-0.0703	0.085	52.6362
Amino acid	Isoleucine	rs117169693	G	A	-0.113956	0.0184769	6.9e-10	-0.3312	0.4844	38.0379
Amino acid	Isoleucine	rs117459045	T	C	-0.117233	0.0180378	8.1e-11	0.0675	0.3522	42.2408
Amino acid	Isoleucine	rs117643180	A	C	-0.101389	0.0128414	2.9e-15	0.1816	0.2771	62.3386
Amino acid	Isoleucine	rs12325419	A	G	-0.0742963	0.0063428	1.1e-31	0.0166	0.1295	137.206
Amino acid	Isoleucine	rs1260326	C	T	-0.0466242	0.00414357	2.3e-29	0.0216	0.0853	126.612
Amino acid	Isoleucine	rs139152498	C	G	0.0808308	0.0134324	1.8e-09	0.3477	0.3159	36.2115
Amino acid	Isoleucine	rs141413744	C	T	-0.1055	0.0135099	5.8e-15	-0.1797	0.2002	60.9819
Amino acid	Isoleucine	rs185220479	T	A	-0.127992	0.0181231	1.6e-12	0.1285	0.3808	49.877
Amino acid	Isoleucine	rs189652270	A	G	0.143511	0.0160386	3.6e-19	-0.0837	0.3668	80.064
Amino acid	Isoleucine	rs2941456	A	G	0.0292593	0.00509188	9.1e-09	-0.0309	0.088	33.0196
Amino acid	Isoleucine	rs35332782	G	C	-0.0904581	0.0153823	4.1e-09	0.1393	0.6389	34.5822
Amino acid	Isoleucine	rs545587	C	A	0.0366418	0.00407151	2.3e-19	0.0118	0.0824	80.9921
Amino acid	Isoleucine	rs56011312	T	C	0.0460294	0.00521039	1e-18	-0.0396	0.0983	78.0423
Amino acid	Isoleucine	rs6840723	C	A	-0.0303128	0.00468058	9.4e-11	-0.0337	0.0895	41.9424
Amino acid	Isoleucine	rs7302925	G	A	-0.0413328	0.00507138	3.6e-16	0.049	0.1036	66.4259
Amino acid	Isoleucine	rs79983034	T	G	0.0705939	0.0112792	3.9e-10	0.1873	0.2101	39.1722
Amino acid	Leucine	rs10018448	G	A	0.0878169	0.00397606	4.3e-108	-0.0622	0.0824	487.81
Amino acid	Leucine	rs1017881	G	A	0.0241475	0.00442135	4.7e-08	0.0421	0.1046	29.8287
Amino acid	Leucine	rs10774625	G	A	-0.023142	0.00396359	5.3e-09	0.0192	0.0821	34.0898
Amino acid	Leucine	rs11166420	A	T	-0.0380109	0.00674421	1.7e-08	-0.1477	0.1628	31.7654
Amino acid	Leucine	rs11171739	T	C	0.0229005	0.00397852	8.6e-09	-0.0538	0.0822	33.1319
Amino acid	Leucine	rs112782564	A	G	-0.0279907	0.00503299	2.7e-08	0.0538	0.1026	30.9297
Amino acid	Leucine	rs117169693	G	A	-0.126578	0.0180527	2.4e-12	-0.3312	0.4844	49.1623
Amino acid	Leucine	rs117643180	A	C	-0.118381	0.0125487	4e-21	0.1816	0.2771	88.9952
Amino acid	Leucine	rs1260326	C	T	-0.0477959	0.00404838	3.6e-32	0.0216	0.0853	139.386
Amino acid	Leucine	rs12974412	G	A	-0.0291096	0.00491958	3.3e-09	-0.1769	0.0896	35.012
Amino acid	Leucine	rs13389219	T	C	-0.03214	0.00405731	2.3e-15	-0.0796	0.0857	62.7502
Amino acid	Leucine	rs139152498	C	G	0.0854081	0.013123	7.6e-11	0.3477	0.3159	42.3577
Amino acid	Leucine	rs139734351	A	G	0.0935405	0.0153459	1.1e-09	0.3429	0.3255	37.1548
Amino acid	Leucine	rs141413744	C	T	-0.118439	0.0131988	2.9e-19	-0.1797	0.2002	80.5231
Amino acid	Leucine	rs150277164	A	G	0.115856	0.0167896	5.2e-12	0.1599	0.6731	47.6164
Amino acid	Leucine	rs185220479	T	A	-0.140697	0.0177091	1.9e-15	0.1285	0.3808	63.1214
Amino acid	Leucine	rs189652270	A	G	0.205657	0.0156692	2.4e-39	-0.0837	0.3668	172.264
Amino acid	Leucine	rs2622622	G	C	-0.0284304	0.00430895	4.2e-11	-0.038	0.0893	43.5334
Amino acid	Leucine	rs2638315	C	G	0.0409465	0.0051161	1.2e-15	-0.0466	0.1052	64.0554
Amino acid	Leucine	rs2977929	T	C	0.0282019	0.00500614	1.8e-08	-0.0315	0.088	31.7359
Amino acid	Leucine	rs34894639	T	C	-0.026404	0.00473663	2.5e-08	-0.1166	0.1047	31.0742
Amino acid	Leucine	rs35332782	G	C	-0.11376	0.0150291	3.8e-14	0.1393	0.6389	57.2945
Amino acid	Leucine	rs35452938	C	T	-0.0947301	0.00636326	4e-50	-0.0114	0.1313	221.624
Amino acid	Leucine	rs368565	T	C	0.0228766	0.00403675	1.5e-08	-0.0384	0.0813	32.1158
Amino acid	Leucine	rs4801776	T	C	-0.0323739	0.00442158	2.4e-13	0.0588	0.098	53.6087
Amino acid	Leucine	rs56011312	T	C	0.0560865	0.0050904	3.1e-28	-0.0396	0.0983	121.398
Amino acid	Leucine	rs6499295	A	G	-0.0273675	0.00421934	8.8e-11	0.076	0.0882	42.0708
Amino acid	Leucine	rs6840723	C	A	-0.0326415	0.00457279	9.5e-13	-0.0337	0.0895	50.9539
Amino acid	Leucine	rs7203307	C	G	0.0262516	0.00452811	6.7e-09	0.1569	0.0908	33.6107
Amino acid	Leucine	rs72879308	A	G	-0.0309538	0.00475336	7.4e-11	-0.0729	0.0943	42.4059
Amino acid	Leucine	rs78948284	T	C	-0.125706	0.0174808	6.4e-13	0.0772	0.3545	51.7118
Amino acid	Leucine	rs78948711	A	C	-0.0808358	0.0124267	7.8e-11	0.2545	0.2549	42.3151
Amino acid	Leucine	rs79606828	A	G	-0.0643143	0.0110635	6.1e-09	-0.1068	0.1519	33.7933
Amino acid	Leucine	rs9930957	T	C	0.0525448	0.00539769	2.1e-22	0.128	0.1085	94.764
Amino acid	Phenylalanine	rs10750864	A	T	0.0580491	0.00477346	5e-34	-0.0652	0.0992	147.885
Amino acid	Phenylalanine	rs112832672	C	T	-0.045704	0.00578046	2.6e-15	-0.0243	0.1168	62.5149
Amino acid	Phenylalanine	rs115600820	A	G	-0.0663638	0.00822127	6.9e-16	0.0837	0.1685	65.1605
Amino acid	Phenylalanine	rs11608594	A	G	0.0753496	0.0100165	5.4e-14	0.1716	0.2405	56.5887
Amino acid	Phenylalanine	rs116868345	T	C	0.189848	0.0271071	2.5e-12	-0.8782	1.1562	49.0508
Amino acid	Phenylalanine	rs117434993	A	C	-0.0461553	0.00657164	2.2e-12	-0.4762	0.4562	49.3282
Amino acid	Phenylalanine	rs117453529	A	G	-0.0938917	0.014529	1e-10	-0.5347	0.7176	41.7622
Amino acid	Phenylalanine	rs118105941	A	G	0.0817409	0.00893758	5.9e-20	-0.5018	0.2989	83.6448
Amino acid	Phenylalanine	rs12316853	A	C	0.0462239	0.00833121	2.9e-08	0.1468	0.1147	30.7834
Amino acid	Phenylalanine	rs12425686	G	A	-0.0413193	0.00624277	3.6e-11	-0.1554	0.1372	43.8078
Amino acid	Phenylalanine	rs1357766	A	G	0.0585427	0.00513424	4.1e-30	0.0291	0.1032	130.015
Amino acid	Phenylalanine	rs1391681	A	C	-0.0245712	0.00424408	7.1e-09	0.0976	0.0883	33.5186
Amino acid	Phenylalanine	rs142025056	C	T	0.188268	0.0193215	2e-22	-0.3173	0.7957	94.9448
Amino acid	Phenylalanine	rs1498694	G	A	-0.109301	0.00424012	1.6e-146	-0.0402	0.0827	664.495
Amino acid	Phenylalanine	rs150772783	G	C	-0.0563822	0.00952976	3.3e-09	-0.2501	0.2372	35.0042
Amino acid	Phenylalanine	rs150939784	G	A	0.164051	0.0227215	5.2e-13	0.2998	0.4678	52.1295
Amino acid	Phenylalanine	rs17253619	C	T	0.0680324	0.00637232	1.3e-26	0.0167	0.133	113.982
Amino acid	Phenylalanine	rs17447434	A	G	-0.0937425	0.0150352	4.5e-10	0.0276	0.2937	38.8736
Amino acid	Phenylalanine	rs2373867	C	A	0.033599	0.00540897	5.2e-10	-0.0718	0.0876	38.5854
Amino acid	Phenylalanine	rs2878172	G	A	0.0317805	0.0041851	3.1e-14	-0.0037	0.0828	57.6647
Amino acid	Phenylalanine	rs2933235	G	A	0.0325439	0.00554202	4.3e-09	-0.0282	0.1168	34.4828
Amino acid	Phenylalanine	rs4135105	T	C	0.113913	0.0205012	2.8e-08	0.0162	0.3233	30.8737
Amino acid	Phenylalanine	rs4781730	T	C	-0.0257537	0.00458318	1.9e-08	-0.0514	0.086	31.5752
Amino acid	Phenylalanine	rs715	C	T	-0.0280124	0.00448556	4.2e-10	-0.0163	0.0884	39.0002
Amino acid	Phenylalanine	rs72717793	A	G	0.0308819	0.00522013	3.3e-09	0.0528	0.0929	34.9982
Amino acid	Phenylalanine	rs73180870	A	T	0.0497657	0.00730979	9.9e-12	-0.1544	0.1798	46.3501
Amino acid	Phenylalanine	rs74714023	A	G	0.0408648	0.00734934	2.7e-08	-0.0772	0.1394	30.9173
Amino acid	Phenylalanine	rs7488937	T	C	-0.12085	0.00595094	1.1e-91	-0.1124	0.1455	412.403
Amino acid	Phenylalanine	rs76367952	A	C	0.0963154	0.0155401	5.7e-10	0.3841	0.4071	38.4135
Amino acid	Phenylalanine	rs772899	G	A	-0.128835	0.0159966	8e-16	0.1205	0.4788	64.8653
Amino acid	Phenylalanine	rs79397970	T	A	0.0755728	0.00881951	1e-17	-0.3851	0.2282	73.4247
Amino acid	Phenylalanine	rs9467618	T	C	-0.0302757	0.00474228	1.7e-10	0.0257	0.0984	40.7581
Amino acid	Phenylalanine	rs998499	T	G	0.0509085	0.00801715	2.2e-10	0.1356	0.123	40.3219
Amino acid	Tyrosine	rs1017881	G	A	0.0355229	0.0046047	1.2e-14	0.0421	0.1046	59.5133
Amino acid	Tyrosine	rs11065466	A	G	-0.0304686	0.0045724	2.7e-11	0.0406	0.0975	44.4034
Amino acid	Tyrosine	rs111962067	T	C	0.316068	0.0183243	1.1e-66	0.1692	0.4684	297.513
Amino acid	Tyrosine	rs112291945	C	G	-0.068461	0.0119896	1.1e-08	0.2451	0.2293	32.6045
Amino acid	Tyrosine	rs1126671	C	T	-0.0405903	0.00449601	1.7e-19	0.0147	0.0885	81.5061
Amino acid	Tyrosine	rs113007555	C	G	0.0452889	0.00587787	1.3e-14	0.1108	0.1114	59.3668
Amino acid	Tyrosine	rs114232169	G	T	-0.0322325	0.004381	1.9e-13	-0.0802	0.0907	54.1304
Amino acid	Tyrosine	rs116946541	T	C	0.214924	0.0171131	3.5e-36	-0.1596	0.3156	157.729
Amino acid	Tyrosine	rs117879202	A	G	-0.103061	0.0122069	3.1e-17	-0.387	0.2016	71.2817
Amino acid	Tyrosine	rs118107501	C	T	0.155174	0.0208537	1e-13	0.8451	0.7812	55.3696
Amino acid	Tyrosine	rs12194132	A	G	-0.0802123	0.0087203	3.6e-20	-0.0979	0.1428	84.6095
Amino acid	Tyrosine	rs12197820	T	C	0.136875	0.0194177	1.8e-12	0.0497	0.2663	49.6881
Amino acid	Tyrosine	rs12206654	C	T	0.188204	0.00587394	1e-200	-0.2248	0.1336	1026.59
Amino acid	Tyrosine	rs142985659	C	T	0.307535	0.0234109	2e-39	0.4004	0.2195	172.565
Amino acid	Tyrosine	rs1433210	C	A	-0.0265777	0.00479377	3e-08	0.0583	0.0945	30.7383
Amino acid	Tyrosine	rs144579053	A	G	-0.0835969	0.0119732	2.9e-12	-0.1826	0.2212	48.7483
Amino acid	Tyrosine	rs145693381	T	C	0.143272	0.0168523	1.9e-17	-0.3131	0.4278	72.2777
Amino acid	Tyrosine	rs148518696	G	C	0.112275	0.00704193	3.1e-57	-0.1566	0.1675	254.204
Amino acid	Tyrosine	rs150851429	C	G	0.399298	0.0171106	1.9e-120	0.0694	0.2918	544.583
Amino acid	Tyrosine	rs17072508	T	C	0.135039	0.0176762	2.2e-14	0.1673	0.4859	58.3634
Amino acid	Tyrosine	rs17072993	T	C	0.0420544	0.00589607	9.8e-13	-0.0616	0.1526	50.8742
Amino acid	Tyrosine	rs174547	C	T	0.0339256	0.00433634	5.1e-15	0.0846	0.0824	61.208
Amino acid	Tyrosine	rs17511504	A	G	-0.0762279	0.0118467	1.2e-10	-0.1271	0.3083	41.4031
Amino acid	Tyrosine	rs17539727	A	G	-0.0692339	0.0116811	3.1e-09	0.1162	0.27	35.1293
Amino acid	Tyrosine	rs17664900	A	G	-0.0532201	0.00631995	3.7e-17	0.0397	0.1421	70.9127
Amino acid	Tyrosine	rs1800961	T	C	-0.0731429	0.012043	1.3e-09	0.5171	0.1982	36.8871
Amino acid	Tyrosine	rs180728024	A	G	0.0769288	0.00931704	1.5e-16	-0.2523	0.1536	68.1745
Amino acid	Tyrosine	rs183597015	C	T	0.197116	0.0197742	2.1e-23	-0.8081	0.5244	99.3679
Amino acid	Tyrosine	rs194749	C	T	0.0265613	0.00483959	4.1e-08	0.0954	0.0906	30.1218
Amino acid	Tyrosine	rs2168101	A	C	-0.031063	0.00460962	1.6e-11	0.0469	0.0851	45.4105
Amino acid	Tyrosine	rs217176	C	T	-0.0588566	0.00537256	6.3e-28	-0.0166	0.1019	120.013
Amino acid	Tyrosine	rs2230681	C	T	-0.0420843	0.00623021	1.4e-11	-0.0063	0.0995	45.6284
Amino acid	Tyrosine	rs2237252	G	A	-0.0475684	0.00415667	2.5e-30	-0.0499	0.0815	130.962
Amino acid	Tyrosine	rs2280985	G	A	-0.0887737	0.00414388	8.2e-102	-0.036	0.0812	458.938
Amino acid	Tyrosine	rs2638315	C	G	0.0673963	0.00532767	1.1e-36	-0.0466	0.1052	160.029
Amino acid	Tyrosine	rs28380723	C	T	-0.02765	0.00422311	5.9e-11	0.0072	0.0833	42.8672
Amino acid	Tyrosine	rs34843244	T	A	-0.0818977	0.0148008	3.1e-08	0.0824	0.3264	30.6177
Amino acid	Tyrosine	rs34894639	T	C	-0.0384866	0.0049329	6.1e-15	-0.1166	0.1047	60.8716
Amino acid	Tyrosine	rs35929393	A	G	-0.160596	0.0122339	2.3e-39	-0.176	0.1881	172.322
Amino acid	Tyrosine	rs36055409	T	G	0.033308	0.00594393	2.1e-08	-0.0068	0.1233	31.4015
Amino acid	Tyrosine	rs3747207	A	G	0.0294005	0.00502125	4.8e-09	0.5121	0.0998	34.2835
Amino acid	Tyrosine	rs3904923	A	G	0.0517969	0.00495091	1.3e-25	-0.1601	0.0982	109.455
Amino acid	Tyrosine	rs411068	A	G	0.0996192	0.012537	1.9e-15	0.272	0.329	63.1392
Amino acid	Tyrosine	rs4116630	A	G	0.0361828	0.0066284	4.8e-08	-0.1274	0.1222	29.798
Amino acid	Tyrosine	rs4149056	C	T	-0.0596744	0.00574268	2.7e-25	-0.1332	0.102	107.981
Amino acid	Tyrosine	rs4575545	A	G	0.0268086	0.00448779	2.3e-09	-0.1151	0.0888	35.6848
Amino acid	Tyrosine	rs4722551	C	T	-0.0310106	0.00564506	3.9e-08	0.1717	0.0992	30.1775
Amino acid	Tyrosine	rs56139160	C	G	0.159907	0.0231846	5.3e-12	0.1216	0.3761	47.5703
Amino acid	Tyrosine	rs56236906	A	G	0.0836335	0.0145627	9.3e-09	0.6173	0.4557	32.982
Amino acid	Tyrosine	rs56337219	T	C	-0.0555564	0.0100333	3.1e-08	-0.1604	0.4264	30.6606
Amino acid	Tyrosine	rs59857020	C	A	0.162472	0.025276	1.3e-10	-0.0776	0.3704	41.3181
Amino acid	Tyrosine	rs61676179	A	C	-0.0527705	0.00941771	2.1e-08	-0.0905	0.1391	31.3973
Amino acid	Tyrosine	rs62055052	G	C	0.0600583	0.00602033	1.9e-23	0.0598	0.1081	99.5189
Amino acid	Tyrosine	rs62421925	G	T	-0.0795633	0.00640683	2.1e-35	-0.0088	0.1658	154.219
Amino acid	Tyrosine	rs6575900	C	G	-0.0326825	0.00513818	2e-10	0.1061	0.0956	40.4587
Amino acid	Tyrosine	rs6868618	G	A	0.0252921	0.0042654	3e-09	-0.0094	0.0824	35.1601
Amino acid	Tyrosine	rs7019778	C	A	-0.0249477	0.00418639	2.5e-09	-0.0066	0.0818	35.5125
Amino acid	Tyrosine	rs715	C	T	-0.0304883	0.00447837	9.9e-12	-0.0163	0.0884	46.3475
Amino acid	Tyrosine	rs71562270	G	A	-0.0312692	0.0050444	5.7e-10	-0.0761	0.103	38.4251
Amino acid	Tyrosine	rs73113077	C	T	0.0341141	0.00587261	6.3e-09	-0.0191	0.1186	33.7447
Amino acid	Tyrosine	rs73214176	C	T	-0.028383	0.00490513	7.2e-09	0.1448	0.1076	33.4823
Amino acid	Tyrosine	rs740122	A	G	-0.0371444	0.00500229	1.1e-13	0.105	0.1098	55.1377
Amino acid	Tyrosine	rs75232337	T	C	0.0488058	0.00839684	6.2e-09	0.1803	0.2468	33.784
Amino acid	Tyrosine	rs75645526	A	G	0.0442419	0.0068428	1e-10	0.0732	0.1116	41.8023
Amino acid	Tyrosine	rs75778663	A	G	0.156172	0.0179611	3.5e-18	-0.7875	0.4285	75.6033
Amino acid	Tyrosine	rs77615830	T	G	-0.0755152	0.0113953	3.4e-11	0.145	0.1506	43.9154
Amino acid	Tyrosine	rs78243804	C	T	-0.0667646	0.00870722	1.8e-14	0.1255	0.1832	58.7941
Amino acid	Tyrosine	rs79020793	A	G	0.0775161	0.00819354	3.1e-21	-0.0753	0.1517	89.5036
Amino acid	Tyrosine	rs79577409	A	G	0.0523809	0.00819305	1.6e-10	0.0882	0.1749	40.8747
Amino acid	Tyrosine	rs79655235	G	T	0.194324	0.0203972	1.6e-21	-0.1291	0.5271	90.7636
Amino acid	Tyrosine	rs7979473	G	A	-0.0617633	0.00426807	1.8e-47	0.0382	0.083	209.41
Amino acid	Tyrosine	rs804191	A	G	0.0909214	0.00703119	3e-38	-0.1988	0.1846	167.215
Amino acid	Tyrosine	rs9414801	A	G	-0.0358482	0.00414601	5.3e-18	0.0461	0.0815	74.7608
Amino acid	Tyrosine	rs9487824	G	A	-0.0379737	0.00569889	2.7e-11	0.0655	0.087	44.4002
Amino acid	Tyrosine	rs9746832	G	A	-0.0800319	0.00413313	1.6e-83	-0.0264	0.0817	374.945
Amino acid	Tyrosine	rs9927680	C	T	-0.0457293	0.00614517	1e-13	-0.115	0.1356	55.376
Amino acid	Valine	rs10018448	G	A	0.1046	0.00403213	2.3e-148	-0.0622	0.0824	672.968
Amino acid	Valine	rs112440541	G	C	0.0755061	0.0125479	1.8e-09	-0.2616	0.2701	36.2095
Amino acid	Valine	rs1128249	T	G	-0.035077	0.00411536	1.5e-17	-0.0803	0.0856	72.6489
Amino acid	Valine	rs114556806	T	C	0.0818458	0.0119611	7.8e-12	0.056	0.2067	46.8221
Amino acid	Valine	rs11652753	C	G	0.0301113	0.00514179	4.7e-09	-0.0826	0.1139	34.295
Amino acid	Valine	rs117048185	C	G	0.189858	0.0154313	8.7e-35	0.0636	0.4678	151.375
Amino acid	Valine	rs117169693	G	A	-0.128163	0.0183103	2.6e-12	-0.3312	0.4844	48.993
Amino acid	Valine	rs11733230	C	T	-0.029492	0.00409234	5.7e-13	0.0241	0.0857	51.9356
Amino acid	Valine	rs117643180	A	C	-0.174839	0.0127298	6.3e-43	0.1816	0.2771	188.64
Amino acid	Valine	rs12325419	A	G	-0.0901802	0.00628601	1.1e-46	0.0166	0.1295	205.813
Amino acid	Valine	rs1260326	C	T	-0.0513601	0.00410535	6.5e-36	0.0216	0.0853	156.513
Amino acid	Valine	rs12641788	C	T	0.0560426	0.00707347	2.3e-15	-0.0413	0.1407	62.7728
Amino acid	Valine	rs12974412	G	A	-0.0272482	0.00499025	4.8e-08	-0.1769	0.0896	29.8147
Amino acid	Valine	rs139152498	C	G	0.0915561	0.0133078	6e-12	0.3477	0.3159	47.3328
Amino acid	Valine	rs143891741	A	C	0.0940151	0.0168502	2.4e-08	0.1831	0.2145	31.1304
Amino acid	Valine	rs145585828	A	C	-0.186998	0.0162229	9.7e-31	-0.1597	0.3425	132.867
Amino acid	Valine	rs1471740	C	T	0.0264102	0.00459643	9.1e-09	0.0421	0.1046	33.0143
Amino acid	Valine	rs149144856	G	A	-0.0840062	0.0139821	1.9e-09	-0.2313	0.2998	36.0976
Amino acid	Valine	rs17096421	T	A	0.0625419	0.00883132	1.4e-12	-0.1468	0.2211	50.1523
Amino acid	Valine	rs17206700	C	T	-0.0325824	0.00527557	6.6e-10	0.1831	0.1108	38.1441
Amino acid	Valine	rs185220479	T	A	-0.140807	0.0179597	4.5e-15	0.1285	0.3808	61.4682
Amino acid	Valine	rs189652270	A	G	0.131067	0.0158924	1.6e-16	-0.0837	0.3668	68.0155
Amino acid	Valine	rs222847	A	T	-0.0555391	0.00941213	3.6e-09	-0.0213	0.1485	34.8194
Amino acid	Valine	rs2274815	A	G	0.0280402	0.00498169	1.8e-08	0.1024	0.0995	31.6817
Amino acid	Valine	rs2638315	C	G	0.0426049	0.00519004	2.2e-16	-0.0466	0.1052	67.3872
Amino acid	Valine	rs2725250	A	G	-0.0268211	0.00431762	5.2e-10	0.0752	0.0821	38.5891
Amino acid	Valine	rs2943652	T	C	0.0238657	0.00418907	1.2e-08	0.0757	0.0846	32.4574
Amino acid	Valine	rs34849690	A	C	0.0400438	0.00578712	4.5e-12	0.105	0.134	47.8791
Amino acid	Valine	rs34894639	T	C	-0.0279513	0.00480463	6e-09	-0.1166	0.1047	33.8442
Amino acid	Valine	rs35230038	A	G	-0.0984157	0.00981097	1.1e-23	0.0187	0.2025	100.625
Amino acid	Valine	rs35332782	G	C	-0.113539	0.0152453	9.5e-14	0.1393	0.6389	55.4649
Amino acid	Valine	rs36181536	C	T	-0.0317885	0.0042938	1.3e-13	-0.0269	0.0885	54.8096
Amino acid	Valine	rs4671637	T	C	-0.0487482	0.00674258	4.8e-13	-0.1876	0.1272	52.2715
Amino acid	Valine	rs4985545	A	G	-0.0239981	0.00433988	3.2e-08	0.0484	0.0897	30.5772
Amino acid	Valine	rs61587941	A	G	-0.0501818	0.00909397	3.4e-08	-0.0705	0.1504	30.4499
Amino acid	Valine	rs62309960	C	G	-0.0502685	0.00555411	1.4e-19	-0.2323	0.1251	81.9149
Amino acid	Valine	rs6499295	A	G	-0.0249709	0.00428011	5.4e-09	0.076	0.0882	34.0376
Amino acid	Valine	rs6509405	T	C	-0.0245984	0.0040871	1.8e-09	0.0256	0.0828	36.2229
Amino acid	Valine	rs6941263	A	T	-0.0285012	0.00516381	3.4e-08	-0.1794	0.1209	30.4639
Amino acid	Valine	rs72839770	T	C	0.0278933	0.00420295	3.2e-11	-0.0438	0.0832	44.0445
Amino acid	Valine	rs72879308	A	G	-0.0434155	0.00482047	2.1e-19	-0.0729	0.0943	81.1168
Amino acid	Valine	rs73131004	C	G	0.0735862	0.0134622	4.6e-08	0.2221	0.3134	29.8786
Amino acid	Valine	rs78169150	A	C	0.0706505	0.0100689	2.3e-12	-0.4464	0.2986	49.2341
Amino acid	Valine	rs78948284	T	C	-0.128857	0.0177298	3.7e-13	0.0772	0.3545	52.8212
Amino acid	Valine	rs78948711	A	C	-0.0786821	0.0126006	4.3e-10	0.2545	0.2549	38.9915
Amino acid	Valine	rs79606828	A	G	-0.0756925	0.0112202	1.5e-11	-0.1068	0.1519	45.5098
Amino acid	Valine	rs8071084	G	T	-0.0323357	0.00545744	3.1e-09	-0.0898	0.1139	35.1064
Amino acid	Valine	rs863277	G	A	-0.0344047	0.0040929	4.2e-17	0.0115	0.0817	70.6599
Amino acid	Valine	rs9307048	T	C	0.0623888	0.00443712	6.6e-45	0.0196	0.0911	197.702
Carbohydrate	Mannose	rs1260326	C	T	0.0439	0.0024	1.3e-77	0.0216	0.0853	334.585
Carbohydrate	Mannose	rs2141371	A	G	-0.0198	0.0024	3.27e-16	0.1223	0.0867	68.0625
Carbohydrate	Mannose	rs6547811	A	T	0.0222	0.0032	7.1e-12	-0.1463	0.1104	48.1289
Carbohydrate	Mannose	rs7349418	T	C	0.0154	0.0024	1.85e-10	-0.0828	0.0834	41.1736
Carbohydrate	Mannose	rs7583698	T	C	0.0338	0.0049	8.55e-12	-0.188	0.2118	47.5818
Carbohydrate	Mannose	rs937813	C	T	-0.0271	0.0039	2.64e-12	0.3823	0.135	48.2847
Carbohydrate	1,5-anhydroglucitol (1,5-AG)	rs12465802	A	G	-0.0364	0.0032	3.47e-29	-0.0127	0.0834	129.391
Carbohydrate	1,5-anhydroglucitol (1,5-AG)	rs3800993	T	C	0.0287	0.0036	1.53e-15	-0.135	0.1083	63.5563
Carbohydrate	1,5-anhydroglucitol (1,5-AG)	rs4954573	G	T	-0.0219	0.0033	2.53e-11	-0.0685	0.0888	44.0413
Carbohydrate	1,5-anhydroglucitol (1,5-AG)	rs6736412	A	G	-0.0396	0.0072	3.03e-08	0.071	0.157	30.25
Carbohydrate	1,5-anhydroglucitol (1,5-AG)	rs7570971	A	C	-0.0373	0.0027	7.86e-45	-0.0106	0.0833	190.849
Carbohydrate	1,5-anhydroglucitol (1,5-AG)	rs9756306	A	G	-0.0158	0.0027	3.64e-09	-0.0189	0.0899	34.2442
Carbohydrate	Erythronate	rs10263766	C	T	0.0106	0.0018	7.47e-09	-0.0245	0.0981	34.679
Carbohydrate	Erythronate	rs2391217	A	C	0.0149	0.0027	4.88e-08	0.125	0.1458	30.454
Carbohydrate	Erythronate	rs4687717	C	T	-0.0133	0.0018	1.07e-13	0.0701	0.0834	54.5957
Carbohydrate	Glucose	rs10195252	C	T	-0.0240709	0.00422093	1.2e-08	-0.0713	0.085	32.5213
Carbohydrate	Glucose	rs114011597	G	A	-0.115274	0.0141359	3.5e-16	0.2044	0.2212	66.4991
Carbohydrate	Glucose	rs114764002	T	A	-0.0949198	0.0118008	8.7e-16	-0.1264	0.2692	64.698
Carbohydrate	Glucose	rs1169288	C	A	0.0273676	0.00448579	1.1e-09	0.0151	0.0848	37.2216
Carbohydrate	Glucose	rs11720108	T	C	-0.0427134	0.00481747	7.6e-19	0.0709	0.1074	78.6123
Carbohydrate	Glucose	rs12244654	T	C	-0.0414157	0.00721901	9.6e-09	0.0817	0.1425	32.9135
Carbohydrate	Glucose	rs12702068	C	T	0.0416491	0.00428951	2.7e-22	-0.0949	0.0828	94.2749
Carbohydrate	Glucose	rs13169290	A	G	-0.0273992	0.00466031	4.1e-09	-0.0245	0.0898	34.5658
Carbohydrate	Glucose	rs13266634	T	C	-0.0312523	0.0044905	3.4e-12	-0.0265	0.084	48.4367
Carbohydrate	Glucose	rs1333051	T	A	-0.0348405	0.00603102	7.6e-09	0.0479	0.1289	33.3724
Carbohydrate	Glucose	rs13430620	C	A	-0.0732308	0.0100845	3.8e-13	-0.1301	0.2188	52.7326
Carbohydrate	Glucose	rs16856252	C	T	0.049685	0.00672441	1.5e-13	-0.1497	0.1322	54.5937
Carbohydrate	Glucose	rs1974	A	G	-0.0604497	0.0106812	1.5e-08	-0.1171	0.2187	32.0294
Carbohydrate	Glucose	rs2284769	G	C	-0.0402299	0.0065503	8.2e-10	0.0489	0.1141	37.7203
Carbohydrate	Glucose	rs28675349	T	A	-0.0257307	0.00459479	2.1e-08	-0.0775	0.0873	31.3597
Carbohydrate	Glucose	rs34872471	C	T	0.0375808	0.00455036	1.5e-16	0.0182	0.1016	68.2088
Carbohydrate	Glucose	rs3778321	A	G	-0.0332828	0.00541049	7.7e-10	0.0943	0.0987	37.8413
Carbohydrate	Glucose	rs3821120	C	G	0.0343659	0.00428089	9.9e-16	0.0295	0.0858	64.4447
Carbohydrate	Glucose	rs4325403	A	T	0.0289352	0.00504665	9.8e-09	-0.0768	0.0937	32.8735
Carbohydrate	Glucose	rs477224	T	C	-0.0514151	0.00440958	2e-31	-0.0428	0.1039	135.952
Carbohydrate	Glucose	rs550057	T	C	0.0266186	0.00475025	2.1e-08	-0.0793	0.0887	31.4006
Carbohydrate	Glucose	rs55881843	A	G	-0.0353045	0.00600705	4.2e-09	-0.0671	0.1356	34.5412
Carbohydrate	Glucose	rs560887	C	T	0.10343	0.00453171	2.7e-115	0.0288	0.0889	520.917
Carbohydrate	Glucose	rs56100844	G	T	-0.12421	0.0181589	7.9e-12	-0.5929	0.3306	46.788
Carbohydrate	Glucose	rs566372607	T	G	-0.0449958	0.00429874	1.2e-25	0.0684	0.0841	109.562
Carbohydrate	Glucose	rs62065453	T	C	-0.0297184	0.00498579	2.5e-09	-0.2537	0.1499	35.529
Carbohydrate	Glucose	rs6433088	A	G	0.0442027	0.00801306	3.5e-08	0.1312	0.1648	30.4299
Carbohydrate	Glucose	rs6602022	A	C	0.0258119	0.00433125	2.5e-09	-0.0568	0.084	35.5151
Carbohydrate	Glucose	rs6787208	G	A	-0.0377505	0.00659284	1e-08	-0.1651	0.1414	32.7869
Carbohydrate	Glucose	rs6804915	A	C	-0.0485888	0.0045669	2e-26	-0.0913	0.0917	113.196
Carbohydrate	Glucose	rs6972516	T	G	0.0364413	0.00415383	1.7e-18	-0.0556	0.083	76.9645
Carbohydrate	Glucose	rs7101069	C	T	-0.0330061	0.00543472	1.3e-09	-0.0323	0.1081	36.8837
Carbohydrate	Glucose	rs7137828	T	C	0.0258942	0.00415389	4.6e-10	0.0164	0.0826	38.8593
Carbohydrate	Glucose	rs730497	A	G	0.0692715	0.00541386	1.7e-37	-0.0847	0.1327	163.718
Carbohydrate	Glucose	rs74648148	C	G	0.0716394	0.00977857	2.4e-13	0.093	0.2797	53.6727
Carbohydrate	Glucose	rs76895963	G	T	-0.0911321	0.0161087	1.5e-08	-0.4283	0.2476	32.0053
Carbohydrate	Glucose	rs77317718	G	A	-0.0593602	0.00970308	9.5e-10	-0.1493	0.1969	37.4258
Carbohydrate	Glucose	rs79687284	C	G	0.0686588	0.011341	1.4e-09	0.1712	0.3203	36.6513
Carbohydrate	Lactate	rs10758666	G	T	0.0335017	0.00609163	3.8e-08	0.064	0.1088	30.2459
Carbohydrate	Lactate	rs11065785	T	C	-0.0230963	0.00422372	4.5e-08	0.0345	0.0823	29.9016
Carbohydrate	Lactate	rs11066188	A	G	0.0351971	0.00421594	6.9e-17	-0.0235	0.0839	69.6987
Carbohydrate	Lactate	rs12203816	T	C	-0.0248198	0.00423769	4.7e-09	0.0215	0.0847	34.3035
Carbohydrate	Lactate	rs12273368	C	T	0.0270352	0.00465686	6.4e-09	-0.0115	0.0885	33.7033
Carbohydrate	Lactate	rs1473698	T	C	-0.024748	0.00422847	4.8e-09	-0.0038	0.0849	34.2542
Carbohydrate	Lactate	rs3780359	A	G	0.0315027	0.00522023	1.6e-09	0.066	0.1003	36.418
Carbohydrate	Lactate	rs385893	C	T	0.0392514	0.00413551	2.3e-21	0.0228	0.0818	90.0849
Carbohydrate	Lactate	rs390387	G	A	0.0302758	0.00542395	2.4e-08	-0.15	0.0874	31.1573
Carbohydrate	Lactate	rs4665972	C	T	-0.0304673	0.00425447	8e-13	0.0308	0.084	51.2834
Carbohydrate	Lactate	rs59273177	T	A	0.0808014	0.0147636	4.4e-08	-0.0087	0.1606	29.9539
Carbohydrate	Lactate	rs6602022	A	C	-0.0288854	0.00432556	2.4e-11	-0.0568	0.084	44.5936
Carbohydrate	Lactate	rs6993770	T	A	-0.0297972	0.004557	6.2e-11	0.0202	0.0981	42.7556
Carbohydrate	Lactate	rs7101069	C	T	0.0420799	0.00542714	8.9e-15	-0.0323	0.1081	60.1184
Carbohydrate	Lactate	rs7137828	T	C	-0.0418021	0.00414739	6.8e-24	0.0164	0.0826	101.589
Carbohydrate	Lactate	rs9389268	G	A	0.0356647	0.00473586	5e-14	0.0596	0.0861	56.7126
Carbohydrate	Pyruvate	rs10751912	G	C	0.0630836	0.00730113	5.6e-18	0.1036	0.1463	74.6539
Carbohydrate	Pyruvate	rs10875694	A	T	-0.033546	0.00564197	2.8e-09	0.0296	0.1089	35.3525
Carbohydrate	Pyruvate	rs11168497	A	G	-0.0529314	0.0049707	1.8e-26	-0.0308	0.0902	113.394
Carbohydrate	Pyruvate	rs111941366	T	C	-0.026177	0.00415012	2.8e-10	-0.1078	0.0831	39.7849
Carbohydrate	Pyruvate	rs11251684	G	C	-0.0597884	0.00542484	3e-28	-0.0326	0.1081	121.467
Carbohydrate	Pyruvate	rs113312468	C	T	-0.079824	0.00831861	8.3e-22	-0.4495	0.1473	92.08
Carbohydrate	Pyruvate	rs113447847	C	G	0.112908	0.0167588	1.6e-11	0.3285	0.3109	45.3904
Carbohydrate	Pyruvate	rs114192724	T	C	-0.0549534	0.00730833	5.5e-14	-0.2283	0.1523	56.5396
Carbohydrate	Pyruvate	rs11574039	A	G	0.110892	0.0147052	4.7e-14	-0.1412	0.235	56.8668
Carbohydrate	Pyruvate	rs116789570	G	A	-0.0736468	0.0114141	1.1e-10	-0.3719	0.3072	41.6317
Carbohydrate	Pyruvate	rs117499636	A	G	0.0889938	0.0151087	3.9e-09	0.216	0.356	34.6949
Carbohydrate	Pyruvate	rs117523200	G	A	0.109314	0.0148098	1.6e-13	-0.4912	0.42	54.482
Carbohydrate	Pyruvate	rs117921965	C	G	0.0787097	0.0103951	3.7e-14	-0.0906	0.1842	57.3323
Carbohydrate	Pyruvate	rs12134456	G	C	0.025021	0.00434414	8.4e-09	0.1209	0.0838	33.1743
Carbohydrate	Pyruvate	rs1260326	C	T	-0.0382608	0.00423005	1.5e-19	0.0216	0.0853	81.812
Carbohydrate	Pyruvate	rs12923645	T	G	0.0566276	0.00703086	8e-16	-0.0189	0.1399	64.8693
Carbohydrate	Pyruvate	rs13024014	T	C	-0.0649083	0.0096907	2.1e-11	-0.004	0.3062	44.8632
Carbohydrate	Pyruvate	rs1354034	C	T	0.0388195	0.00421418	3.2e-20	0.0059	0.0896	84.8543
Carbohydrate	Pyruvate	rs138373837	T	C	0.086051	0.0136313	2.7e-10	-0.3591	0.4191	39.8508
Carbohydrate	Pyruvate	rs139531336	A	G	-0.0576413	0.00816915	1.7e-12	-0.2273	0.1484	49.7868
Carbohydrate	Pyruvate	rs1427407	G	T	-0.0381191	0.00569043	2.1e-11	0.0924	0.1138	44.874
Carbohydrate	Pyruvate	rs145965936	C	T	0.101562	0.0162653	4.3e-10	0.0011	0.351	38.9887
Carbohydrate	Pyruvate	rs17285851	A	C	-0.036483	0.00444861	2.4e-16	-0.0002	0.0923	67.2562
Carbohydrate	Pyruvate	rs1800526	C	G	0.0408077	0.00607223	1.8e-11	-0.0183	0.1195	45.1635
Carbohydrate	Pyruvate	rs181899073	C	A	0.122298	0.0149366	2.7e-16	-0.312	0.2885	67.0402
Carbohydrate	Pyruvate	rs1920980	T	C	0.0391892	0.00512921	2.2e-14	0.0781	0.0934	58.3757
Carbohydrate	Pyruvate	rs2073578	C	A	0.0238824	0.00427656	2.3e-08	0.1155	0.0835	31.1865
Carbohydrate	Pyruvate	rs2388595	T	C	-0.0827514	0.00424265	1e-84	0.0617	0.0839	380.431
Carbohydrate	Pyruvate	rs2519093	T	C	0.0344759	0.00534504	1.1e-10	-0.1277	0.1019	41.6034
Carbohydrate	Pyruvate	rs2540916	C	T	-0.0238611	0.00418452	1.2e-08	-0.0056	0.0816	32.5154
Carbohydrate	Pyruvate	rs2667735	G	A	-0.0327453	0.00588439	2.6e-08	-0.2026	0.0964	30.9667
Carbohydrate	Pyruvate	rs2729389	G	A	-0.0280689	0.00479267	4.7e-09	0.0188	0.0929	34.3001
Carbohydrate	Pyruvate	rs28768185	G	A	0.0436288	0.00649695	1.9e-11	0.0008	0.0893	45.0949
Carbohydrate	Pyruvate	rs371269975	A	G	0.055743	0.00910791	9.3e-10	0.0319	0.147	37.4579
Carbohydrate	Pyruvate	rs3761393	C	T	0.0352379	0.00570104	6.4e-10	-0.0297	0.1021	38.2043
Carbohydrate	Pyruvate	rs41265007	A	G	-0.0733166	0.00988762	1.2e-13	-0.5024	0.1793	54.9821
Carbohydrate	Pyruvate	rs4303288	C	A	0.0260601	0.00426903	1e-09	-0.0151	0.0862	37.2644
Carbohydrate	Pyruvate	rs4547172	A	G	-0.0260267	0.00457827	1.3e-08	-0.1411	0.0956	32.3173
Carbohydrate	Pyruvate	rs4760682	A	C	-0.119237	0.0053136	1.6e-111	-0.04	0.1115	503.552
Carbohydrate	Pyruvate	rs4760694	T	C	-0.0827585	0.00950854	3.2e-18	-0.1444	0.1593	75.7526
Carbohydrate	Pyruvate	rs4844599	G	T	0.0347902	0.00556675	4.1e-10	0.1384	0.1037	39.058
Carbohydrate	Pyruvate	rs560124875	T	C	0.116533	0.0192219	1.3e-09	-0.0903	0.2829	36.7541
Carbohydrate	Pyruvate	rs60757417	G	C	-0.062208	0.00883108	1.9e-12	-0.0318	0.138	49.6209
Carbohydrate	Pyruvate	rs61343568	T	C	-0.0821732	0.00453688	2.5e-73	-0.0115	0.0828	328.054
Carbohydrate	Pyruvate	rs62220377	C	A	0.111419	0.00947941	6.7e-32	-0.0183	0.2278	138.152
Carbohydrate	Pyruvate	rs6592965	A	G	0.0241822	0.00416598	6.4e-09	-0.0661	0.088	33.6944
Carbohydrate	Pyruvate	rs6602022	A	C	0.0324711	0.00432739	6.2e-14	-0.0568	0.084	56.3043
Carbohydrate	Pyruvate	rs68149176	T	C	-0.0271081	0.00488598	2.9e-08	-0.0339	0.0898	30.7819
Carbohydrate	Pyruvate	rs6993770	T	A	-0.0343876	0.00455777	4.5e-14	0.0202	0.0981	56.9245
Carbohydrate	Pyruvate	rs7342119	T	C	0.0283443	0.00433575	6.3e-11	-0.0697	0.0835	42.7369
Carbohydrate	Pyruvate	rs74585025	G	C	-0.0913969	0.0166477	4e-08	0.1798	0.2171	30.1408
Carbohydrate	Pyruvate	rs74908778	T	C	0.0548861	0.0067327	3.6e-16	0.0597	0.1454	66.4578
Carbohydrate	Pyruvate	rs7584089	T	C	-0.0953089	0.00528646	1.2e-72	-0.1296	0.1157	325.04
Carbohydrate	Pyruvate	rs760077	T	A	-0.024147	0.00422118	1.1e-08	-0.1527	0.0842	32.7234
Carbohydrate	Pyruvate	rs76954143	A	G	-0.095993	0.0160814	2.4e-09	-0.3728	0.4406	35.6313
Carbohydrate	Pyruvate	rs7901552	A	G	-0.0254064	0.00448272	1.4e-08	0.0035	0.0876	32.122
Carbohydrate	Pyruvate	rs79037747	G	A	0.0584942	0.00907515	1.2e-10	-0.0181	0.1541	41.5449
Carbohydrate	Pyruvate	rs8061221	A	G	0.0286655	0.004755	1.7e-09	-0.0332	0.0967	36.3428
Carbohydrate	Pyruvate	rs9952972	A	T	-0.0280222	0.00475607	3.8e-09	0.0573	0.1019	34.7143
Carbohydrate	Pyruvate	rs9985166	A	T	0.0259737	0.00444378	5.1e-09	0.031	0.0858	34.1635
Cofactors and vitamins	Biliverdin	rs10170160	C	T	-0.0338	0.0057	2.71e-09	-0.0394	0.0858	35.1628
Cofactors and vitamins	Biliverdin	rs17864661	T	C	0.054	0.007	1.56e-14	0.0649	0.1254	59.5102
Cofactors and vitamins	Biliverdin	rs2219067	G	C	-0.0397	0.0044	1.34e-19	0.0071	0.1021	81.4096
Cofactors and vitamins	Biliverdin	rs28900371	A	G	0.089	0.01	7.65e-19	0.2806	0.2772	79.21
Cofactors and vitamins	Biliverdin	rs6717546	G	A	0.0395	0.0036	3.93e-28	0.1618	0.0907	120.39
Cofactors and vitamins	Biliverdin	rs7608713	A	G	-0.0415	0.0044	7.35e-21	-0.0195	0.1007	88.9592
Cofactors and vitamins	Biliverdin	rs838705	A	G	0.0266	0.0036	1.23e-13	0.1235	0.084	54.5957
Cofactors and vitamins	Biliverdin	rs887829	T	C	0.1131	0.0041	2.5e-168	-0.0009	0.0829	760.952
Cofactors and vitamins	Biliverdin	rs988344	C	A	-0.0329	0.0059	2.4e-08	-0.1107	0.1444	31.0948
Cofactors and vitamins	Bilirubin (Z,Z)	rs12479240	T	C	-0.0549	0.0083	3.11e-11	0.0645	0.1111	43.7511
Cofactors and vitamins	Bilirubin (Z,Z)	rs28900385	C	T	0.1406	0.0161	2.85e-18	0.2805	0.2772	76.2639
Cofactors and vitamins	Bilirubin (Z,Z)	rs3771342	T	G	-0.0612	0.0094	6.38e-11	-0.0209	0.1522	42.3884
Cofactors and vitamins	Bilirubin (Z,Z)	rs3796092	A	C	0.0797	0.0098	4.53e-16	0.0201	0.1204	66.14
Cofactors and vitamins	Bilirubin (Z,Z)	rs6717546	G	A	0.0565	0.0059	2.02e-21	0.1618	0.0907	91.705
Cofactors and vitamins	Bilirubin (Z,Z)	rs6760588	C	A	-0.0597	0.0068	1.13e-18	-0.0111	0.1003	77.0781
Cofactors and vitamins	Bilirubin (Z,Z)	rs838718	A	G	0.0386	0.0058	3.45e-11	0.055	0.0813	44.2913
Cofactors and vitamins	Bilirubin (Z,Z)	rs887829	T	C	0.1677	0.0064	2.15e-152	-0.0009	0.0829	686.604
Cofactors and vitamins	Bilirubin (E,E)	rs28900371	A	G	0.1052	0.0154	7.07e-12	0.2806	0.2772	46.6649
Cofactors and vitamins	Bilirubin (E,E)	rs3796092	A	C	0.0545	0.0094	7.09e-09	0.0201	0.1204	33.6153
Cofactors and vitamins	Bilirubin (E,E)	rs6723936	A	G	0.0474	0.0058	2.41e-16	0.1095	0.0926	66.7883
Cofactors and vitamins	Bilirubin (E,E)	rs730673	C	G	-0.0309	0.0057	4.78e-08	-0.0314	0.0873	29.3878
Cofactors and vitamins	Bilirubin (E,E)	rs7608713	A	G	-0.0447	0.0066	1.28e-11	-0.0195	0.1007	45.8698
Cofactors and vitamins	Bilirubin (E,E)	rs838718	A	G	0.0337	0.0056	1.73e-09	0.055	0.0813	36.2146
Cofactors and vitamins	Bilirubin (E,E)	rs887829	T	C	0.128	0.0062	3.76e-95	-0.0009	0.0829	426.223
Cofactors and vitamins	Bilirubin (E,Z or Z,E)	rs28898590	T	G	-0.059	0.0107	4.01e-08	-0.345	0.2408	30.4044
Cofactors and vitamins	Bilirubin (E,Z or Z,E)	rs4281899	G	T	-0.0341	0.0059	6.26e-09	-0.0097	0.0987	33.4045
Cofactors and vitamins	Bilirubin (E,Z or Z,E)	rs6723936	A	G	0.0294	0.0051	1.11e-08	0.1095	0.0926	33.2318
Cofactors and vitamins	Bilirubin (E,Z or Z,E)	rs887829	T	C	0.081	0.0051	1.79e-56	-0.0009	0.0829	252.249
Cofactors and vitamins	Acetate	rs11066283	G	A	-0.0264067	0.00426126	5.8e-10	-0.0228	0.084	38.4019
Cofactors and vitamins	Acetate	rs12005199	A	G	-0.0345114	0.00462873	8.9e-14	0.1401	0.0839	55.5906
Cofactors and vitamins	Acetate	rs1260326	C	T	0.0303997	0.00425158	8.7e-13	0.0216	0.0853	51.1255
Cofactors and vitamins	Acetate	rs138319634	T	G	-0.0427802	0.00565573	3.9e-14	-0.1593	0.1033	57.2148
Cofactors and vitamins	Acetate	rs139097404	C	T	-0.079682	0.0139027	1e-08	0.3357	0.582	32.849
Cofactors and vitamins	Acetate	rs142237051	T	C	-0.0898386	0.016468	4.9e-08	0.2665	0.5097	29.7608
Cofactors and vitamins	Acetate	rs145679432	T	C	0.145437	0.0227528	1.6e-10	0.0533	0.3337	40.8583
Cofactors and vitamins	Acetate	rs185281343	T	C	0.067616	0.0120575	2e-08	0.3539	0.4792	31.4474
Cofactors and vitamins	Acetate	rs2424699	A	G	-0.0276895	0.00422317	5.5e-11	0.0492	0.0816	42.9886
Cofactors and vitamins	Acetate	rs3184504	C	T	0.0279168	0.00416502	2e-11	0.012	0.0827	44.9259
Cofactors and vitamins	Acetate	rs3859660	T	A	-0.0484575	0.00840796	8.2e-09	-0.0053	0.1971	33.2155
Cofactors and vitamins	Acetate	rs4813543	T	G	-0.0800292	0.00996477	9.7e-16	0.0913	0.2199	64.5004
Cofactors and vitamins	Acetate	rs4988235	A	G	-0.0291251	0.00469337	5.4e-10	0.0227	0.0836	38.5093
Cofactors and vitamins	Acetate	rs6036912	G	A	0.0303364	0.00465882	7.4e-11	0.0848	0.0855	42.401
Cofactors and vitamins	Acetate	rs6050281	C	T	-0.0375986	0.00650433	7.4e-09	-0.1894	0.1344	33.4147
Cofactors and vitamins	Acetate	rs6057240	A	G	0.0294168	0.00504284	5.4e-09	0.0894	0.1086	34.0283
Cofactors and vitamins	Acetate	rs6106989	A	G	-0.0447939	0.00426881	9.3e-26	-0.0988	0.0868	110.109
Cofactors and vitamins	Acetate	rs6138465	C	T	-0.0735518	0.00540698	3.8e-42	-0.2298	0.1349	185.045
Cofactors and vitamins	Acetate	rs78845105	C	A	0.0765746	0.012027	1.9e-10	-0.4092	0.2843	40.5373
Cofactors and vitamins	Acetate	rs8123210	C	G	0.0322423	0.00429116	5.7e-14	-0.1847	0.0832	56.455
Energy	Succinylcarnitine	rs10988217	G	A	0.0164	0.0019	1.36e-18	0.0206	0.0831	74.5042
Energy	Succinylcarnitine	rs11637751	A	G	0.0155	0.0027	1.77e-08	0.0561	0.123	32.9561
Energy	Succinylcarnitine	rs12899230	C	T	0.0247	0.0036	1.39e-11	-0.0648	0.1423	47.0748
Energy	Succinylcarnitine	rs1472631	G	A	-0.0366	0.0018	1.85e-88	-0.0249	0.0816	413.444
Energy	Succinylcarnitine	rs17806888	C	T	0.0224	0.0034	7.15e-11	-0.1616	0.1721	43.4048
Energy	Succinylcarnitine	rs2686513	C	T	0.011	0.002	3.8e-08	0.0042	0.0823	30.25
Energy	Succinylcarnitine	rs2729786	A	C	0.0238	0.0036	3.97e-11	-0.071	0.1926	43.7068
Energy	Succinylcarnitine	rs6703518	T	G	-0.0108	0.0019	5.85e-09	0.0111	0.0815	32.3102
Energy	Succinylcarnitine	rs8060756	A	G	0.0102	0.0018	4.07e-08	-0.0415	0.0828	32.1111
Energy	Succinylcarnitine	rs901273	G	A	-0.0107	0.0019	7.48e-09	-0.1141	0.0811	31.7147
Energy	Acetone	rs11061153	A	G	-0.035867	0.0052239	6.6e-12	0.0736	0.0905	47.1412
Energy	Acetone	rs11216157	G	A	0.0353889	0.00620269	1.2e-08	0.0271	0.1122	32.5517
Energy	Acetone	rs115701438	G	C	-0.066412	0.0110555	1.9e-09	-0.2013	0.3234	36.0858
Energy	Acetone	rs11745373	A	T	-0.0691827	0.00474615	4e-48	0.0207	0.0906	212.477
Energy	Acetone	rs117643180	A	C	-0.101699	0.0130887	7.8e-15	0.1816	0.2771	60.3727
Energy	Acetone	rs117651719	A	G	-0.0800788	0.012149	4.4e-11	-0.3168	0.6003	43.4464
Energy	Acetone	rs117810762	A	G	-0.157219	0.0157818	2.2e-23	-0.3918	0.4222	99.2423
Energy	Acetone	rs146459385	A	G	-0.0554318	0.00942761	4.1e-09	-0.148	0.1747	34.5712
Energy	Acetone	rs1536826	C	A	-0.0407591	0.0053401	2.3e-14	0.0487	0.1031	58.2573
Energy	Acetone	rs2238691	A	G	-0.0304432	0.00522129	5.5e-09	-0.0346	0.0941	33.9958
Energy	Acetone	rs2246634	T	C	0.0348707	0.00634939	4e-08	0.0557	0.1254	30.1618
Energy	Acetone	rs2582783	C	T	-0.0296223	0.00463616	1.7e-10	0.0332	0.0953	40.8245
Energy	Acetone	rs318020	T	G	-0.0232822	0.00419672	2.9e-08	0.055	0.0834	30.7771
Energy	Acetone	rs35953019	G	A	0.0273661	0.00436649	3.7e-10	0.0598	0.0821	39.279
Energy	Acetone	rs62360541	T	A	0.0296171	0.00520132	1.2e-08	0.0216	0.0976	32.4234
Energy	Acetone	rs6889983	A	G	-0.0804482	0.00911589	1.1e-18	0.209	0.173	77.8815
Energy	Acetone	rs72757003	T	A	-0.0678369	0.00907908	7.9e-14	-0.0698	0.1696	55.8275
Energy	Acetone	rs72864795	T	C	-0.0946798	0.0149601	2.5e-10	-0.1321	0.2038	40.054
Energy	Acetone	rs9590637	C	A	-0.0242259	0.00424706	1.2e-08	-0.0909	0.0851	32.5374
Energy	Citrate	rs10073421	G	T	0.0963038	0.00412176	4.9e-125	0.1607	0.0823	545.91
Energy	Citrate	rs1018764	C	T	-0.0923824	0.00424664	8.3e-108	-0.0874	0.0865	473.247
Energy	Citrate	rs1047891	A	C	-0.040933	0.00442051	1.6e-20	-0.0019	0.0877	85.7437
Energy	Citrate	rs1117282	C	T	0.058679	0.007517	1.8e-15	0.2877	0.1524	60.9363
Energy	Citrate	rs112231766	G	T	-0.104781	0.0149169	1.6e-12	-0.1977	0.3411	49.341
Energy	Citrate	rs112234727	A	G	-0.0388166	0.00603387	2.6e-11	-0.0816	0.1363	41.385
Energy	Citrate	rs112433136	G	A	0.0716182	0.0122585	3.2e-09	0.547	0.326	34.1328
Energy	Citrate	rs115601009	T	C	-0.128693	0.0207413	7.9e-10	0.8468	0.4082	38.498
Energy	Citrate	rs11654002	T	A	0.0425755	0.00603986	5.3e-13	-0.0643	0.101	49.6896
Energy	Citrate	rs116609037	G	C	-0.102552	0.0189216	4.1e-08	-0.2002	0.2263	29.3746
Energy	Citrate	rs117185818	C	T	-0.198455	0.00840249	2.4e-124	0.1062	0.2392	557.838
Energy	Citrate	rs117344257	G	T	0.0701559	0.0100914	2.6e-12	-0.22	0.1839	48.331
Energy	Citrate	rs1190585	A	T	0.0314599	0.00506737	6.9e-10	-0.0989	0.0974	38.5433
Energy	Citrate	rs1292043	G	A	-0.0408987	0.00511351	3e-15	-0.0014	0.1053	63.9707
Energy	Citrate	rs12938635	C	T	-0.0800215	0.00638648	8.6e-36	0.0845	0.1569	156.997
Energy	Citrate	rs13056639	C	T	0.0637982	0.00935335	4.9e-12	0.0187	0.1537	46.5246
Energy	Citrate	rs13246993	A	G	0.0625098	0.00610518	2.8e-25	0.0238	0.1221	104.833
Energy	Citrate	rs138121506	A	G	0.054369	0.00886425	4.3e-10	-0.3435	0.2809	37.62
Energy	Citrate	rs139509544	T	C	0.174742	0.0196689	6.4e-19	-0.0312	0.4995	78.9286
Energy	Citrate	rs141418048	C	T	0.114219	0.0189916	8.5e-10	-0.0121	0.3381	36.1704
Energy	Citrate	rs143875230	A	G	-0.113032	0.0133141	4.9e-18	0.3179	0.5352	72.0741
Energy	Citrate	rs144310047	T	G	-0.122115	0.0144706	8.2e-18	0.0083	0.3221	71.2139
Energy	Citrate	rs144901388	A	G	-0.0672436	0.0120653	7.3e-09	-0.0105	0.1458	31.0617
Energy	Citrate	rs147233090	T	C	-0.130158	0.0133355	1.3e-23	0.2909	0.5724	95.2628
Energy	Citrate	rs1616691	C	T	-0.0233538	0.0042026	4.7e-08	0.1141	0.0824	30.8801
Energy	Citrate	rs16880641	G	C	-0.0401076	0.00682486	1.2e-09	0.0507	0.1513	34.5355
Energy	Citrate	rs16903723	T	A	-0.0343997	0.00630567	2.8e-08	-0.2516	0.155	29.761
Energy	Citrate	rs16956192	T	C	-0.0725072	0.0062452	1.6e-31	0.1212	0.1441	134.794
Energy	Citrate	rs17244293	A	G	-0.0569266	0.0093768	5.2e-09	0.1189	0.2613	36.8571
Energy	Citrate	rs17250977	G	A	-0.164518	0.0104441	1.8e-57	-0.2737	0.2838	248.133
Energy	Citrate	rs17267245	C	T	-0.0549032	0.00909642	1.5e-10	0.1067	0.1891	36.4296
Energy	Citrate	rs174581	A	G	-0.0336738	0.00428921	5.1e-16	0.0778	0.0825	61.6353
Energy	Citrate	rs17744889	C	T	-0.0393855	0.00719184	2.7e-08	0.0782	0.1838	29.9911
Energy	Citrate	rs2182409	T	C	0.0256306	0.00456058	2.2e-08	0.1053	0.0873	31.5847
Energy	Citrate	rs218674	G	A	0.141458	0.00539311	2.1e-153	0.0701	0.1102	687.981
Energy	Citrate	rs218684	T	C	-0.0947146	0.0114528	1.5e-16	0.151	0.3969	68.3928
Energy	Citrate	rs218688	T	C	0.0867178	0.00409897	7.19e-101	0.0483	0.0843	447.576
Energy	Citrate	rs2199766	A	G	-0.0363918	0.00437653	5.5e-18	-0.0114	0.0897	69.1428
Energy	Citrate	rs2464190	C	T	0.046535	0.00419576	1.2e-28	-0.025	0.082	123.009
Energy	Citrate	rs250438	A	G	0.106575	0.0069736	2.2e-54	-0.1435	0.1593	233.559
Energy	Citrate	rs258360	T	G	-0.0265456	0.00500544	3.5e-08	0.0626	0.119	28.1255
Energy	Citrate	rs28364406	T	C	-0.101696	0.0154936	2.7e-11	0.0816	0.7484	43.0827
Energy	Citrate	rs2870237	T	G	0.0276817	0.00415003	4.3e-11	-0.1471	0.0825	44.4921
Energy	Citrate	rs28929474	T	C	-0.0856147	0.0146952	1.5e-09	0.8066	0.2991	33.9426
Energy	Citrate	rs311750	T	C	-0.0259273	0.00451529	6.7e-09	-0.0761	0.0871	32.9718
Energy	Citrate	rs311756	G	C	-0.0271671	0.00425513	2.2e-10	-0.1692	0.0864	40.7625
Energy	Citrate	rs31916	G	A	0.0343796	0.00457728	1.8e-14	0.0559	0.0907	56.414
Energy	Citrate	rs3771962	A	G	0.0429763	0.00752729	5.8e-09	0.0277	0.1308	32.5972
Energy	Citrate	rs4298983	T	C	-0.0674309	0.0120103	2.9e-08	-0.025	0.2305	31.5217
Energy	Citrate	rs4418728	T	G	0.0247386	0.00412335	1.1e-09	-0.0208	0.0814	35.9956
Energy	Citrate	rs4464361	A	G	-0.0345382	0.00420256	7.8e-17	0.1031	0.0833	67.5416
Energy	Citrate	rs4556838	C	A	-0.0306545	0.00408908	1.6e-14	-0.0265	0.0817	56.2001
Energy	Citrate	rs4702059	A	G	-0.046528	0.00723578	6.6e-11	-0.0121	0.1031	41.3483
Energy	Citrate	rs4819792	C	T	0.0295161	0.0047781	2.7e-10	0.0113	0.0949	38.1599
Energy	Citrate	rs529565	C	T	0.0277014	0.00440205	2.1e-10	0.0294	0.082	39.5998
Energy	Citrate	rs56376587	C	A	-0.0251786	0.00417748	1.8e-09	0.2339	0.0839	36.3274
Energy	Citrate	rs569499	C	T	-0.0248244	0.00423745	9.4e-09	0.0073	0.0818	34.3201
Energy	Citrate	rs5748342	T	C	0.0284527	0.00458698	9.4e-10	0.0156	0.0838	38.4763
Energy	Citrate	rs5993641	T	G	-0.0352586	0.00429798	2.9e-17	0.0205	0.0827	67.2979
Energy	Citrate	rs62061541	G	A	0.118692	0.0157239	3.8e-14	0.368	0.374	56.98
Energy	Citrate	rs6502966	A	G	-0.095239	0.00687644	1.7e-44	-0.0124	0.0982	191.824
Energy	Citrate	rs6502970	G	A	0.0292441	0.00455305	2.6e-10	-0.0981	0.0833	41.2545
Energy	Citrate	rs6502983	T	C	-0.0289778	0.00415543	3.5e-12	0.0585	0.0819	48.6294
Energy	Citrate	rs650930	T	C	0.0403026	0.00431561	3.7e-21	0.0304	0.0866	87.2131
Energy	Citrate	rs6556314	T	C	0.0256714	0.0044256	4.6e-09	-0.0779	0.0833	33.6477
Energy	Citrate	rs6901143	T	G	0.0314649	0.00415721	9.1e-15	0.0316	0.0814	57.286
Energy	Citrate	rs7025554	T	C	0.0623327	0.00982056	9.4e-10	-0.1119	0.2159	40.2865
Energy	Citrate	rs715544	A	G	-0.0399106	0.00723423	2.3e-08	-0.1214	0.1287	30.4363
Energy	Citrate	rs7161374	T	G	0.0253814	0.00415662	1.3e-09	0.1372	0.0818	37.2864
Energy	Citrate	rs7262150	C	T	-0.0267947	0.00486512	3.2e-08	-0.0127	0.1021	30.3327
Energy	Citrate	rs72792415	G	A	-0.0274235	0.00511024	3.8e-08	0.0208	0.1058	28.7981
Energy	Citrate	rs75448233	T	C	0.220551	0.00912478	9.91e-130	-0.2147	0.2183	584.216
Energy	Citrate	rs75474551	T	G	-0.0444162	0.00713249	8.7e-11	-0.1532	0.1489	38.7793
Energy	Citrate	rs76832527	A	G	-0.0335931	0.00535881	7.3e-11	0.1057	0.1206	39.2974
Energy	Citrate	rs7737793	A	G	-0.0293219	0.00410596	1.2e-12	-0.0342	0.0821	50.9982
Energy	Citrate	rs77783523	G	A	-0.0791039	0.00869538	1.2e-19	0.4722	0.2116	82.7597
Energy	Citrate	rs78431233	T	C	0.0955871	0.00887076	2.8e-27	0.0564	0.1514	116.112
Energy	Citrate	rs7895549	A	G	-0.0330529	0.0041106	4.6e-15	-0.0183	0.0818	64.656
Energy	Citrate	rs835151	A	C	-0.0626084	0.00696453	1.8e-20	-0.0531	0.1057	80.8131
Energy	Citrate	rs906749	G	A	-0.057208	0.00468391	1.9e-35	-0.0447	0.0841	149.175
Lipid	Arachidonate (20:4n6)	rs174548	G	C	-0.0488	0.0025	1.43e-84	0.0768	0.0832	381.03
Lipid	Arachidonate (20:4n6)	rs174602	C	T	-0.0353	0.004	2.42e-18	0.0748	0.1028	77.8806
Lipid	Arachidonate (20:4n6)	rs17764324	T	G	-0.0241	0.0041	3.3e-09	0.0984	0.1157	34.5515
Lipid	Arachidonate (20:4n6)	rs412334	T	C	0.022	0.003	2.24e-13	0.1057	0.1238	53.7778
Lipid	Arachidonate (20:4n6)	rs526126	C	G	0.0249	0.0039	2.11e-10	-0.126	0.1321	40.7633
Lipid	Carnitine	rs11183620	G	A	-0.005	0.0009	3e-08	-0.036	0.0851	30.8642
Lipid	Carnitine	rs11620955	G	A	0.0051	0.0009	1.63e-08	0.0214	0.0826	32.1111
Lipid	Carnitine	rs11620973	G	A	0.0051	0.0009	2.35e-08	-0.062	0.0863	32.1111
Lipid	Carnitine	rs1171618	C	T	0.0151	0.0009	1.58e-59	0.0072	0.0823	281.494
Lipid	Carnitine	rs12356193	G	A	-0.0274	0.0016	3.69e-63	-0.0846	0.139	293.266
Lipid	Carnitine	rs12709393	G	T	-0.0053	0.0009	6.41e-09	0.0912	0.0839	34.679
Lipid	Carnitine	rs13182512	T	A	0.005	0.0009	3.36e-08	-0.0316	0.0824	30.8642
Lipid	Carnitine	rs1466788	G	A	0.0074	0.0009	3.05e-16	-0.0523	0.085	67.6049
Lipid	Carnitine	rs2114713	G	T	0.005	0.0009	2.67e-08	-0.0896	0.082	30.8642
Lipid	Carnitine	rs2279014	T	C	-0.005	0.0009	4.86e-08	-0.0727	0.0865	30.8642
Lipid	Carnitine	rs2396004	G	A	-0.0049	0.0009	4.31e-08	0.0282	0.0841	29.642
Lipid	Carnitine	rs2492788	C	T	-0.0049	0.0009	4.58e-08	0.0032	0.0811	29.642
Lipid	Carnitine	rs3736438	G	T	0.0057	0.0009	3.19e-10	-0.028	0.0814	40.1111
Lipid	Carnitine	rs419291	C	T	-0.0079	0.0009	3.1e-18	-0.2167	0.0818	77.0494
Lipid	Carnitine	rs4860022	T	C	-0.0055	0.0009	9.6e-10	0.004	0.0828	37.3457
Lipid	Carnitine	rs6479648	A	G	-0.0087	0.0009	8.4e-22	-0.0937	0.0817	93.4444
Lipid	Carnitine	rs6862024	A	G	-0.0055	0.0009	8.99e-10	-0.0507	0.086	37.3457
Lipid	Carnitine	rs7098081	A	G	0.0184	0.0025	3.1e-13	0.0655	0.2464	54.1696
Lipid	Carnitine	rs735315	C	T	-0.0054	0.0009	1.87e-09	0.1155	0.0827	36
Lipid	Carnitine	rs7737937	A	G	-0.0109	0.0017	4.91e-11	-0.0186	0.124	41.1107
Lipid	Carnitine	rs9842133	C	T	-0.0064	0.0009	4.2e-12	0.0777	0.0833	50.5679
Lipid	2-hydroxyisobutyrate	rs11160112	C	T	0.0146	0.0026	2.34e-08	-0.086	0.0894	31.5325
Lipid	2-hydroxyisobutyrate	rs11635023	A	G	-0.0152	0.0028	4.25e-08	-0.0706	0.0821	29.4694
Lipid	2-hydroxyisobutyrate	rs1795963	G	A	0.0208	0.0026	1.27e-15	0.0851	0.0827	64
Lipid	2-hydroxyisobutyrate	rs493519	C	T	0.0358	0.0041	1.32e-18	0.0139	0.1065	76.2427
Lipid	Androsterone sulfate	rs10278040	A	G	-0.3609	0.016	8.81e-113	-0.2235	0.1196	508.784
Lipid	Androsterone sulfate	rs13222543	T	C	-0.477	0.0262	6.8e-74	0.0594	0.2372	331.462
Lipid	Androsterone sulfate	rs182420	T	C	0.051	0.0074	6.24e-12	0.1266	0.0979	47.4982
Lipid	Androsterone sulfate	rs2141160	T	G	0.0434	0.0073	2.49e-09	0.0137	0.0921	35.3455
Lipid	Androsterone sulfate	rs4236541	T	G	0.0423	0.0072	5.09e-09	0.0084	0.096	34.5156
Lipid	Androsterone sulfate	rs474229	T	G	0.0631	0.0065	2.92e-22	-0.0537	0.0834	94.2393
Lipid	Androsterone sulfate	rs6465737	G	T	0.05	0.0074	1.55e-11	0.2377	0.0911	45.6538
Lipid	Androsterone sulfate	rs7778571	G	A	-0.0632	0.0073	3.5e-18	-0.0387	0.0964	74.9529
Lipid	Hexanoylcarnitine	rs11161521	C	T	-0.0703	0.0033	6.42e-100	-0.0124	0.0934	453.819
Lipid	Hexanoylcarnitine	rs1171615	T	C	0.0246	0.0037	4.05e-11	0.2316	0.1123	44.2045
Lipid	Hexanoylcarnitine	rs17304141	G	T	0.1282	0.0121	2.46e-26	0.1848	0.4548	112.255
Lipid	Hexanoylcarnitine	rs2070630	C	G	-0.021	0.0034	6.76e-10	0.1307	0.0935	38.1488
Lipid	Hexanoylcarnitine	rs272869	G	A	-0.0224	0.0033	1.4e-11	-0.2154	0.0817	46.0753
Lipid	Hexanoylcarnitine	rs5745515	T	C	0.0428	0.0056	3.12e-14	0.1016	0.1276	58.4133
Lipid	Hexanoylcarnitine	rs5745542	G	C	0.0314	0.0051	4.98e-10	0.0833	0.1218	37.907
Lipid	Hexanoylcarnitine	rs721204	A	G	0.0496	0.005	3e-23	-0.2583	0.1189	98.4064
Lipid	Hexanoylcarnitine	rs7534288	T	C	-0.0565	0.0095	2.51e-09	-0.2866	0.289	35.3712
Lipid	Butyrylcarnitine	rs11065176	T	C	0.1404	0.011	2.42e-37	-0.0949	0.2231	162.91
Lipid	Butyrylcarnitine	rs11065202	C	T	0.1297	0.004	1e-200	-0.1299	0.0822	1051.38
Lipid	Butyrylcarnitine	rs11065208	A	G	-0.0683	0.0106	1.17e-10	0.1557	0.2438	41.5174
Lipid	Butyrylcarnitine	rs11065390	A	G	-0.0678	0.0115	3.23e-09	-0.073	0.3102	34.7587
Lipid	Butyrylcarnitine	rs11610379	T	C	0.0891	0.0129	5.09e-12	0.1816	0.175	47.7063
Lipid	Butyrylcarnitine	rs11611311	T	A	-0.0463	0.0058	1.65e-15	0.0692	0.1041	63.7244
Lipid	Butyrylcarnitine	rs1171617	T	G	0.0358	0.0047	1.61e-14	0.2277	0.112	58.019
Lipid	Butyrylcarnitine	rs1179368	C	T	0.0533	0.0096	2.83e-08	-0.1567	0.2055	30.8256
Lipid	Butyrylcarnitine	rs1186055	A	C	-0.0344	0.0043	1.3e-15	-0.1267	0.0855	64
Lipid	Butyrylcarnitine	rs12368199	A	G	0.1211	0.0052	1.67e-121	-0.1539	0.1214	542.352
Lipid	Butyrylcarnitine	rs12369156	A	G	-0.0724	0.0126	8.37e-09	-0.4131	0.3924	33.0169
Lipid	Butyrylcarnitine	rs1653624	T	A	0.0754	0.0115	4.55e-11	0.2387	0.2485	42.988
Lipid	Butyrylcarnitine	rs16950755	C	G	-0.0533	0.0072	1.66e-13	-0.1116	0.1479	54.8011
Lipid	Butyrylcarnitine	rs2071190	A	T	-0.0748	0.0043	8.44e-68	0.0922	0.099	302.598
Lipid	Butyrylcarnitine	rs208294	C	T	-0.0315	0.0036	1.08e-18	-0.1778	0.0841	76.5625
Lipid	Butyrylcarnitine	rs2469211	T	A	0.0342	0.006	1.06e-08	0.0678	0.1206	32.49
Lipid	Butyrylcarnitine	rs2708092	A	G	0.0408	0.0064	1.53e-10	-0.064	0.1085	40.6406
Lipid	Butyrylcarnitine	rs274567	T	C	0.024	0.0041	6.23e-09	0.2171	0.0816	34.2653
Lipid	Butyrylcarnitine	rs278136	C	T	0.0259	0.0043	1.96e-09	-0.2291	0.0971	36.2796
Lipid	Butyrylcarnitine	rs4638383	C	G	-0.0702	0.0059	5.54e-33	0.0288	0.1194	141.57
Lipid	Butyrylcarnitine	rs4766962	T	A	-0.0516	0.0043	1.7e-33	0.1253	0.0856	144
Lipid	Butyrylcarnitine	rs4767918	C	T	-0.0845	0.0038	2.01e-109	0.2496	0.0902	494.477
Lipid	Butyrylcarnitine	rs494632	T	C	0.1072	0.0035	1e-200	0.0158	0.0818	938.109
Lipid	Butyrylcarnitine	rs7304812	A	T	0.0819	0.0059	2.99e-43	0.0075	0.0881	192.692
Lipid	Butyrylcarnitine	rs7965649	T	C	-0.0766	0.0052	7.23e-50	0.0646	0.1066	216.996
Lipid	Propionylcarnitine	rs10128501	G	A	-0.0108	0.0018	5.06e-09	-0.0992	0.0816	36
Lipid	Propionylcarnitine	rs12356193	G	A	-0.0328	0.0027	1.96e-33	-0.0846	0.139	147.578
Lipid	Propionylcarnitine	rs2715311	A	G	-0.0107	0.0018	6.57e-09	-0.0416	0.0815	35.3364
Lipid	Propionylcarnitine	rs662138	G	C	-0.0206	0.0027	3.15e-14	-0.0232	0.1152	58.2112
Lipid	Propionylcarnitine	rs7727544	T	C	-0.0148	0.0018	6.61e-16	-0.2138	0.0839	67.6049
Lipid	10-undecenoate (11:1n1)	rs2494248	C	T	0.0251	0.0032	1.19e-14	-0.0859	0.0842	61.5244
Lipid	10-undecenoate (11:1n1)	rs6077678	A	G	-0.0228	0.0041	3.38e-08	0.0026	0.1113	30.9244
Lipid	10-undecenoate (11:1n1)	rs7556052	T	A	0.0346	0.0034	5.5e-24	-0.1093	0.1229	103.561
Lipid	10-undecenoate (11:1n1)	rs9333029	G	A	0.0695	0.0042	1.52e-61	0.0105	0.1306	273.824
Lipid	3-dehydrocarnitine	rs10070034	A	G	-0.0409	0.0065	4.3e-10	-0.5768	0.3833	39.5931
Lipid	3-dehydrocarnitine	rs17171585	G	T	-0.0331	0.0049	2.06e-11	-0.5033	0.3576	45.6314
Lipid	3-dehydrocarnitine	rs2291428	C	G	-0.0168	0.0026	8.71e-11	0.0578	0.0904	41.7515
Lipid	3-dehydrocarnitine	rs273913	C	T	-0.0261	0.0025	1.08e-25	-0.2123	0.0817	108.994
Lipid	3-dehydrocarnitine	rs316019	C	A	0.0229	0.0041	2.06e-08	0.0146	0.163	31.1963
Lipid	3-dehydrocarnitine	rs7737937	A	G	-0.0323	0.0034	7.89e-22	-0.0186	0.124	90.25
Lipid	1-arachidonoylglycerophosphocholine	rs1692120	A	G	0.0188	0.0027	5.82e-12	-0.1075	0.0829	48.4829
Lipid	1-arachidonoylglycerophosphocholine	rs174535	C	T	-0.0561	0.0027	1.86e-94	0.0927	0.0824	431.716
Lipid	1-arachidonoylglycerophosphocholine	rs3738544	T	C	0.0203	0.0035	8.05e-09	-0.0035	0.0968	33.64
Lipid	1-arachidonoylglycerophosphocholine	rs7104849	A	G	0.0343	0.0052	3.26e-11	-0.0998	0.1153	43.5092
Lipid	1-arachidonoylglycerophosphocholine	rs748196	G	T	-0.0152	0.0027	1.7e-08	0.0664	0.081	31.6927
Lipid	Octanoylcarnitine	rs17304141	G	T	0.1417	0.0147	4.07e-22	0.1848	0.4548	92.9191
Lipid	Octanoylcarnitine	rs5745515	T	C	0.0468	0.0069	8.24e-12	0.1016	0.1276	46.0038
Lipid	Octanoylcarnitine	rs5745542	G	C	0.046	0.0058	2.17e-15	0.0833	0.1218	62.9013
Lipid	Octanoylcarnitine	rs6849801	G	C	0.0276	0.0041	1.6e-11	0.0307	0.0839	45.3159
Lipid	Octanoylcarnitine	rs721204	A	G	0.0465	0.0057	6.29e-16	-0.2583	0.1189	66.5512
Lipid	Octanoylcarnitine	rs7552404	G	A	-0.0746	0.004	1.27e-77	-0.0455	0.0929	347.822
Lipid	Octanoylcarnitine	rs8396	C	T	-0.0478	0.0041	1.38e-31	0.1311	0.0934	135.921
Lipid	Decanoylcarnitine	rs11722868	G	A	-0.0312	0.0041	4.86e-14	-0.0286	0.0838	57.9084
Lipid	Decanoylcarnitine	rs17304141	G	T	0.0982	0.0154	1.87e-10	0.1848	0.4548	40.6613
Lipid	Decanoylcarnitine	rs2062541	A	G	0.0225	0.004	2.89e-08	-0.0579	0.0819	31.6406
Lipid	Decanoylcarnitine	rs7552404	G	A	-0.0563	0.0041	3.32e-43	-0.0455	0.0929	188.56
Lipid	Decanoylcarnitine	rs8396	C	T	-0.0533	0.0041	8.69e-38	0.1311	0.0934	169
Lipid	Epiandrosterone sulfate	rs10228787	T	C	-0.2245	0.0409	3.97e-08	-0.1741	0.2137	30.1291
Lipid	Epiandrosterone sulfate	rs11981478	T	C	-0.1844	0.01	2.8e-75	-0.1702	0.1125	340.034
Lipid	Epiandrosterone sulfate	rs13222543	T	C	-0.3474	0.0241	3.31e-47	0.0594	0.2372	207.79
Lipid	Epiandrosterone sulfate	rs2141160	T	G	0.0368	0.0066	2.37e-08	0.0137	0.0921	31.0891
Lipid	Epiandrosterone sulfate	rs474229	T	G	0.0492	0.0058	3.51e-17	-0.0537	0.0834	71.9572
Lipid	Epiandrosterone sulfate	rs6465737	G	T	0.0378	0.0067	1.91e-08	0.2377	0.0911	31.8298
Lipid	Epiandrosterone sulfate	rs7778571	G	A	-0.0449	0.0066	8.91e-12	-0.0387	0.0964	46.2812
Lipid	1-arachidonoylglycerophosphoinositol	rs11045834	T	C	-0.0171	0.0026	1.16e-10	0.0465	0.0959	43.2559
Lipid	1-arachidonoylglycerophosphoinositol	rs174578	A	T	-0.0266	0.0026	3.02e-24	0.0803	0.0824	104.669
Lipid	1-arachidonoylglycerophosphoinositol	rs1871395	G	A	0.0395	0.0034	3.66e-31	-0.1518	0.0911	134.97
Lipid	1-arachidonoylglycerophosphoinositol	rs8736	T	C	-0.0227	0.0026	8.45e-18	0.0218	0.0841	76.2263
Lipid	1-arachidonoylglycerophosphoinositol	rs9326061	C	G	-0.0188	0.0034	4.39e-08	-0.2477	0.1342	30.5744
Lipid	1-arachidonoylglycerophosphoethanolamine	rs10468017	T	C	0.0171	0.0027	1.29e-10	0.0477	0.0864	40.1111
Lipid	1-arachidonoylglycerophosphoethanolamine	rs11045906	G	A	-0.0154	0.0027	7.46e-09	-0.0172	0.1079	32.5322
Lipid	1-arachidonoylglycerophosphoethanolamine	rs174578	A	T	-0.0354	0.0026	6.12e-42	0.0803	0.0824	185.379
Lipid	1-arachidonoylglycerophosphoethanolamine	rs4149056	C	T	0.0294	0.0034	2.66e-18	-0.1332	0.102	74.7716
Lipid	Tetradecanedioate	rs11045821	A	G	-0.0737	0.0065	4.6e-30	0.0617	0.1297	128.561
Lipid	Tetradecanedioate	rs12228798	T	C	-0.031	0.0055	2.26e-08	0.0251	0.0934	31.7686
Lipid	Tetradecanedioate	rs12317268	G	A	0.1008	0.0062	4.16e-60	-0.1519	0.0911	264.325
Lipid	Tetradecanedioate	rs6663731	T	A	-0.0624	0.0081	1.38e-14	0.0173	0.1306	59.3471
Lipid	Hexadecanedioate	rs11045818	A	G	-0.073	0.0061	1.61e-32	0.0647	0.1299	143.214
Lipid	Hexadecanedioate	rs12228798	T	C	-0.0311	0.0053	3.26e-09	0.0251	0.0934	34.4325
Lipid	Hexadecanedioate	rs1871395	G	A	0.0893	0.0059	1.65e-52	-0.1518	0.0911	229.086
Lipid	Hexadecanedioate	rs2857468	T	A	0.0615	0.0094	6.06e-11	-0.3197	0.1303	42.805
Lipid	Hexadecanedioate	rs6663731	T	A	-0.0452	0.0069	5.49e-11	0.0173	0.1306	42.912
Lipid	Dihomo-linolenate (20:3n3 or n6)	rs174455	A	G	-0.0147	0.0026	1.51e-08	-0.2433	0.0844	31.966
Lipid	Dihomo-linolenate (20:3n3 or n6)	rs6498540	G	A	-0.0172	0.0026	2.55e-11	0.0454	0.086	43.7633
Lipid	Dihomo-linolenate (20:3n3 or n6)	rs968567	T	C	0.0329	0.0035	2.14e-21	0.0124	0.1315	88.36
Lipid	Octadecanedioate	rs12829704	A	G	-0.042	0.0045	9.49e-21	0.059	0.121	87.1111
Lipid	Octadecanedioate	rs1871395	G	A	0.0309	0.005	8.68e-10	-0.1518	0.0911	38.1924
Lipid	Octadecanedioate	rs2108622	T	C	-0.0248	0.0044	1.2e-08	0.1037	0.1024	31.7686
Lipid	Octadecanedioate	rs2857468	T	A	0.0389	0.0071	4.71e-08	-0.3197	0.1303	30.0181
Lipid	5alpha-androstan-3beta,17beta-diol disulfate	rs10267212	C	T	0.0407	0.0068	1.66e-09	-0.0168	0.0851	35.8237
Lipid	5alpha-androstan-3beta,17beta-diol disulfate	rs10278040	A	G	-0.1901	0.0168	1.17e-29	-0.2235	0.1196	128.04
Lipid	5alpha-androstan-3beta,17beta-diol disulfate	rs13222543	T	C	-0.263	0.0282	1.18e-20	0.0594	0.2372	86.9788
Lipid	5alpha-androstan-3beta,17beta-diol disulfate	rs2547231	A	C	0.081	0.0084	3.35e-22	0.0604	0.1058	92.9847
Lipid	5alpha-androstan-3beta,17beta-diol disulfate	rs4149056	C	T	0.0509	0.0086	4e-09	-0.1332	0.102	35.0299
Lipid	5alpha-androstan-3beta,17beta-diol disulfate	rs4149452	T	C	0.0522	0.0074	1.71e-12	0.0844	0.0898	49.7597
Lipid	4-androsten-3beta,17beta-diol disulfate 1	rs11669552	A	G	-0.0395	0.0065	1.47e-09	0.032	0.0815	36.929
Lipid	4-androsten-3beta,17beta-diol disulfate 1	rs11761528	T	C	-0.0696	0.012	6.27e-09	-0.177	0.1145	33.64
Lipid	4-androsten-3beta,17beta-diol disulfate 1	rs296396	C	T	0.1754	0.0086	1.48e-92	0.0984	0.1133	415.97
Lipid	4-androsten-3beta,17beta-diol disulfate 1	rs4149452	T	C	0.0773	0.0078	3.01e-23	0.0844	0.0898	98.2132
Lipid	4-androsten-3beta,17beta-diol disulfate 1	rs4802397	C	T	0.0621	0.0096	1.09e-10	0.2464	0.1315	41.8447
Lipid	4-androsten-3beta,17beta-diol disulfate 1	rs7259671	C	T	-0.0435	0.0066	3.83e-11	-0.0364	0.0818	43.4401
Lipid	Cis-4-decenoyl carnitine	rs11161521	C	T	-0.0608	0.0036	1.22e-63	-0.0124	0.0934	285.235
Lipid	Cis-4-decenoyl carnitine	rs12143716	A	G	0.0283	0.0047	1.38e-09	0.0697	0.1067	36.2558
Lipid	Cis-4-decenoyl carnitine	rs17304141	G	T	0.1197	0.0143	5.93e-17	0.1848	0.4548	70.0674
Lipid	Cis-4-decenoyl carnitine	rs721204	A	G	0.0424	0.006	2.22e-12	-0.2583	0.1189	49.9378
Lipid	Cis-4-decenoyl carnitine	rs8396	C	T	-0.0262	0.0037	8.96e-13	0.1311	0.0934	50.1417
Lipid	22:6, docosahexaenoic acid	rs11604424	T	C	-0.08311	0.014241	7.84e-09	0.0441	0.0941	34.0585
Lipid	22:6, docosahexaenoic acid	rs143988316	T	C	-0.150045	0.024351	1.1e-09	0.6339	0.1713	37.9673
Lipid	22:6, docosahexaenoic acid	rs145717049	T	C	-0.201292	0.03275	1.21e-09	0.9027	0.1928	37.7773
Lipid	22:6, docosahexaenoic acid	rs174546	T	C	-0.127635	0.012483	4.81e-24	0.0847	0.0824	104.545
Lipid	22:6, docosahexaenoic acid	rs2281591	G	A	-0.108394	0.018174	3.66e-09	-0.0401	0.1235	35.5721
Lipid	22:6, docosahexaenoic acid	rs261334	C	G	-0.110247	0.014749	1.44e-13	-0.0133	0.0963	55.8738
Lipid	Acetoacetate	rs11745373	A	T	-0.0531678	0.00474111	3.5e-29	0.0207	0.0906	125.758
Lipid	Acetoacetate	rs12721041	T	C	0.103587	0.0166568	5e-10	-0.5101	0.2951	38.6747
Lipid	Acetoacetate	rs144305620	A	G	-0.037933	0.00525424	5.2e-13	0.0868	0.0909	52.1212
Lipid	Acetoacetate	rs150515955	T	C	-0.106913	0.0121095	1.1e-18	-0.2828	0.6174	77.9487
Lipid	Acetoacetate	rs2255400	C	A	0.0271722	0.00461344	3.9e-09	-0.0207	0.0872	34.6896
Lipid	Acetoacetate	rs4240624	A	G	0.0474691	0.00719184	4.1e-11	0.0436	0.1229	43.5654
Lipid	Acetoacetate	rs6889983	A	G	-0.0607547	0.00910621	2.5e-11	0.209	0.173	44.5128
Lipid	Acetoacetate	rs910502	T	A	-0.0331158	0.0058389	1.4e-08	0.1121	0.1037	32.1668
Lipid	Acetoacetate	rs964184	C	G	-0.0633215	0.00608306	2.2e-25	0.0314	0.1143	108.357
Lipid	Apolipoprotein A1	rs1002687	A	G	0.0453053	0.00394785	1.5e-31	-0.1331	0.0904	131.697
Lipid	Apolipoprotein A1	rs10091649	G	T	0.0280252	0.00387948	8.3e-13	-0.0566	0.0825	52.1856
Lipid	Apolipoprotein A1	rs10184004	T	C	0.0214133	0.00384852	5.6e-09	-0.0703	0.085	30.9585
Lipid	Apolipoprotein A1	rs1047891	A	C	-0.0245086	0.00407088	4.5e-09	-0.0019	0.0877	36.246
Lipid	Apolipoprotein A1	rs1077835	G	A	0.119876	0.00456905	1.7e-157	0.1145	0.0933	688.355
Lipid	Apolipoprotein A1	rs10810374	C	A	0.02708	0.00440386	9.9e-10	0.0592	0.0916	37.8121
Lipid	Apolipoprotein A1	rs10838687	G	T	0.0378191	0.004629	8.1e-17	0.0014	0.0963	66.7495
Lipid	Apolipoprotein A1	rs11039238	C	T	-0.0373601	0.00403908	1.5e-20	-0.1212	0.0952	85.5561
Lipid	Apolipoprotein A1	rs11040055	A	G	0.0326499	0.00555415	1.4e-08	-0.0561	0.1261	34.5564
Lipid	Apolipoprotein A1	rs11071374	G	T	-0.0557169	0.00590905	5e-21	0.1879	0.1361	88.9075
Lipid	Apolipoprotein A1	rs11076170	T	C	0.0748794	0.0112728	1.6e-11	-0.1428	0.5487	44.1226
Lipid	Apolipoprotein A1	rs111783138	G	A	0.0576347	0.0106294	6.5e-09	-0.0277	0.2451	29.4002
Lipid	Apolipoprotein A1	rs111929233	C	A	0.0388869	0.00576304	1.1e-11	0.0311	0.113	45.5306
Lipid	Apolipoprotein A1	rs112001035	A	G	-0.0527422	0.00813	2.8e-10	0.1236	0.1506	42.0858
Lipid	Apolipoprotein A1	rs11208032	C	G	0.0226784	0.00385642	9.6e-09	-0.0857	0.0829	34.5825
Lipid	Apolipoprotein A1	rs11216259	A	T	-0.0305648	0.00493869	1.8e-10	0.0839	0.1068	38.3018
Lipid	Apolipoprotein A1	rs112495680	G	A	-0.0356676	0.00558266	1.3e-10	-0.0027	0.1205	40.8193
Lipid	Apolipoprotein A1	rs11249925	G	A	0.0215143	0.00394003	5.4e-09	0.1402	0.089	29.8164
Lipid	Apolipoprotein A1	rs112688782	A	G	-0.0859917	0.0145017	4.8e-09	-0.0125	0.2978	35.1621
Lipid	Apolipoprotein A1	rs112853430	T	C	0.0735843	0.00979046	7.6e-14	-0.4463	0.2898	56.489
Lipid	Apolipoprotein A1	rs113149294	T	C	0.0636473	0.00784326	1.6e-16	-0.0492	0.1843	65.8517
Lipid	Apolipoprotein A1	rs113194763	A	G	0.0643677	0.00801438	8.2e-15	0.0101	0.2181	64.5054
Lipid	Apolipoprotein A1	rs114165349	C	G	-0.0949136	0.0126775	2.1e-14	-0.3128	0.2154	56.0518
Lipid	Apolipoprotein A1	rs115047514	T	C	-0.0594706	0.00924537	6.5e-11	0.0244	0.129	41.3767
Lipid	Apolipoprotein A1	rs11643781	C	T	0.0194204	0.00379482	4e-08	0	0.0816	26.1899
Lipid	Apolipoprotein A1	rs11662691	C	T	0.0434612	0.00666796	2.6e-11	0.079	0.1297	42.4832
Lipid	Apolipoprotein A1	rs11671872	A	G	0.0250187	0.00386749	1.6e-10	0.041	0.0829	41.8477
Lipid	Apolipoprotein A1	rs116843064	A	G	0.153883	0.0135601	4.4e-31	-0.3384	0.2504	128.782
Lipid	Apolipoprotein A1	rs117154602	A	C	-0.0645416	0.0096999	7.9e-12	-0.3405	0.1844	44.2736
Lipid	Apolipoprotein A1	rs117628555	T	C	0.0457934	0.00860591	3.1e-08	-0.0844	0.183	28.3147
Lipid	Apolipoprotein A1	rs117687565	T	C	0.12845	0.017971	3.2e-12	-0.2334	0.3678	51.0886
Lipid	Apolipoprotein A1	rs117749052	C	T	0.0937423	0.0121516	1.7e-15	-0.2776	0.2761	59.512
Lipid	Apolipoprotein A1	rs11789603	T	C	0.059128	0.00608504	2.1e-21	-0.1195	0.1568	94.419
Lipid	Apolipoprotein A1	rs117901517	C	T	-0.0602706	0.00728276	8e-16	-0.1166	0.141	68.4887
Lipid	Apolipoprotein A1	rs117910839	A	T	0.0805882	0.0110147	1.4e-14	0.1504	0.291	53.53
Lipid	Apolipoprotein A1	rs118078695	A	G	0.128044	0.0172204	5.2e-14	-0.5272	0.3897	55.2881
Lipid	Apolipoprotein A1	rs118136762	T	C	0.0923888	0.0124442	3.2e-14	-0.7435	0.3765	55.1194
Lipid	Apolipoprotein A1	rs12021623	C	A	0.0219367	0.00395375	1.4e-08	0.0875	0.0817	30.7839
Lipid	Apolipoprotein A1	rs12230272	G	A	-0.0258319	0.00465388	2.6e-09	0.0298	0.095	30.8093
Lipid	Apolipoprotein A1	rs12287106	A	G	-0.0390763	0.00640194	2e-09	0.1649	0.1388	37.2566
Lipid	Apolipoprotein A1	rs1233396	A	G	-0.0341753	0.00545511	7.9e-10	0.2246	0.1703	39.248
Lipid	Apolipoprotein A1	rs12447986	C	T	-0.0885072	0.0143316	1.6e-09	0.2557	0.3109	38.1389
Lipid	Apolipoprotein A1	rs1260326	C	T	-0.0388803	0.00386321	5.7e-23	0.0216	0.0853	101.289
Lipid	Apolipoprotein A1	rs1263149	G	A	0.0230146	0.0037877	3e-10	-0.1133	0.082	36.9195
Lipid	Apolipoprotein A1	rs1264350	C	T	-0.030345	0.00510526	1.1e-09	0.2388	0.1557	35.3296
Lipid	Apolipoprotein A1	rs12708983	C	T	0.101285	0.00964286	1.3e-26	-0.2766	0.2819	110.326
Lipid	Apolipoprotein A1	rs12720917	C	T	0.0639348	0.00559966	1.6e-30	-0.0102	0.1173	130.362
Lipid	Apolipoprotein A1	rs12962112	T	C	0.034226	0.00381937	1.5e-19	0.155	0.0852	80.3025
Lipid	Apolipoprotein A1	rs12963212	C	T	0.031396	0.0038244	5.1e-17	0.003	0.0815	67.3941
Lipid	Apolipoprotein A1	rs12969081	T	C	0.0275495	0.00476151	3.8e-09	0.1618	0.1214	33.4763
Lipid	Apolipoprotein A1	rs12975366	C	T	-0.0227792	0.00385379	5.5e-09	-0.0197	0.0852	34.9382
Lipid	Apolipoprotein A1	rs13107325	T	C	-0.0691371	0.00720567	3.2e-23	0.3908	0.3594	92.0606
Lipid	Apolipoprotein A1	rs1320700	A	G	0.0413731	0.00414086	3e-24	-0.0137	0.0908	99.8286
Lipid	Apolipoprotein A1	rs1358980	T	C	-0.0224651	0.00380706	5.5e-09	-0.1081	0.0816	34.8207
Lipid	Apolipoprotein A1	rs1367117	A	G	-0.0256255	0.0039916	1.9e-09	0.0094	0.0906	41.2146
Lipid	Apolipoprotein A1	rs139957766	A	G	-0.0689416	0.0119806	1.7e-09	0.0523	0.1574	33.1135
Lipid	Apolipoprotein A1	rs140947438	A	G	-0.0661624	0.0111243	1.5e-09	0.0038	0.3555	35.3734
Lipid	Apolipoprotein A1	rs141368429	T	C	-0.050467	0.00881865	1.7e-08	-0.2261	0.2647	32.75
Lipid	Apolipoprotein A1	rs143376213	C	T	0.189963	0.0204913	1.1e-21	0.4565	0.3034	85.9407
Lipid	Apolipoprotein A1	rs144018203	C	G	-0.115595	0.0191313	3.5e-09	-0.1831	0.6588	36.5081
Lipid	Apolipoprotein A1	rs144305743	T	C	0.096541	0.0168876	5.7e-09	0.463	0.288	32.6804
Lipid	Apolipoprotein A1	rs145205375	G	A	0.0647841	0.0115513	8.5e-09	-0.0897	0.1903	31.4539
Lipid	Apolipoprotein A1	rs146390218	G	A	0.0781782	0.0119852	1.2e-11	0.0138	0.3838	42.5482
Lipid	Apolipoprotein A1	rs146548146	G	A	0.0475254	0.00888258	3.1e-08	-0.0336	0.1736	28.6268
Lipid	Apolipoprotein A1	rs147275653	C	T	-0.0932623	0.0167835	2.2e-08	-0.6393	0.3144	30.8779
Lipid	Apolipoprotein A1	rs147464145	T	C	0.116158	0.0173231	2.9e-11	0.164	0.3458	44.9621
Lipid	Apolipoprotein A1	rs148134535	G	C	0.0960914	0.0131645	1e-13	-0.1846	0.3265	53.2795
Lipid	Apolipoprotein A1	rs150911013	C	T	-0.124844	0.0170864	3.1e-14	0.262	0.8147	53.3868
Lipid	Apolipoprotein A1	rs15285	T	C	0.0818847	0.00418142	8.6e-87	0.0059	0.093	383.493
Lipid	Apolipoprotein A1	rs1529577	A	T	-0.0489679	0.00735247	3.8e-11	-0.2182	0.2051	44.3564
Lipid	Apolipoprotein A1	rs1545614	C	A	-0.0283389	0.00422504	3.8e-12	-0.0789	0.0864	44.9888
Lipid	Apolipoprotein A1	rs1645779	C	T	0.0268474	0.00415312	3.2e-12	-0.1736	0.0861	41.7884
Lipid	Apolipoprotein A1	rs1672867	G	A	0.0902694	0.0147943	3.7e-10	0.5561	0.6579	37.2299
Lipid	Apolipoprotein A1	rs16940302	T	C	-0.0424806	0.00741295	3.2e-09	0.1349	0.1637	32.8397
Lipid	Apolipoprotein A1	rs1711041	T	G	0.0569288	0.0060435	3.4e-21	0.0693	0.1119	88.7334
Lipid	Apolipoprotein A1	rs172337	C	T	-0.0570914	0.00733357	6.8e-15	-0.0509	0.1303	60.6053
Lipid	Apolipoprotein A1	rs17240566	A	G	-0.0235587	0.00386339	5.9e-09	-0.0329	0.0831	37.1848
Lipid	Apolipoprotein A1	rs17269250	G	T	0.0935121	0.01498	2.1e-10	0.1539	0.4893	38.9683
Lipid	Apolipoprotein A1	rs174574	C	A	0.0418613	0.00395357	3.2e-28	-0.081	0.0824	112.111
Lipid	Apolipoprotein A1	rs17696736	G	A	-0.018647	0.003821	4.9e-08	-0.0289	0.0831	23.8157
Lipid	Apolipoprotein A1	rs1779823	T	G	-0.0260838	0.00400356	2.4e-11	0.0447	0.0912	42.4472
Lipid	Apolipoprotein A1	rs1790781	T	C	0.0748389	0.0129059	2.8e-09	0.0547	0.2358	33.6262
Lipid	Apolipoprotein A1	rs1800961	T	C	-0.12264	0.0110415	3.4e-28	0.5171	0.1982	123.37
Lipid	Apolipoprotein A1	rs185221561	T	A	0.0779958	0.0103008	2.3e-15	-0.0006	0.1559	57.3325
Lipid	Apolipoprotein A1	rs185334549	G	C	0.0785494	0.0136939	3.1e-08	0.2424	0.2697	32.9027
Lipid	Apolipoprotein A1	rs1865834	G	A	0.0346366	0.00392919	6.1e-19	-0.0025	0.0836	77.7078
Lipid	Apolipoprotein A1	rs1875236	A	G	0.0461763	0.00622027	9.3e-15	0.1059	0.159	55.1087
Lipid	Apolipoprotein A1	rs187929675	T	C	0.102223	0.0168566	1.3e-09	-0.2526	0.3899	36.7754
Lipid	Apolipoprotein A1	rs188501176	G	A	-0.112649	0.0155801	1.5e-13	-0.2669	0.2512	52.2774
Lipid	Apolipoprotein A1	rs190118115	T	C	-0.18986	0.0142403	7.5e-42	0.0846	0.2762	177.758
Lipid	Apolipoprotein A1	rs1968493	G	A	0.0572898	0.0041063	4.6e-46	0.0075	0.0909	194.649
Lipid	Apolipoprotein A1	rs199651502	G	C	-0.0222511	0.00415323	4.8e-08	-0.0209	0.083	28.7032
Lipid	Apolipoprotein A1	rs2023473	C	T	-0.0353953	0.00553831	2.5e-10	0.3378	0.1614	40.8448
Lipid	Apolipoprotein A1	rs2066716	T	C	0.0431043	0.00690508	3.5e-10	0.0337	0.1748	38.9676
Lipid	Apolipoprotein A1	rs2115429	T	G	-0.0705888	0.00511414	2.9e-45	0.0569	0.1206	190.514
Lipid	Apolipoprotein A1	rs2119693	T	G	-0.0527061	0.00547844	5.3e-22	-0.0099	0.1381	92.5567
Lipid	Apolipoprotein A1	rs2176040	G	A	-0.0294126	0.00394465	1.6e-15	0.0717	0.0846	55.5968
Lipid	Apolipoprotein A1	rs2236252	T	C	-0.0307677	0.00506121	3.7e-10	0.0949	0.1147	36.9557
Lipid	Apolipoprotein A1	rs2245793	C	T	0.0511135	0.00634496	3.8e-17	-0.0302	0.1424	64.8953
Lipid	Apolipoprotein A1	rs2276329	C	T	-0.038057	0.00685684	5.3e-09	-0.1024	0.16	30.805
Lipid	Apolipoprotein A1	rs2292318	T	C	0.0317849	0.00578313	1.5e-08	-0.1083	0.1123	30.2076
Lipid	Apolipoprotein A1	rs2298428	T	C	-0.0407307	0.00489623	2e-17	0.123	0.0898	69.2022
Lipid	Apolipoprotein A1	rs235314	T	C	-0.0208265	0.00378849	4.8e-08	-0.0492	0.082	30.2204
Lipid	Apolipoprotein A1	rs247615	G	A	-0.0661506	0.00478226	4e-43	-0.2273	0.1041	191.338
Lipid	Apolipoprotein A1	rs2494748	T	C	-0.0222741	0.00389388	1.8e-09	0.1	0.0841	32.7217
Lipid	Apolipoprotein A1	rs2569550	C	T	-0.0220371	0.00386155	1.1e-08	-0.0265	0.0836	32.5676
Lipid	Apolipoprotein A1	rs261290	C	T	-0.112729	0.00398135	4.2e-182	-0.0342	0.0836	801.698
Lipid	Apolipoprotein A1	rs2642438	G	A	0.0356997	0.00413949	8.3e-19	0.1896	0.0905	74.3765
Lipid	Apolipoprotein A1	rs267738	G	T	0.0337148	0.00456104	1.2e-14	-0.0871	0.1037	54.6403
Lipid	Apolipoprotein A1	rs2740488	C	A	-0.0501257	0.00429275	1.1e-32	0.2279	0.1034	136.348
Lipid	Apolipoprotein A1	rs2792735	A	G	-0.0403616	0.00421006	5.9e-23	-0.03	0.0862	91.9095
Lipid	Apolipoprotein A1	rs283	T	C	-0.0278661	0.00479917	3.1e-09	-0.0872	0.0937	33.7148
Lipid	Apolipoprotein A1	rs28382814	T	C	-0.0518304	0.00954066	1.1e-08	0.2627	0.2179	29.5129
Lipid	Apolipoprotein A1	rs28666039	C	G	0.0459656	0.00392443	1.8e-32	0.2122	0.0834	137.187
Lipid	Apolipoprotein A1	rs28690720	G	T	-0.0760537	0.00552739	1.5e-46	0.3343	0.1311	189.322
Lipid	Apolipoprotein A1	rs289703	T	C	-0.0341371	0.00415165	1.2e-15	0.0275	0.0927	67.6101
Lipid	Apolipoprotein A1	rs289719	C	T	-0.0876609	0.00407078	9.29e-106	0.055	0.0857	463.721
Lipid	Apolipoprotein A1	rs289727	T	C	-0.0303006	0.0039616	6.3e-16	-0.0226	0.0842	58.5007
Lipid	Apolipoprotein A1	rs289752	G	A	-0.0413214	0.00384197	9.1e-29	-0.0925	0.0869	115.676
Lipid	Apolipoprotein A1	rs291040	C	T	-0.0283563	0.00404425	5.3e-13	0.0138	0.0874	49.1613
Lipid	Apolipoprotein A1	rs2925979	C	T	0.0299799	0.00410879	1.4e-14	-0.0124	0.0871	53.2393
Lipid	Apolipoprotein A1	rs2972559	G	C	-0.0326863	0.00435379	2.6e-14	-0.2444	0.0959	56.3633
Lipid	Apolipoprotein A1	rs308	G	T	0.0956163	0.0134563	1.1e-12	0.1287	0.2399	50.4908
Lipid	Apolipoprotein A1	rs3130893	G	A	-0.0333744	0.00582199	1.1e-08	0.2371	0.1948	32.8612
Lipid	Apolipoprotein A1	rs3136458	A	G	0.0327834	0.00558693	4.4e-09	-0.0154	0.1033	34.4319
Lipid	Apolipoprotein A1	rs3289	C	T	-0.113378	0.0116146	4.9e-25	0.1176	0.2972	95.2904
Lipid	Apolipoprotein A1	rs34003087	T	C	0.0578291	0.00839136	1.9e-12	-0.1194	0.176	47.4928
Lipid	Apolipoprotein A1	rs34663616	A	C	0.0361865	0.00560086	4.9e-11	-0.0976	0.1159	41.743
Lipid	Apolipoprotein A1	rs34707604	C	T	0.0250394	0.0045639	5.4e-09	0.0782	0.0944	30.1006
Lipid	Apolipoprotein A1	rs35136575	G	C	0.0353255	0.00488329	3.2e-13	-0.1808	0.0941	52.3301
Lipid	Apolipoprotein A1	rs35138338	T	C	-0.0351423	0.00421183	1.4e-17	-0.0983	0.0922	69.6175
Lipid	Apolipoprotein A1	rs35311766	C	T	0.0390024	0.00443071	2.1e-19	-0.0008	0.0962	77.4883
Lipid	Apolipoprotein A1	rs35364714	A	G	-0.0240922	0.00451369	3e-08	-0.1494	0.0939	28.4898
Lipid	Apolipoprotein A1	rs35511894	T	C	0.102669	0.01407	2.5e-14	-0.7122	0.603	53.2464
Lipid	Apolipoprotein A1	rs357905	C	T	-0.0270127	0.00465535	2.6e-09	-0.039	0.099	33.6691
Lipid	Apolipoprotein A1	rs36018387	T	C	-0.0334924	0.00618734	3.3e-08	-0.2388	0.1207	29.3011
Lipid	Apolipoprotein A1	rs36057735	G	C	-0.0356608	0.00473558	5e-14	0.0426	0.1173	56.7069
Lipid	Apolipoprotein A1	rs3768321	T	G	-0.0407124	0.00476389	7e-19	0.002	0.1102	73.0348
Lipid	Apolipoprotein A1	rs3794649	T	C	-0.0428994	0.00508708	5.6e-17	-0.2041	0.1015	71.1157
Lipid	Apolipoprotein A1	rs3859113	T	C	-0.0446525	0.00768914	5.1e-09	-0.1958	0.191	33.7238
Lipid	Apolipoprotein A1	rs3892214	A	G	0.0338243	0.00456201	3.2e-13	0.0622	0.1079	54.9725
Lipid	Apolipoprotein A1	rs3898938	T	C	0.0203094	0.00379828	3.2e-08	0.0525	0.0829	28.5904
Lipid	Apolipoprotein A1	rs3922628	A	T	0.0261876	0.00465889	9.8e-09	0.0772	0.0989	31.5956
Lipid	Apolipoprotein A1	rs41272663	A	C	0.0246428	0.0042853	6e-09	-0.0745	0.0919	33.0687
Lipid	Apolipoprotein A1	rs4149307	T	C	0.0511266	0.00519838	4e-24	0.1349	0.1306	96.7292
Lipid	Apolipoprotein A1	rs4239651	C	T	0.0364361	0.00467909	6.1e-16	0.2214	0.1009	60.6375
Lipid	Apolipoprotein A1	rs4240624	A	G	0.10037	0.00658273	4e-53	0.0436	0.1229	232.485
Lipid	Apolipoprotein A1	rs4263041	G	A	0.0269478	0.0045827	7e-10	0.0013	0.0901	34.5783
Lipid	Apolipoprotein A1	rs4285809	T	C	-0.0344494	0.00484548	2e-12	-0.0504	0.1087	50.5463
Lipid	Apolipoprotein A1	rs429358	C	T	-0.058731	0.00523469	7.3e-31	-0.2735	0.1065	125.879
Lipid	Apolipoprotein A1	rs445093	T	C	0.0315269	0.0039048	1.9e-16	-0.038	0.0847	65.1876
Lipid	Apolipoprotein A1	rs449647	T	A	0.036213	0.00524083	4.5e-13	0.2652	0.1216	47.7451
Lipid	Apolipoprotein A1	rs4587963	T	A	0.0481676	0.00455179	2.1e-26	-0.1968	0.0929	111.981
Lipid	Apolipoprotein A1	rs4743765	A	T	-0.0308049	0.00598259	2e-08	-0.0776	0.1371	26.5131
Lipid	Apolipoprotein A1	rs4752890	T	C	-0.025479	0.00377753	7.8e-11	0.0057	0.0869	45.4935
Lipid	Apolipoprotein A1	rs4759375	T	C	0.0402304	0.00696442	2.2e-08	-0.0229	0.1284	33.3687
Lipid	Apolipoprotein A1	rs4784717	A	G	-0.0397629	0.0057052	6e-12	0.0204	0.1147	48.5752
Lipid	Apolipoprotein A1	rs4803760	C	T	-0.0375342	0.00471945	5.7e-15	-0.0746	0.1279	63.2516
Lipid	Apolipoprotein A1	rs4846921	A	G	0.047154	0.00387732	2.7e-35	-0.0221	0.0823	147.902
Lipid	Apolipoprotein A1	rs4969141	T	C	0.0209724	0.00379237	2.2e-08	0.1202	0.0838	30.5826
Lipid	Apolipoprotein A1	rs4986970	T	A	-0.0738551	0.0104562	3.1e-13	0.2067	0.2449	49.89
Lipid	Apolipoprotein A1	rs501942	T	C	-0.0309039	0.00558065	1.5e-08	0.2796	0.1572	30.666
Lipid	Apolipoprotein A1	rs5167	G	T	0.0487641	0.00395267	2.8e-35	-0.1132	0.0829	152.202
Lipid	Apolipoprotein A1	rs525302	G	C	-0.0763077	0.00832629	4.3e-21	-0.2143	0.2232	83.9912
Lipid	Apolipoprotein A1	rs559355	T	A	-0.0629938	0.00519717	6.6e-34	0.2186	0.0967	146.914
Lipid	Apolipoprotein A1	rs56129100	A	G	-0.0260829	0.003971	8.8e-12	-0.0796	0.0913	43.1432
Lipid	Apolipoprotein A1	rs56132500	C	G	0.049548	0.00814542	3.6e-10	-0.2533	0.1502	37.002
Lipid	Apolipoprotein A1	rs56208677	T	C	0.120193	0.00751819	1.4e-59	-0.0428	0.1558	255.583
Lipid	Apolipoprotein A1	rs572301360	A	G	-0.0264816	0.00444083	5.2e-09	-0.0827	0.0921	35.5599
Lipid	Apolipoprotein A1	rs583104	T	G	-0.0282516	0.00450847	1.1e-10	-0.052	0.0988	39.267
Lipid	Apolipoprotein A1	rs58680978	T	G	-0.0370131	0.00575691	1.6e-10	-0.0378	0.135	41.3363
Lipid	Apolipoprotein A1	rs5883	T	C	0.098701	0.00849253	2.7e-32	0.0485	0.1958	135.073
Lipid	Apolipoprotein A1	rs59238099	T	A	0.0436251	0.00632576	2.3e-12	0.0653	0.1719	47.5606
Lipid	Apolipoprotein A1	rs6012281	A	G	-0.0254031	0.00450778	1.3e-08	-0.0181	0.0836	31.7576
Lipid	Apolipoprotein A1	rs60219248	G	A	-0.0347181	0.00519636	1.4e-12	0.021	0.1127	44.6389
Lipid	Apolipoprotein A1	rs60455398	C	T	0.0681463	0.0114354	1.6e-09	-0.0307	0.1402	35.5125
Lipid	Apolipoprotein A1	rs60900172	C	G	-0.0768143	0.0130389	1.9e-09	-0.1731	0.2804	34.7058
Lipid	Apolipoprotein A1	rs6125085	C	T	-0.0226313	0.00391179	1.6e-09	0.0558	0.0843	33.4709
Lipid	Apolipoprotein A1	rs61854123	A	G	0.032354	0.00442972	2.1e-13	0.0533	0.0901	53.3462
Lipid	Apolipoprotein A1	rs61941676	A	C	-0.0553923	0.00581321	7.4e-22	-0.1118	0.1166	90.796
Lipid	Apolipoprotein A1	rs62000866	A	T	0.102808	0.00847646	2.2e-33	0.246	0.187	147.104
Lipid	Apolipoprotein A1	rs62000939	C	T	-0.0463653	0.00526111	2.7e-19	-0.1415	0.1102	77.6661
Lipid	Apolipoprotein A1	rs62001835	T	C	0.0827501	0.0129594	1.2e-10	-0.2027	0.3068	40.7725
Lipid	Apolipoprotein A1	rs62100587	G	A	0.0412927	0.00439339	1.1e-21	0.1007	0.094	88.3379
Lipid	Apolipoprotein A1	rs62117161	G	A	0.0520303	0.00669359	9.8e-15	0.5589	0.1614	60.4219
Lipid	Apolipoprotein A1	rs62117512	G	C	0.0284596	0.00412509	7.2e-13	0.0698	0.0837	47.5982
Lipid	Apolipoprotein A1	rs62119267	C	A	0.0808371	0.0129579	3.9e-10	1.2597	0.4406	38.9182
Lipid	Apolipoprotein A1	rs625145	T	A	0.0738089	0.00483169	4.8e-56	0.0851	0.1012	233.356
Lipid	Apolipoprotein A1	rs652455	T	C	0.0341681	0.00534214	5e-11	0.0811	0.1077	40.9083
Lipid	Apolipoprotein A1	rs6586891	A	C	0.0519853	0.00396312	4.7e-40	-0.1406	0.0855	172.063
Lipid	Apolipoprotein A1	rs6587973	G	A	-0.027524	0.00425655	3.6e-10	0.0918	0.0857	41.8126
Lipid	Apolipoprotein A1	rs6606717	C	A	0.0305316	0.00377624	2.7e-16	-0.048	0.0813	65.3702
Lipid	Apolipoprotein A1	rs676210	A	G	0.0563524	0.0046608	8.2e-33	0.0813	0.0921	146.185
Lipid	Apolipoprotein A1	rs686030	A	C	0.0439629	0.00544348	2e-16	0.1191	0.1267	65.2258
Lipid	Apolipoprotein A1	rs6993714	G	A	0.0313541	0.00533717	1.5e-09	-0.0659	0.1403	34.5117
Lipid	Apolipoprotein A1	rs7003526	T	C	0.0230683	0.0038694	2.1e-09	0.0192	0.0843	35.5422
Lipid	Apolipoprotein A1	rs7133378	A	G	0.030399	0.00405347	7.7e-15	0.1497	0.0907	56.2425
Lipid	Apolipoprotein A1	rs71352241	T	G	0.0644812	0.0105448	1.2e-09	-0.3037	0.504	37.3929
Lipid	Apolipoprotein A1	rs7139079	A	G	-0.0214562	0.00385607	2.4e-08	0.0161	0.0821	30.9611
Lipid	Apolipoprotein A1	rs7198642	G	T	0.0330129	0.00479524	2.1e-13	-0.0519	0.1051	47.3965
Lipid	Apolipoprotein A1	rs7200805	C	T	0.0837041	0.0114114	1.3e-13	-0.5377	0.2936	53.8041
Lipid	Apolipoprotein A1	rs7229377	T	C	0.0571884	0.00477484	9e-35	0.2331	0.1049	143.449
Lipid	Apolipoprotein A1	rs72786781	A	T	0.132203	0.0122887	6.5e-29	-0.2677	0.2839	115.737
Lipid	Apolipoprotein A1	rs72786786	A	G	0.160498	0.00414695	1e-200	-0.0603	0.0894	1497.9
Lipid	Apolipoprotein A1	rs72836561	T	C	-0.127577	0.0108251	1.5e-33	0.1357	0.2344	138.893
Lipid	Apolipoprotein A1	rs72913825	C	T	-0.0349049	0.00615061	4.4e-08	0.1201	0.1536	32.206
Lipid	Apolipoprotein A1	rs72925817	C	T	0.0479636	0.00778951	4e-10	-0.0858	0.1637	37.9143
Lipid	Apolipoprotein A1	rs73624696	C	A	0.0259642	0.00459856	6.7e-09	-0.1155	0.1215	31.8791
Lipid	Apolipoprotein A1	rs737338	T	C	-0.118196	0.0102606	1.9e-32	-0.2065	0.1668	132.697
Lipid	Apolipoprotein A1	rs74018729	A	G	0.0773512	0.01149	1.1e-11	0.3938	0.2612	45.3204
Lipid	Apolipoprotein A1	rs75129833	C	T	0.0363904	0.00560566	2.1e-10	-0.0674	0.1048	42.1425
Lipid	Apolipoprotein A1	rs75566930	A	C	0.0409199	0.00568754	7.1e-13	0.0102	0.1268	51.7631
Lipid	Apolipoprotein A1	rs75662196	C	G	0.0669418	0.0117458	2.7e-08	-1.0348	0.5523	32.481
Lipid	Apolipoprotein A1	rs75663614	C	T	-0.123598	0.0109486	4.7e-29	0.316	0.2385	127.44
Lipid	Apolipoprotein A1	rs75911530	A	G	-0.139409	0.0111229	5.1e-38	0.0903	0.4149	157.089
Lipid	Apolipoprotein A1	rs76769796	G	A	0.0331158	0.00570942	1.1e-08	0.0823	0.1334	33.6424
Lipid	Apolipoprotein A1	rs76967117	A	G	-0.0354912	0.00594236	3.5e-10	0.0035	0.1045	35.6717
Lipid	Apolipoprotein A1	rs77027049	T	C	0.050429	0.00789606	1.2e-10	-0.0301	0.1691	40.7887
Lipid	Apolipoprotein A1	rs77197725	T	C	0.0488144	0.00864711	6.8e-09	0.0287	0.1906	31.8679
Lipid	Apolipoprotein A1	rs7783857	G	C	-0.0232756	0.00420196	2e-08	0.0816	0.0899	30.683
Lipid	Apolipoprotein A1	rs77960347	G	A	0.317423	0.016504	8.8e-85	-0.0815	0.4838	369.912
Lipid	Apolipoprotein A1	rs78893833	G	A	0.081316	0.0126565	3.1e-11	-0.207	0.2832	41.2786
Lipid	Apolipoprotein A1	rs78965095	T	C	0.0777115	0.0133299	2e-08	-0.298	0.3459	33.9873
Lipid	Apolipoprotein A1	rs7956099	C	T	-0.0224185	0.00380358	1.4e-09	-0.0058	0.0865	34.7399
Lipid	Apolipoprotein A1	rs8023503	T	C	0.124386	0.0158384	2e-15	0.4924	0.2986	61.6766
Lipid	Apolipoprotein A1	rs8045855	A	T	-0.186168	0.00487303	1e-200	-0.129	0.1079	1459.53
Lipid	Apolipoprotein A1	rs881844	G	C	0.0242487	0.00400804	2e-09	-0.0772	0.0879	36.6027
Lipid	Apolipoprotein A1	rs899228	C	T	0.0270794	0.00461713	1.9e-09	0.1104	0.1161	34.3981
Lipid	Apolipoprotein A1	rs907866	A	G	-0.029727	0.00381809	3e-15	0.0483	0.082	60.6192
Lipid	Apolipoprotein A1	rs921919	A	G	-0.0381981	0.00410614	2.1e-22	-0.0564	0.0828	86.5398
Lipid	Apolipoprotein A1	rs9268812	G	A	0.0220586	0.00400205	1.5e-08	-0.0291	0.0988	30.3802
Lipid	Apolipoprotein A1	rs9304381	T	C	0.0937144	0.00490561	2.7e-83	0.1309	0.1072	364.944
Lipid	Apolipoprotein A1	rs9471972	A	G	0.0228491	0.00378923	2.8e-09	-0.049	0.0826	36.361
Lipid	Apolipoprotein A1	rs9491697	G	A	-0.0210119	0.00380697	3.2e-08	0.0304	0.0825	30.4629
Lipid	Apolipoprotein A1	rs967645	T	C	-0.0275007	0.00377934	2.2e-12	-0.0317	0.0819	52.9487
Lipid	Apolipoprotein A1	rs9788871	A	T	0.0430132	0.00409187	9.2e-27	-0.0665	0.0968	110.499
Lipid	Apolipoprotein A1	rs9938413	T	C	0.0689421	0.005794	1.2e-32	-0.1665	0.1106	141.583
Lipid	Apolipoprotein A1	rs9947678	A	G	0.0394946	0.00458508	1.9e-18	0.1011	0.0952	74.1962
Lipid	Apolipoprotein A1	rs9972789	T	C	-0.0254212	0.00431155	2.1e-09	0.1634	0.0966	34.7636
Lipid	Apolipoprotein B	rs102275	C	T	-0.0393977	0.00431288	5.2e-21	0.0767	0.0824	83.4463
Lipid	Apolipoprotein B	rs10260606	C	G	0.0326945	0.00532662	2.4e-10	0.1793	0.0868	37.6744
Lipid	Apolipoprotein B	rs10460182	C	G	-0.0503522	0.00514877	3.1e-22	-0.111	0.1006	95.6379
Lipid	Apolipoprotein B	rs1081106	C	T	0.0615735	0.00788705	1.5e-15	0.1953	0.1053	60.9479
Lipid	Apolipoprotein B	rs11102964	C	T	-0.0429968	0.00546935	3.8e-15	-0.1193	0.0944	61.8018
Lipid	Apolipoprotein B	rs111278137	A	G	-0.113569	0.0146505	2.8e-14	0.4528	0.4118	60.0917
Lipid	Apolipoprotein B	rs112027066	T	C	-0.115687	0.0154817	1.6e-13	0.1672	0.3665	55.8383
Lipid	Apolipoprotein B	rs11206513	T	C	0.0356915	0.00425728	2.9e-17	0.0876	0.0905	70.2854
Lipid	Apolipoprotein B	rs11206517	G	T	0.0941849	0.0115436	2.9e-16	0.1446	0.1966	66.5702
Lipid	Apolipoprotein B	rs112172017	A	G	-0.0887022	0.0112616	1.7e-15	0.0188	0.1863	62.0395
Lipid	Apolipoprotein B	rs112507407	G	C	0.0801611	0.0110054	2e-13	-0.6904	0.3284	53.0537
Lipid	Apolipoprotein B	rs112875651	A	G	-0.0666955	0.00428309	4.2e-58	-0.1123	0.0839	242.482
Lipid	Apolipoprotein B	rs115445558	C	G	-0.0821833	0.00831692	5.5e-23	0.2457	0.1459	97.6432
Lipid	Apolipoprotein B	rs115478735	T	A	0.0564133	0.00533528	4.2e-27	-0.1151	0.1026	111.802
Lipid	Apolipoprotein B	rs11571787	G	T	-0.026871	0.00502492	2.1e-08	-0.0218	0.097	28.5963
Lipid	Apolipoprotein B	rs1158784	T	A	0.0314	0.00484384	3.1e-10	0.099	0.1095	42.0223
Lipid	Apolipoprotein B	rs11591147	T	G	-0.324428	0.0157124	3.6e-98	-0.0898	0.2188	426.336
Lipid	Apolipoprotein B	rs11601507	A	C	0.0406972	0.0080349	4.1e-08	0.1442	0.1521	25.6548
Lipid	Apolipoprotein B	rs11679386	C	T	0.0374651	0.00589785	1.6e-10	-0.0916	0.1489	40.3521
Lipid	Apolipoprotein B	rs11691986	T	C	0.0272651	0.0045108	1.3e-10	-0.0084	0.0833	36.5348
Lipid	Apolipoprotein B	rs11755689	G	A	0.0425865	0.0045084	3.7e-20	-0.0657	0.0972	89.2276
Lipid	Apolipoprotein B	rs118147862	A	G	-0.400648	0.0101639	1e-200	0.7591	0.252	1553.84
Lipid	Apolipoprotein B	rs12151108	A	G	-0.158559	0.00633566	5.3e-141	-0.0878	0.1359	626.323
Lipid	Apolipoprotein B	rs12208357	T	C	0.0680749	0.00811046	7.2e-18	0.168	0.1732	70.4503
Lipid	Apolipoprotein B	rs12239737	A	T	-0.044665	0.00443142	1.2e-25	0.1276	0.0927	101.59
Lipid	Apolipoprotein B	rs12327715	A	G	-0.0984266	0.00722483	7.2e-43	0.1077	0.1528	185.596
Lipid	Apolipoprotein B	rs12462473	A	G	-0.028932	0.00495082	1.5e-09	-0.0846	0.1008	34.1509
Lipid	Apolipoprotein B	rs12546944	A	G	0.0302523	0.0053513	1.3e-09	0.0119	0.1062	31.9594
Lipid	Apolipoprotein B	rs1260326	C	T	-0.0394649	0.00421415	1.4e-21	0.0216	0.0853	87.7005
Lipid	Apolipoprotein B	rs12740374	T	G	-0.115805	0.00496122	1.7e-122	0.0202	0.0996	544.851
Lipid	Apolipoprotein B	rs12916	C	T	0.0592854	0.00421018	5.1e-46	-0.0463	0.0816	198.287
Lipid	Apolipoprotein B	rs12983316	G	A	0.0366954	0.00561441	6.4e-11	0.0812	0.1	42.7184
Lipid	Apolipoprotein B	rs1337247	A	C	-0.0437513	0.00581925	2.6e-13	0.0509	0.1248	56.526
Lipid	Apolipoprotein B	rs13702	C	T	-0.0285946	0.00456112	1.3e-11	0.0189	0.0929	39.3029
Lipid	Apolipoprotein B	rs139995984	C	G	-0.185504	0.0201366	2.2e-21	-0.019	0.4049	84.8661
Lipid	Apolipoprotein B	rs140824606	A	G	0.122487	0.0142052	8.7e-19	-0.4657	0.2512	74.3507
Lipid	Apolipoprotein B	rs141989097	T	C	0.0386116	0.00704756	2.9e-08	-0.0776	0.1516	30.0164
Lipid	Apolipoprotein B	rs142213240	C	G	-0.0939656	0.00940927	2.2e-24	0.1571	0.1867	99.73
Lipid	Apolipoprotein B	rs143843429	G	A	-0.106475	0.0171407	1.5e-09	0.4509	0.3436	38.5867
Lipid	Apolipoprotein B	rs144261139	A	C	0.195432	0.0191571	3.8e-25	0.0301	0.3638	104.072
Lipid	Apolipoprotein B	rs144545816	A	G	0.0634647	0.00459397	2e-45	0.0146	0.0947	190.848
Lipid	Apolipoprotein B	rs145400326	C	T	-0.0672762	0.0101	2e-11	0.1448	0.1886	44.3691
Lipid	Apolipoprotein B	rs145790091	A	T	-0.0531098	0.00432685	7.7e-35	0.041	0.0829	150.663
Lipid	Apolipoprotein B	rs146390218	G	A	-0.208367	0.0130473	3.6e-59	0.0138	0.3838	255.045
Lipid	Apolipoprotein B	rs146576912	T	C	-0.106163	0.00955469	1e-29	0.2466	0.1691	123.456
Lipid	Apolipoprotein B	rs148356565	C	T	-0.063524	0.00914034	1.8e-12	0.2056	0.1846	48.3004
Lipid	Apolipoprotein B	rs148601586	G	C	0.10081	0.018328	3.9e-08	-1.0192	0.7909	30.2536
Lipid	Apolipoprotein B	rs1499279	G	T	-0.0587026	0.0103646	4.4e-08	-0.521	0.24	32.0782
Lipid	Apolipoprotein B	rs1500188	G	A	-0.0228087	0.00415328	1.6e-08	0.0109	0.0813	30.1591
Lipid	Apolipoprotein B	rs150262789	T	C	-0.103665	0.0168862	8.1e-10	0.1597	0.2518	37.6878
Lipid	Apolipoprotein B	rs151000110	A	G	0.0836161	0.00890352	3e-21	-0.1593	0.1473	88.1975
Lipid	Apolipoprotein B	rs151330717	A	G	-0.275549	0.0152323	9.9e-74	0.1142	0.6773	327.24
Lipid	Apolipoprotein B	rs17035665	T	C	-0.0408034	0.00517548	2.1e-15	0.0281	0.1094	62.1572
Lipid	Apolipoprotein B	rs17249001	A	G	0.0497776	0.00757751	1.3e-10	-0.0733	0.2001	43.1534
Lipid	Apolipoprotein B	rs1800777	A	G	0.0619809	0.0106749	3.7e-08	-0.4212	0.3184	33.7123
Lipid	Apolipoprotein B	rs181765708	T	C	-0.212182	0.016877	1.1e-37	0.3445	0.241	158.062
Lipid	Apolipoprotein B	rs1836278	C	T	-0.0312329	0.00518726	4.6e-10	-0.1425	0.118	36.2534
Lipid	Apolipoprotein B	rs1883711	C	G	0.10699	0.0121173	1.3e-19	0.0455	0.1702	77.9605
Lipid	Apolipoprotein B	rs190712692	A	G	-0.422364	0.0094224	1e-200	0.6802	0.2357	2009.33
Lipid	Apolipoprotein B	rs203711	A	G	0.0396844	0.00466665	1.8e-17	-0.018	0.0936	72.3151
Lipid	Apolipoprotein B	rs204480	T	C	-0.0457805	0.00473589	4.3e-23	0.0277	0.093	93.4454
Lipid	Apolipoprotein B	rs204540	A	C	0.0263624	0.00497078	2.3e-08	-0.083	0.1013	28.1268
Lipid	Apolipoprotein B	rs2107449	G	A	0.0219338	0.00425634	4.9e-08	0.2337	0.0832	26.5555
Lipid	Apolipoprotein B	rs2326077	T	C	-0.0264811	0.00437184	1.1e-10	0.2346	0.0839	36.6896
Lipid	Apolipoprotein B	rs247616	T	C	-0.0563411	0.00440896	4.1e-37	-0.0337	0.0908	163.297
Lipid	Apolipoprotein B	rs2570344	G	A	-0.0428243	0.00617378	2.9e-11	0.0213	0.1321	48.1148
Lipid	Apolipoprotein B	rs261290	C	T	-0.0536178	0.00434758	5.1e-36	-0.0342	0.0836	152.098
Lipid	Apolipoprotein B	rs261334	C	G	-0.0547221	0.00503956	1.6e-26	-0.0133	0.0963	117.907
Lipid	Apolipoprotein B	rs2618566	T	G	-0.0239549	0.0043551	3.1e-09	0.039	0.0873	30.2547
Lipid	Apolipoprotein B	rs28399637	A	G	0.069919	0.00442828	2.9e-58	-0.2057	0.0906	249.299
Lipid	Apolipoprotein B	rs28399664	G	C	0.121158	0.0164549	2.9e-14	-0.3357	0.2141	54.2143
Lipid	Apolipoprotein B	rs28550459	A	T	-0.0940517	0.0120001	1.1e-15	-0.3966	0.3829	61.4276
Lipid	Apolipoprotein B	rs28597716	G	A	-0.0284447	0.0053478	3.7e-08	-0.0358	0.1006	28.2913
Lipid	Apolipoprotein B	rs28607776	G	A	-0.0441981	0.00619098	2.9e-13	0.3772	0.1368	50.9669
Lipid	Apolipoprotein B	rs2965157	C	T	-0.196637	0.0121252	9.7e-60	0.2698	0.2021	262.998
Lipid	Apolipoprotein B	rs2980874	A	G	-0.0236266	0.00423332	5.1e-09	0.0342	0.0843	31.1487
Lipid	Apolipoprotein B	rs35057129	A	G	-0.0268424	0.00464001	6.9e-09	-0.0231	0.0926	33.4661
Lipid	Apolipoprotein B	rs35836101	A	G	-0.0438287	0.00454973	1.7e-22	-0.0517	0.0921	92.7996
Lipid	Apolipoprotein B	rs3794695	T	C	0.0444935	0.00527221	3.5e-18	0.2332	0.1022	71.2209
Lipid	Apolipoprotein B	rs3798167	T	G	-0.0430286	0.00518681	1.2e-17	0.042	0.112	68.8199
Lipid	Apolipoprotein B	rs41279684	C	T	0.0343212	0.00562362	3.8e-10	0.0323	0.1449	37.2471
Lipid	Apolipoprotein B	rs4263041	G	A	-0.0625349	0.0049888	2.1e-37	0.0013	0.0901	157.128
Lipid	Apolipoprotein B	rs429358	C	T	0.175353	0.00569856	1e-200	-0.2735	0.1065	946.883
Lipid	Apolipoprotein B	rs4299376	T	G	-0.0479627	0.00441651	5.1e-28	-0.0617	0.0993	117.937
Lipid	Apolipoprotein B	rs4426495	T	C	-0.0388685	0.00434669	1.5e-19	0.0174	0.0836	79.961
Lipid	Apolipoprotein B	rs45518133	T	C	-0.0989947	0.0182091	3.1e-08	-0.2856	0.219	29.5561
Lipid	Apolipoprotein B	rs4665698	T	C	-0.0461576	0.00418368	5.4e-29	-0.1443	0.082	121.722
Lipid	Apolipoprotein B	rs4704262	G	A	0.025096	0.00461847	3.3e-08	-0.0657	0.0849	29.5266
Lipid	Apolipoprotein B	rs4704834	G	A	0.045538	0.00430187	2.5e-26	-0.0922	0.0872	112.056
Lipid	Apolipoprotein B	rs472495	T	G	0.0347673	0.00431624	2.4e-16	-0.0612	0.0826	64.883
Lipid	Apolipoprotein B	rs4803748	T	C	-0.0712344	0.0042542	9.9e-64	0.0612	0.0858	280.378
Lipid	Apolipoprotein B	rs4803791	A	G	-0.0493354	0.00506731	2.1e-23	-0.0674	0.0895	94.79
Lipid	Apolipoprotein B	rs4804510	A	G	-0.0268491	0.00429598	2.7e-10	0.0746	0.0856	39.0602
Lipid	Apolipoprotein B	rs4876611	G	A	0.0280857	0.00459588	1.4e-09	0.0268	0.0876	37.3451
Lipid	Apolipoprotein B	rs4927206	A	G	-0.0421443	0.00587973	2.6e-12	-0.0122	0.0929	51.3763
Lipid	Apolipoprotein B	rs4927214	C	T	0.0306828	0.00505797	6.3e-10	0.0346	0.1014	36.7991
Lipid	Apolipoprotein B	rs4970835	A	G	0.0403404	0.00509468	3.8e-16	0.0361	0.0953	62.697
Lipid	Apolipoprotein B	rs4971548	G	T	-0.0364784	0.00694968	4.3e-08	0.2941	0.1073	27.5513
Lipid	Apolipoprotein B	rs507766	C	T	0.0297359	0.00413377	3.6e-12	-0.0076	0.0824	51.7451
Lipid	Apolipoprotein B	rs519113	G	C	-0.0918406	0.00479688	1.3e-82	0.081	0.1152	366.566
Lipid	Apolipoprotein B	rs533617	C	T	-0.128126	0.0106088	2.9e-35	0.0052	0.162	145.862
Lipid	Apolipoprotein B	rs553427	T	C	0.0309865	0.00412434	8e-15	-0.0167	0.082	56.4464
Lipid	Apolipoprotein B	rs55634260	A	G	0.0679862	0.0118686	1.8e-08	-0.1109	0.2332	32.8127
Lipid	Apolipoprotein B	rs55714927	T	C	-0.0284884	0.00524506	2.7e-08	-0.131	0.0937	29.5009
Lipid	Apolipoprotein B	rs56113850	C	T	0.0238697	0.00417061	6.7e-09	0.0656	0.0817	32.7563
Lipid	Apolipoprotein B	rs562338	G	A	0.108337	0.00535371	2.3e-95	0.0259	0.104	409.491
Lipid	Apolipoprotein B	rs56325564	A	G	0.033061	0.00415564	2.3e-16	-0.0623	0.0815	63.2931
Lipid	Apolipoprotein B	rs58542926	T	C	-0.114404	0.00784686	1.1e-47	0.6386	0.1741	212.564
Lipid	Apolipoprotein B	rs59379014	T	C	0.0658615	0.00792572	2.8e-16	0.0695	0.1487	69.0535
Lipid	Apolipoprotein B	rs60049679	C	G	0.133476	0.00844957	2e-60	0.0228	0.1116	249.538
Lipid	Apolipoprotein B	rs6016505	T	C	0.025783	0.00413055	3.8e-11	0.0742	0.0825	38.9629
Lipid	Apolipoprotein B	rs6102034	G	C	-0.030012	0.00445827	1.5e-11	-0.1179	0.0905	45.3166
Lipid	Apolipoprotein B	rs611060	T	C	-0.039733	0.00421948	1.8e-21	-0.0663	0.0826	88.6717
Lipid	Apolipoprotein B	rs62118464	A	G	0.0387071	0.00654294	1.8e-09	0.0304	0.1781	34.9974
Lipid	Apolipoprotein B	rs648253	A	G	0.0324763	0.00414311	4e-15	-0.018	0.0823	61.4441
Lipid	Apolipoprotein B	rs6511721	A	G	-0.0427833	0.00411838	7.4e-26	-0.0289	0.0819	107.918
Lipid	Apolipoprotein B	rs651649	A	G	0.0375289	0.00413467	2e-19	0.0304	0.0818	82.3853
Lipid	Apolipoprotein B	rs6601299	C	T	0.0392362	0.00686012	4.8e-09	0.0544	0.1193	32.7123
Lipid	Apolipoprotein B	rs6602909	C	T	0.0266122	0.0043942	6.4e-10	0.05	0.0863	36.6777
Lipid	Apolipoprotein B	rs662138	G	C	0.0387696	0.00529638	4e-14	-0.0232	0.1152	53.5827
Lipid	Apolipoprotein B	rs6859	G	A	-0.0671313	0.00416322	4.7e-61	0.0897	0.0816	260.011
Lipid	Apolipoprotein B	rs6920309	T	C	-0.0246427	0.00415297	3.8e-09	-0.0069	0.0822	35.2094
Lipid	Apolipoprotein B	rs693	A	G	0.0881127	0.00412539	2.3e-105	-0.0059	0.083	456.191
Lipid	Apolipoprotein B	rs6938647	C	A	-0.0327677	0.00506102	6.3e-12	-0.1249	0.1049	41.9195
Lipid	Apolipoprotein B	rs71364511	A	G	-0.0316642	0.00495402	3.5e-10	-0.017	0.0944	40.8528
Lipid	Apolipoprotein B	rs71435586	A	G	-0.0690102	0.0111656	4.4e-10	-0.0308	0.2181	38.1999
Lipid	Apolipoprotein B	rs7203984	C	A	0.0448922	0.00523207	2.3e-17	-0.0862	0.1027	73.6198
Lipid	Apolipoprotein B	rs7246100	C	T	0.089576	0.00458731	2e-84	-0.0141	0.0847	381.3
Lipid	Apolipoprotein B	rs7246666	G	A	-0.0442995	0.00646469	1.6e-12	-0.115	0.1001	46.9572
Lipid	Apolipoprotein B	rs7247937	C	G	-0.0269424	0.00460072	2e-09	0.2475	0.0872	34.2942
Lipid	Apolipoprotein B	rs7249244	T	C	0.0323336	0.00413808	7.1e-16	-0.0915	0.0813	61.0535
Lipid	Apolipoprotein B	rs7251161	A	G	-0.0321255	0.00453806	4e-12	0.0603	0.0963	50.114
Lipid	Apolipoprotein B	rs72655677	A	G	-0.0655015	0.00988585	1.3e-11	0.2484	0.2094	43.901
Lipid	Apolipoprotein B	rs72660539	A	G	0.0357193	0.00604702	1.8e-09	0.0131	0.16	34.8918
Lipid	Apolipoprotein B	rs72694391	C	T	0.0245627	0.00413924	8.6e-10	0.0155	0.0841	35.2136
Lipid	Apolipoprotein B	rs72703210	C	T	-0.0682272	0.01015	7.3e-12	0.3223	0.3311	45.1838
Lipid	Apolipoprotein B	rs72902594	A	C	-0.0504619	0.00870316	2.4e-09	0.1299	0.1593	33.6181
Lipid	Apolipoprotein B	rs72929768	C	T	-0.0303213	0.00530863	2.8e-09	-0.0461	0.1112	32.6235
Lipid	Apolipoprotein B	rs73013176	C	T	-0.152238	0.0198151	1.1e-14	0.2044	0.6399	59.0274
Lipid	Apolipoprotein B	rs73048351	A	C	-0.218933	0.0214399	2.7e-25	0.0566	0.4803	104.274
Lipid	Apolipoprotein B	rs7343130	G	A	0.0898852	0.00419394	2.6e-104	-0.1866	0.0859	459.338
Lipid	Apolipoprotein B	rs740516	G	C	-0.0435118	0.00578642	8.7e-15	-0.0095	0.1016	56.545
Lipid	Apolipoprotein B	rs74607435	C	T	-0.0595693	0.00936526	5.2e-10	-0.2257	0.2621	40.4581
Lipid	Apolipoprotein B	rs7523141	T	C	0.0407751	0.00532873	7.8e-15	0.0648	0.1301	58.5521
Lipid	Apolipoprotein B	rs75237799	T	C	-0.121157	0.018404	4.5e-11	0.3174	0.322	43.3384
Lipid	Apolipoprotein B	rs76186504	T	C	-0.0954853	0.0131166	3.5e-13	-0.2668	0.3125	52.9945
Lipid	Apolipoprotein B	rs76670936	A	G	-0.0935394	0.00764558	4.4e-34	0.2417	0.1255	149.682
Lipid	Apolipoprotein B	rs7700719	G	A	0.0250068	0.00414506	1.1e-09	-0.0844	0.0819	36.3961
Lipid	Apolipoprotein B	rs77241309	C	G	0.040575	0.0067101	4.3e-09	0.1851	0.1517	36.5645
Lipid	Apolipoprotein B	rs77278227	A	G	-0.0935711	0.0110219	8.1e-18	0.0808	0.2268	72.0727
Lipid	Apolipoprotein B	rs77303550	T	C	-0.0352529	0.0052375	9.7e-12	0.0694	0.1033	45.3045
Lipid	Apolipoprotein B	rs7737496	A	G	0.0293807	0.00544445	1.1e-08	0.0036	0.0992	29.1217
Lipid	Apolipoprotein B	rs7750288	G	A	0.0301738	0.00456369	2.4e-11	-0.0942	0.0917	43.7147
Lipid	Apolipoprotein B	rs77542162	G	A	0.144375	0.0138707	2.9e-25	0.1036	0.5299	108.34
Lipid	Apolipoprotein B	rs7773004	G	A	0.0252229	0.00412754	3.6e-09	-0.1652	0.0827	37.3428
Lipid	Apolipoprotein B	rs79220007	C	T	-0.0478883	0.00777743	1e-09	0.1161	0.2195	37.9129
Lipid	Apolipoprotein B	rs79429216	A	G	0.113851	0.0183235	1.3e-10	-0.2804	0.6413	38.6062
Lipid	Apolipoprotein B	rs79915079	A	G	-0.0933834	0.012964	1.1e-13	-0.3198	0.236	51.8873
Lipid	Apolipoprotein B	rs8042174	C	T	-0.0480687	0.00679761	4.2e-12	0.0076	0.1558	50.0049
Lipid	Apolipoprotein B	rs8107530	T	C	-0.116557	0.0109094	1.5e-27	0.1765	0.2481	114.15
Lipid	Apolipoprotein B	rs8113311	G	T	0.0743486	0.00454647	9.9e-63	-0.1104	0.0922	267.422
Lipid	Apolipoprotein B	rs9295128	T	G	-0.123159	0.0163228	6.7e-14	-0.7271	0.3802	56.9302
Lipid	Apolipoprotein B	rs9302635	C	T	-0.0364412	0.00532715	3.9e-12	0.1289	0.1065	46.7946
Lipid	Apolipoprotein B	rs9616847	T	A	0.0244091	0.00425162	1.9e-08	-0.0333	0.0827	32.9606
Lipid	Apolipoprotein B	rs964184	C	G	-0.0761792	0.00607905	1.7e-38	0.0314	0.1143	157.037
Lipid	Apolipoprotein B	rs9682783	C	T	0.0282732	0.00504214	1.6e-08	0.0371	0.0957	31.4427
Lipid	Apolipoprotein B	rs9973228	A	G	-0.0664885	0.00649934	9.2e-25	0.2651	0.1571	104.654
Lipid	3-Hydroxybutyrate	rs10481445	C	T	0.025476	0.00413918	7.5e-10	0.0162	0.15	37.8821
Lipid	3-Hydroxybutyrate	rs10864726	T	C	-0.0301771	0.00422367	9e-13	-0.0125	0.082	51.0476
Lipid	3-Hydroxybutyrate	rs117643180	A	C	-0.0849923	0.0130808	8.2e-11	0.1816	0.2771	42.2173
Lipid	3-Hydroxybutyrate	rs12314700	T	A	-0.0350217	0.00532395	4.8e-11	0.1028	0.0899	43.272
Lipid	3-Hydroxybutyrate	rs2070666	A	T	0.0346673	0.00580944	2.4e-09	0.074	0.1039	35.61
Lipid	3-Hydroxybutyrate	rs2419604	G	A	0.0409399	0.00461202	6.9e-19	-0.0181	0.0872	78.7973
Lipid	3-Hydroxybutyrate	rs2575876	A	G	-0.0316957	0.00475019	2.5e-11	0.2264	0.1049	44.5224
Lipid	3-Hydroxybutyrate	rs2645430	G	A	-0.0310958	0.00420088	1.3e-13	0.0105	0.0934	54.7927
Lipid	3-Hydroxybutyrate	rs28929474	T	C	-0.158295	0.0147558	7.5e-27	0.8066	0.2991	115.082
Lipid	3-Hydroxybutyrate	rs2976866	G	A	-0.02568	0.00434894	3.5e-09	-0.0538	0.1355	34.8677
Lipid	3-Hydroxybutyrate	rs35853021	T	G	-0.0292474	0.00430506	1.1e-11	0.0245	0.0829	46.1547
Lipid	3-Hydroxybutyrate	rs4149307	T	C	0.0347025	0.00566933	9.3e-10	0.1349	0.1306	37.4678
Lipid	3-Hydroxybutyrate	rs429358	C	T	0.054874	0.00571035	7.3e-22	-0.2735	0.1065	92.3438
Lipid	3-Hydroxybutyrate	rs4788460	T	C	-0.030156	0.00452901	2.8e-11	0.0246	0.088	44.3344
Lipid	3-Hydroxybutyrate	rs56177707	A	G	0.054155	0.00886702	1e-09	0.1985	0.1377	37.3011
Lipid	3-Hydroxybutyrate	rs585188	A	G	-0.0459785	0.00473538	2.7e-22	0.0159	0.0906	94.2757
Lipid	3-Hydroxybutyrate	rs588136	T	C	0.0325783	0.00505602	1.2e-10	-0.0134	0.0964	41.5183
Lipid	3-Hydroxybutyrate	rs6889983	A	G	-0.0614163	0.00909755	1.5e-11	0.209	0.173	45.5741
Lipid	3-Hydroxybutyrate	rs72702354	G	A	-0.068998	0.0103685	2.8e-11	0.7587	0.7777	44.2834
Lipid	3-Hydroxybutyrate	rs77234835	C	T	0.0880199	0.014225	6.1e-10	0.4283	0.2335	38.2875
Lipid	3-Hydroxybutyrate	rs7831557	A	G	0.027462	0.00413575	3.1e-11	-0.0026	0.1606	44.0916
Lipid	3-Hydroxybutyrate	rs7953249	A	G	0.0234774	0.00419373	2.2e-08	-0.0401	0.0819	31.34
Lipid	3-Hydroxybutyrate	rs964184	C	G	-0.0486628	0.00608193	1.2e-15	0.0314	0.1143	64.0194
Lipid	3-Hydroxybutyrate	rs9930957	T	C	0.0632021	0.00562402	2.7e-29	0.128	0.1085	126.29
Lipid	3-Hydroxybutyrate	rs9987289	G	A	0.0654579	0.0071752	7.3e-20	0.0434	0.1229	83.2254
Lipid	Total cholines	rs1002687	A	G	0.072981	0.00405701	1e-74	-0.1331	0.0904	323.599
Lipid	Total cholines	rs102275	C	T	-0.0380422	0.00406143	1.5e-22	0.0767	0.0824	87.7351
Lipid	Total cholines	rs10420519	T	G	-0.0656476	0.0107564	2.7e-10	0.5187	0.2815	37.2481
Lipid	Total cholines	rs1057558	C	T	-0.0330707	0.00468895	5.5e-13	-0.0501	0.0922	49.7434
Lipid	Total cholines	rs10773112	T	C	0.0298234	0.00432715	6.7e-12	-0.0017	0.0949	47.5018
Lipid	Total cholines	rs1077835	G	A	0.155283	0.00469249	1e-200	0.1145	0.0933	1095.07
Lipid	Total cholines	rs10838687	G	T	0.0315239	0.00475803	7.7e-12	0.0014	0.0963	43.8961
Lipid	Total cholines	rs10947134	T	A	0.0406436	0.00801729	4.8e-08	-0.0035	0.1451	25.6998
Lipid	Total cholines	rs11066320	G	A	0.0234714	0.00394338	6.9e-10	0.0295	0.0833	35.4275
Lipid	Total cholines	rs11122449	T	C	0.0289639	0.00446237	3.2e-11	-0.0374	0.0876	42.1292
Lipid	Total cholines	rs11208032	C	G	0.0337942	0.00396322	2.6e-17	-0.0857	0.0829	72.709
Lipid	Total cholines	rs11239536	A	T	0.0295041	0.00454925	3.1e-11	0.054	0.0904	42.0615
Lipid	Total cholines	rs112853430	T	C	0.0609656	0.010057	2.4e-09	-0.4463	0.2898	36.7479
Lipid	Total cholines	rs112875651	A	G	-0.0528956	0.00403285	2.1e-39	-0.1123	0.0839	172.034
Lipid	Total cholines	rs112952893	A	G	0.0458354	0.00593548	2.1e-14	-0.1703	0.1104	59.6335
Lipid	Total cholines	rs1131285	G	C	0.0327018	0.00405978	1.9e-13	0.0075	0.1001	64.8841
Lipid	Total cholines	rs113629348	T	C	0.0704913	0.0120419	6.2e-09	-0.5156	0.4067	34.2674
Lipid	Total cholines	rs115354848	A	G	0.0678888	0.0128001	3.3e-08	0.0458	0.245	28.13
Lipid	Total cholines	rs11591147	T	G	-0.110337	0.0147962	6.1e-15	-0.0898	0.2188	55.6086
Lipid	Total cholines	rs116316096	A	G	-0.0796009	0.0121122	5.4e-11	-0.0357	0.2607	43.1907
Lipid	Total cholines	rs11662691	C	T	0.0455403	0.0068515	4.2e-12	0.079	0.1297	44.1795
Lipid	Total cholines	rs11668327	C	G	-0.0510903	0.00517173	8.5e-23	0.4313	0.1254	97.59
Lipid	Total cholines	rs117488242	G	A	-0.0383721	0.00601798	1.5e-10	0.1205	0.1181	40.6565
Lipid	Total cholines	rs11755689	G	A	0.0262314	0.00424705	3.4e-09	-0.0657	0.0972	38.1477
Lipid	Total cholines	rs117687565	T	C	0.115223	0.0184709	5.6e-10	-0.2334	0.3678	38.9137
Lipid	Total cholines	rs117749052	C	T	0.120946	0.0124785	2.2e-22	-0.2776	0.2761	93.9417
Lipid	Total cholines	rs117901517	C	T	-0.0710505	0.00748065	7.2e-21	-0.1166	0.141	90.2102
Lipid	Total cholines	rs118003139	C	A	0.0705129	0.0124163	4.3e-09	-0.0398	0.2836	32.2517
Lipid	Total cholines	rs118078695	A	G	0.16971	0.0176861	2.4e-22	-0.5272	0.3897	92.0769
Lipid	Total cholines	rs118136762	T	C	0.103663	0.0127812	1.5e-16	-0.7435	0.3765	65.7816
Lipid	Total cholines	rs12022410	G	A	0.0248328	0.00391093	3.5e-10	0.0363	0.0864	40.3173
Lipid	Total cholines	rs12364432	A	G	-0.0317706	0.00407894	2.6e-15	-0.1074	0.0889	60.6675
Lipid	Total cholines	rs1260326	C	T	-0.0639379	0.00396948	5.2e-59	0.0216	0.0853	259.448
Lipid	Total cholines	rs12691202	T	C	-0.05825	0.0100744	1.8e-09	0.0166	0.2111	33.4313
Lipid	Total cholines	rs12708983	C	T	0.0510098	0.00992496	4e-08	-0.2766	0.2819	26.4149
Lipid	Total cholines	rs12710745	G	A	-0.0223902	0.00398922	1.5e-08	-0.1592	0.0835	31.5021
Lipid	Total cholines	rs12720917	C	T	0.0347866	0.00576458	2.3e-09	-0.0102	0.1173	36.4157
Lipid	Total cholines	rs12721051	G	C	0.0355484	0.00496387	4.3e-14	-0.1373	0.0926	51.2861
Lipid	Total cholines	rs12907378	A	G	-0.0718935	0.00645991	1.1e-28	0.2041	0.1574	123.859
Lipid	Total cholines	rs12924331	G	A	-0.0322626	0.00393505	1.2e-16	-0.0415	0.0815	67.22
Lipid	Total cholines	rs12963212	C	T	0.0281472	0.00392998	1.1e-13	0.003	0.0815	51.2967
Lipid	Total cholines	rs13107325	T	C	-0.0500898	0.00740463	2.4e-12	0.3908	0.3594	45.7606
Lipid	Total cholines	rs1320700	A	G	0.0376909	0.00425532	3.2e-19	-0.0137	0.0908	78.4528
Lipid	Total cholines	rs13337205	T	C	0.0297151	0.00488035	1.3e-09	-0.1396	0.1126	37.0725
Lipid	Total cholines	rs141414463	T	C	0.0689123	0.0128426	2.7e-08	0.0564	0.2699	28.793
Lipid	Total cholines	rs142158911	A	G	-0.0616141	0.00608649	2.4e-24	-0.071	0.1358	102.477
Lipid	Total cholines	rs142187704	C	T	0.123235	0.0222236	2.8e-08	0.6958	1.3673	30.7496
Lipid	Total cholines	rs143376213	C	T	0.193785	0.0210505	4.7e-21	0.4565	0.3034	84.7453
Lipid	Total cholines	rs145521244	A	G	-0.0633681	0.0113535	2.1e-08	0.008	0.2326	31.1517
Lipid	Total cholines	rs147275653	C	T	-0.0974219	0.017241	1.1e-08	-0.6393	0.3144	31.9292
Lipid	Total cholines	rs150896559	A	G	-0.115347	0.0201881	3.8e-08	-0.0304	0.7118	32.6454
Lipid	Total cholines	rs151330717	A	G	-0.0930909	0.0143776	1.1e-10	0.1142	0.6773	41.922
Lipid	Total cholines	rs16940302	T	C	-0.054887	0.00761462	3.3e-13	0.1349	0.1637	51.9568
Lipid	Total cholines	rs1711041	T	G	0.0655948	0.00620711	3.6e-27	0.0693	0.1119	111.676
Lipid	Total cholines	rs17240566	A	G	-0.0287563	0.00396782	3.2e-12	-0.0329	0.0831	52.5245
Lipid	Total cholines	rs17269250	G	T	0.125143	0.0153862	9.8e-17	0.1539	0.4893	66.1531
Lipid	Total cholines	rs17301746	T	C	0.151581	0.0165881	1.4e-20	0.4132	0.2997	83.5019
Lipid	Total cholines	rs17440824	T	C	0.0498732	0.00599388	1.7e-17	-0.2086	0.1219	69.2338
Lipid	Total cholines	rs17699030	G	A	-0.116806	0.010748	7e-28	-0.363	0.1914	118.107
Lipid	Total cholines	rs1787328	C	T	0.0305877	0.00402709	8e-14	-0.0346	0.0828	57.6914
Lipid	Total cholines	rs1790796	T	C	0.0392893	0.00529688	9.7e-14	0.0801	0.1098	55.0184
Lipid	Total cholines	rs1800777	A	G	-0.121332	0.0100486	8.5e-35	-0.4212	0.3184	145.794
Lipid	Total cholines	rs1800961	T	C	-0.0953227	0.0113449	5.5e-17	0.5171	0.1982	70.5978
Lipid	Total cholines	rs182611493	G	A	-0.103591	0.0187051	5.9e-09	1.3057	0.2109	30.6707
Lipid	Total cholines	rs183409343	G	C	0.0402143	0.00710305	1.8e-08	0.0999	0.1246	32.0532
Lipid	Total cholines	rs185221561	T	A	0.0992755	0.0105791	3.8e-22	-0.0006	0.1559	88.0616
Lipid	Total cholines	rs186696265	T	C	-0.117057	0.016388	1.5e-13	-0.4396	0.313	51.0203
Lipid	Total cholines	rs1883711	C	G	0.0619569	0.0114139	1.2e-08	0.0455	0.1702	29.4653
Lipid	Total cholines	rs188501176	G	A	-0.114495	0.0160135	5.4e-13	-0.2669	0.2512	51.1211
Lipid	Total cholines	rs190118115	T	C	-0.0962436	0.014636	1.2e-10	0.0846	0.2762	43.2413
Lipid	Total cholines	rs1942417	A	C	0.0301343	0.0046555	3.9e-10	0.0789	0.1075	41.8976
Lipid	Total cholines	rs1968493	G	A	0.0384259	0.00422736	3.6e-20	0.0075	0.0909	82.6246
Lipid	Total cholines	rs1985129	A	G	0.0241132	0.00393429	2e-09	-0.273	0.0837	37.5644
Lipid	Total cholines	rs1992442	C	A	0.0329854	0.00440657	1.6e-13	0.0017	0.0942	56.0328
Lipid	Total cholines	rs202676	G	A	0.0260759	0.00457663	4.6e-08	-0.1377	0.1223	32.4629
Lipid	Total cholines	rs2071379	G	A	-0.0245181	0.00395437	2e-09	0.0246	0.0817	38.4432
Lipid	Total cholines	rs2245793	C	T	0.0456918	0.00651866	1.2e-13	-0.0302	0.1424	49.1315
Lipid	Total cholines	rs2286276	T	C	-0.0248111	0.00430777	8e-09	-0.0317	0.097	33.1732
Lipid	Total cholines	rs247615	G	A	-0.0405586	0.00492325	1.7e-16	-0.2273	0.1041	67.8675
Lipid	Total cholines	rs261264	T	C	0.0231288	0.00389637	1.6e-09	-0.0747	0.0816	35.2359
Lipid	Total cholines	rs261290	C	T	-0.146608	0.00408943	1e-200	-0.0342	0.0836	1285.26
Lipid	Total cholines	rs2642438	G	A	0.0318321	0.00425377	4.6e-15	0.1896	0.0905	55.9993
Lipid	Total cholines	rs2740488	C	A	-0.0483609	0.00441008	1.1e-28	0.2279	0.1034	120.253
Lipid	Total cholines	rs2792735	A	G	-0.0356718	0.00432639	7.1e-17	-0.03	0.0862	67.9827
Lipid	Total cholines	rs2820232	T	G	-0.0225277	0.00393744	2.4e-09	-0.0305	0.0818	32.7345
Lipid	Total cholines	rs2854277	T	C	-0.0530047	0.00890747	1.3e-08	0.1619	0.1501	35.4095
Lipid	Total cholines	rs28607776	G	A	-0.10565	0.00582343	4.6e-76	0.3772	0.1368	329.14
Lipid	Total cholines	rs28666039	C	G	0.044168	0.00403277	9.8e-29	0.2122	0.0834	119.952
Lipid	Total cholines	rs289716	A	T	-0.051992	0.00418721	3.2e-36	0.0228	0.0851	154.178
Lipid	Total cholines	rs3087611	T	A	-0.0847244	0.0147519	2.1e-08	0.069	0.5232	32.9853
Lipid	Total cholines	rs3094228	C	T	-0.0298754	0.00485242	7.2e-10	0.2106	0.1246	37.9062
Lipid	Total cholines	rs3132685	A	G	-0.0332622	0.00576045	4.8e-08	0.1292	0.1649	33.3418
Lipid	Total cholines	rs34002646	G	A	-0.0676141	0.00490157	1.3e-44	-0.0835	0.0964	190.285
Lipid	Total cholines	rs34514836	C	A	-0.0316392	0.00601893	1.9e-08	0.3236	0.1759	27.632
Lipid	Total cholines	rs34663616	A	C	0.042181	0.00575206	8.4e-14	-0.0976	0.1159	53.7758
Lipid	Total cholines	rs34990794	T	C	0.0304044	0.00550362	7.6e-09	0.0089	0.1207	30.5194
Lipid	Total cholines	rs35138338	T	C	-0.0438729	0.0043259	4.9e-24	-0.0983	0.0922	102.858
Lipid	Total cholines	rs35311766	C	T	0.039592	0.00455303	2.5e-18	-0.0008	0.0962	75.616
Lipid	Total cholines	rs35511894	T	C	0.129447	0.0144509	5.8e-20	-0.7122	0.603	80.2406
Lipid	Total cholines	rs35686293	A	G	0.048855	0.00873723	4.9e-09	0.0873	0.1556	31.2659
Lipid	Total cholines	rs36018387	T	C	-0.0413884	0.00635618	1.7e-11	-0.2388	0.1207	42.3999
Lipid	Total cholines	rs3741521	A	G	-0.0285765	0.00420671	2e-12	-0.0575	0.0827	46.1459
Lipid	Total cholines	rs3764261	A	C	0.0985194	0.00414714	3.9e-129	-0.0334	0.0907	564.347
Lipid	Total cholines	rs3768321	T	G	-0.0281467	0.00489553	4.3e-09	0.002	0.1102	33.0564
Lipid	Total cholines	rs3770586	T	C	-0.0222933	0.00390159	5.4e-09	0.0123	0.0824	32.6487
Lipid	Total cholines	rs3791981	G	A	-0.0527493	0.00698803	1.8e-13	-0.0416	0.1363	56.9802
Lipid	Total cholines	rs3800461	C	G	-0.0403426	0.00610633	5.6e-12	0.0035	0.1045	43.6483
Lipid	Total cholines	rs389884	G	A	-0.0343775	0.005736	1.6e-08	0.2799	0.1572	35.9195
Lipid	Total cholines	rs395908	A	G	-0.0350532	0.00519561	7e-12	-0.0421	0.1515	45.5179
Lipid	Total cholines	rs4008004	A	C	0.0319483	0.00469531	2.1e-12	0.0592	0.0916	46.2985
Lipid	Total cholines	rs4149307	T	C	0.0440091	0.00534081	2.1e-17	0.1349	0.1306	67.9001
Lipid	Total cholines	rs445093	T	C	0.0402679	0.00401029	7.5e-24	-0.038	0.0847	100.825
Lipid	Total cholines	rs4708870	C	T	-0.0495319	0.00825865	3.9e-09	-0.2649	0.1266	35.9709
Lipid	Total cholines	rs4803748	T	C	-0.0221501	0.00401498	5.4e-09	0.0612	0.0858	30.4358
Lipid	Total cholines	rs4860948	A	T	0.0324073	0.00453237	2.7e-13	0.0268	0.0962	51.1252
Lipid	Total cholines	rs494606	G	T	0.0686167	0.00886096	6.4e-15	0.0743	0.2261	59.965
Lipid	Total cholines	rs496654	C	A	0.0222482	0.00388546	2.4e-09	-0.0165	0.0819	32.7872
Lipid	Total cholines	rs4986970	T	A	-0.0631405	0.0107623	1.8e-09	0.2067	0.2449	34.4196
Lipid	Total cholines	rs5167	G	T	0.0402569	0.00406102	1e-23	-0.1132	0.0829	98.2676
Lipid	Total cholines	rs525028	A	G	-0.0666488	0.00429327	3e-56	0.0623	0.0846	240.995
Lipid	Total cholines	rs56030824	A	G	-0.0336748	0.00415006	1.4e-16	-0.1037	0.0951	65.8417
Lipid	Total cholines	rs56208677	T	C	0.0718696	0.00773886	1.4e-21	-0.0428	0.1558	86.2455
Lipid	Total cholines	rs5744672	C	T	0.0321298	0.00399179	6.4e-16	-0.066	0.0818	64.7859
Lipid	Total cholines	rs5754102	A	C	-0.0361572	0.0050795	3.3e-13	0.15	0.0874	50.6696
Lipid	Total cholines	rs581080	C	G	0.0315271	0.00506348	9e-11	0.0876	0.1166	38.7677
Lipid	Total cholines	rs58542926	T	C	-0.0884372	0.00740681	1.3e-35	0.6386	0.1741	142.563
Lipid	Total cholines	rs5883	T	C	0.0598705	0.0087413	3.6e-12	0.0485	0.1958	46.9109
Lipid	Total cholines	rs59752567	T	G	0.0630477	0.00699051	1.2e-18	0.0554	0.1807	81.3431
Lipid	Total cholines	rs60219248	G	A	-0.0295205	0.00533986	1.4e-08	0.021	0.1127	30.5624
Lipid	Total cholines	rs60455398	C	T	0.0732526	0.0117526	2.3e-10	-0.0307	0.1402	38.8489
Lipid	Total cholines	rs6090719	G	T	0.0265186	0.00450218	3.8e-09	-0.2028	0.0968	34.6941
Lipid	Total cholines	rs62000866	A	T	0.12701	0.00870629	4e-47	0.246	0.187	212.819
Lipid	Total cholines	rs62001835	T	C	0.101385	0.0133126	1.8e-14	-0.2027	0.3068	57.9992
Lipid	Total cholines	rs62100587	G	A	0.0391664	0.00451467	7.8e-19	0.1007	0.094	75.2619
Lipid	Total cholines	rs62138973	G	C	0.0401637	0.00677252	9e-10	-0.0439	0.1612	35.1696
Lipid	Total cholines	rs62141288	A	G	-0.0338166	0.00484431	8.1e-13	-0.0876	0.0992	48.73
Lipid	Total cholines	rs635634	T	C	0.0361024	0.00503461	6.9e-14	-0.1122	0.1024	51.421
Lipid	Total cholines	rs6499863	A	G	-0.0457031	0.00526234	3.9e-19	0.0621	0.1205	75.4282
Lipid	Total cholines	rs6507945	C	A	0.0535314	0.00391429	3.4e-42	0.0754	0.0812	187.03
Lipid	Total cholines	rs653178	T	C	0.0245005	0.00389092	6.2e-11	0.0072	0.0825	39.6502
Lipid	Total cholines	rs6587973	G	A	-0.0389425	0.00437419	7.4e-19	0.0918	0.0857	79.2597
Lipid	Total cholines	rs660240	C	T	0.0312591	0.00472719	2.2e-11	-0.0254	0.0997	43.7267
Lipid	Total cholines	rs6606717	C	A	0.0280369	0.00388058	7.1e-14	-0.048	0.0813	52.1995
Lipid	Total cholines	rs676388	C	T	0.0257041	0.00389541	2.9e-11	-0.0196	0.0824	43.541
Lipid	Total cholines	rs6861101	C	T	0.0283208	0.00505255	6.8e-09	-0.119	0.1014	31.4188
Lipid	Total cholines	rs6882345	A	G	0.0291503	0.00402438	5.5e-13	-0.1038	0.0869	52.4672
Lipid	Total cholines	rs693	A	G	0.0326135	0.00388582	1.4e-18	-0.0059	0.083	70.4416
Lipid	Total cholines	rs6938647	C	A	-0.0268582	0.0047677	8.4e-09	-0.1249	0.1049	31.7348
Lipid	Total cholines	rs709822	G	C	0.0242949	0.00429569	1.8e-08	0.1045	0.1131	31.9863
Lipid	Total cholines	rs7111404	G	C	0.032334	0.00555012	7.3e-09	-0.0835	0.109	33.9402
Lipid	Total cholines	rs7139079	A	G	-0.0318155	0.00396255	2.7e-16	0.0161	0.0821	64.4656
Lipid	Total cholines	rs71466794	G	A	-0.0478768	0.00704312	7.1e-12	-0.1011	0.155	46.2083
Lipid	Total cholines	rs7203984	C	A	-0.102092	0.00492508	2.6e-98	-0.0862	0.1027	429.692
Lipid	Total cholines	rs7229075	A	G	0.039745	0.0060968	4.3e-11	0.264	0.1218	42.4973
Lipid	Total cholines	rs7229377	T	C	0.0529861	0.0049067	8e-29	0.2331	0.1049	116.612
Lipid	Total cholines	rs7242746	C	T	0.0383255	0.00652949	1.4e-09	0.0923	0.1563	34.4522
Lipid	Total cholines	rs72743576	A	T	-0.0867247	0.0155018	3.4e-08	-0.2794	0.2445	31.2983
Lipid	Total cholines	rs72836561	T	C	-0.0862827	0.0111226	3.7e-15	0.1357	0.2344	60.1776
Lipid	Total cholines	rs72925817	C	T	0.0461002	0.00800417	6.3e-09	-0.0858	0.1637	33.1721
Lipid	Total cholines	rs72929768	C	T	-0.0376115	0.00500035	1.5e-14	-0.0461	0.1112	56.5771
Lipid	Total cholines	rs72997616	A	C	-0.0664556	0.00668532	1e-22	0.2263	0.1337	98.8141
Lipid	Total cholines	rs7349418	T	C	-0.0211096	0.00394266	4.3e-08	-0.0828	0.0834	28.6669
Lipid	Total cholines	rs73664373	C	G	0.0612902	0.00705202	6.9e-18	-0.1719	0.1608	75.5362
Lipid	Total cholines	rs74018729	A	G	0.103481	0.0118023	5.1e-19	0.3938	0.2612	76.8755
Lipid	Total cholines	rs7551124	T	C	0.0352035	0.00586253	7.9e-10	-0.1382	0.1273	36.058
Lipid	Total cholines	rs7566040	T	G	-0.0251199	0.00394745	6.6e-11	-0.1246	0.0836	40.4951
Lipid	Total cholines	rs77027049	T	C	0.0625208	0.00811025	1.1e-14	-0.0301	0.1691	59.4266
Lipid	Total cholines	rs77303550	T	C	-0.0277102	0.00493002	9e-09	0.0694	0.1033	31.5924
Lipid	Total cholines	rs77449055	A	G	-0.0529934	0.00975877	2.6e-08	0.404	0.2411	29.4885
Lipid	Total cholines	rs77524918	C	T	-0.055054	0.00932449	3.7e-09	-0.3403	0.2979	34.86
Lipid	Total cholines	rs77960347	G	A	0.313193	0.0169597	4.7e-77	-0.0815	0.4838	341.026
Lipid	Total cholines	rs78893833	G	A	0.10071	0.0130005	3.6e-15	-0.207	0.2832	60.0102
Lipid	Total cholines	rs78936960	A	C	-0.0347663	0.00679725	4.5e-08	0.4274	0.1683	26.1608
Lipid	Total cholines	rs79429216	A	G	0.108538	0.0173048	1.9e-10	-0.2804	0.6413	39.3396
Lipid	Total cholines	rs8042174	C	T	-0.0996956	0.00639317	1.3e-53	0.0076	0.1558	243.175
Lipid	Total cholines	rs8192701	T	C	-0.0562348	0.00543776	1.3e-25	-0.1471	0.111	106.947
Lipid	Total cholines	rs907866	A	G	-0.0369483	0.00392294	9.1e-22	0.0483	0.082	88.7086
Lipid	Total cholines	rs9304381	T	C	0.0849387	0.00504104	2.1e-64	0.1309	0.1072	283.904
Lipid	Total cholines	rs937813	C	T	0.0382615	0.00628282	3.9e-10	0.3823	0.135	37.0864
Lipid	Total cholines	rs998075	G	A	-0.023292	0.00390555	3.5e-09	-0.0034	0.0823	35.5672
Lipid	Total cholines	rs9987289	G	A	0.0924825	0.00675827	4.1e-43	0.0434	0.1229	187.261
Lipid	Docosahexaenoic acid	rs1077835	G	A	0.127008	0.00482448	3.5e-156	0.1145	0.0933	693.045
Lipid	Docosahexaenoic acid	rs11075278	G	A	-0.0261809	0.00405251	2e-11	-0.0606	0.084	41.737
Lipid	Docosahexaenoic acid	rs11122450	G	T	0.0226284	0.00409561	3.4e-08	0.0042	0.0824	30.526
Lipid	Docosahexaenoic acid	rs11230741	A	G	0.0863068	0.00511393	1.2e-62	-0.0858	0.1265	284.827
Lipid	Docosahexaenoic acid	rs11230749	T	C	-0.0350639	0.00562757	5.4e-10	-0.1262	0.113	38.8221
Lipid	Docosahexaenoic acid	rs11230759	A	C	-0.176412	0.0253975	1.5e-12	0.3104	0.3539	48.2474
Lipid	Docosahexaenoic acid	rs112687416	A	G	-0.0980066	0.0106614	3.6e-19	0.0772	0.1511	84.505
Lipid	Docosahexaenoic acid	rs112875651	A	G	-0.0490959	0.00414568	1.6e-32	-0.1123	0.0839	140.249
Lipid	Docosahexaenoic acid	rs114863007	A	G	-0.0409127	0.00686256	1.3e-09	-0.0901	0.1166	35.5422
Lipid	Docosahexaenoic acid	rs115428654	C	T	-0.0565492	0.0103725	3.4e-09	-0.1545	0.1439	29.7225
Lipid	Docosahexaenoic acid	rs11591147	T	G	-0.111414	0.0152101	5.3e-14	-0.0898	0.2188	53.6556
Lipid	Docosahexaenoic acid	rs11603763	A	G	-0.0249356	0.00412754	2.2e-09	-0.1349	0.0816	36.497
Lipid	Docosahexaenoic acid	rs116262432	T	C	0.0935396	0.0156946	1.2e-09	-0.5364	0.2612	35.5214
Lipid	Docosahexaenoic acid	rs11681659	T	C	-0.0294969	0.00440594	5.3e-12	0.073	0.0845	44.8204
Lipid	Docosahexaenoic acid	rs116962591	T	C	-0.156938	0.0129714	1.3e-35	0.1823	0.1786	146.38
Lipid	Docosahexaenoic acid	rs117026536	T	G	0.0389127	0.00665326	3.7e-09	0.0276	0.1424	34.2069
Lipid	Docosahexaenoic acid	rs117110139	A	G	-0.147263	0.0103814	1.3e-45	0.5586	0.4077	201.222
Lipid	Docosahexaenoic acid	rs117186302	C	T	0.087266	0.0127872	2.7e-12	0.4801	0.4607	46.5735
Lipid	Docosahexaenoic acid	rs117414940	C	A	-0.079341	0.0136037	6.2e-09	0.4892	0.1351	34.0158
Lipid	Docosahexaenoic acid	rs117486534	C	A	0.0766176	0.00947241	2.1e-16	0.0184	0.2432	65.4239
Lipid	Docosahexaenoic acid	rs117876551	A	G	0.0511214	0.00808326	1.2e-10	0.0243	0.1776	39.9975
Lipid	Docosahexaenoic acid	rs117901517	C	T	-0.0579685	0.00769107	7.3e-14	-0.1166	0.141	56.8081
Lipid	Docosahexaenoic acid	rs117983270	C	T	-0.153923	0.0104965	1.3e-48	-0.2678	0.2066	215.039
Lipid	Docosahexaenoic acid	rs118078695	A	G	0.145968	0.0181836	4.4e-15	-0.5272	0.3897	64.44
Lipid	Docosahexaenoic acid	rs12362237	A	G	-0.094527	0.0137801	3.5e-12	0.1302	0.2849	47.0551
Lipid	Docosahexaenoic acid	rs1260326	C	T	-0.0466812	0.00407928	8.7e-30	0.0216	0.0853	130.953
Lipid	Docosahexaenoic acid	rs12786457	A	G	-0.117597	0.0143071	4.9e-17	0.4572	0.5455	67.5599
Lipid	Docosahexaenoic acid	rs12799017	G	T	-0.0529022	0.00419539	9.6e-38	0.0959	0.0847	159.002
Lipid	Docosahexaenoic acid	rs12805902	T	C	0.0529811	0.00938003	3.7e-09	0.2658	0.1803	31.9031
Lipid	Docosahexaenoic acid	rs13424225	T	G	0.0223562	0.00401299	1.1e-08	0.0574	0.0815	31.0356
Lipid	Docosahexaenoic acid	rs138012803	A	G	-0.169333	0.0200556	3.6e-17	0.5988	0.9161	71.2873
Lipid	Docosahexaenoic acid	rs138110361	A	G	-0.126283	0.0192855	1.8e-11	0.194	0.2306	42.8774
Lipid	Docosahexaenoic acid	rs139957766	A	G	-0.283996	0.0126161	7.69e-115	0.0523	0.1574	506.727
Lipid	Docosahexaenoic acid	rs139974673	C	T	0.0709705	0.0125759	8.8e-09	0.2909	0.5724	31.8477
Lipid	Docosahexaenoic acid	rs141502961	T	C	0.0549048	0.00510547	3.7e-28	-0.1104	0.103	115.651
Lipid	Docosahexaenoic acid	rs142158911	A	G	-0.0421345	0.00625682	1.2e-11	-0.071	0.1358	45.3491
Lipid	Docosahexaenoic acid	rs14415	C	T	-0.0293954	0.00442825	3.1e-11	-0.0317	0.097	44.0651
Lipid	Docosahexaenoic acid	rs145786300	A	G	-0.131877	0.018912	4e-12	-0.1379	0.4292	48.6254
Lipid	Docosahexaenoic acid	rs145908530	A	G	0.0514483	0.00775409	3e-11	0.0483	0.2153	44.0231
Lipid	Docosahexaenoic acid	rs146651998	T	C	-0.0541534	0.00906232	7.4e-09	0.3147	0.1388	35.7086
Lipid	Docosahexaenoic acid	rs147981159	A	G	-0.0795681	0.0105327	2.9e-14	0.1027	0.2004	57.0688
Lipid	Docosahexaenoic acid	rs150156331	A	G	0.113438	0.0144712	1.3e-15	-0.5042	0.3693	61.448
Lipid	Docosahexaenoic acid	rs150684478	T	G	-0.159233	0.0250505	1.2e-10	-0.054	0.2578	40.4048
Lipid	Docosahexaenoic acid	rs1675090	A	G	-0.0242843	0.00398499	4.2e-10	0.052	0.0836	37.1361
Lipid	Docosahexaenoic acid	rs16940126	T	C	-0.0608957	0.00666762	7.2e-20	0.2153	0.1565	83.4126
Lipid	Docosahexaenoic acid	rs16940904	T	C	-0.039552	0.00478883	2.1e-17	-0.2879	0.1493	68.2147
Lipid	Docosahexaenoic acid	rs17190510	C	G	-0.0450527	0.0055598	2.3e-15	-0.1377	0.111	65.6634
Lipid	Docosahexaenoic acid	rs17200189	G	A	-0.0397636	0.00459169	7.1e-18	0.0193	0.0986	74.994
Lipid	Docosahexaenoic acid	rs17269250	G	T	0.106878	0.015819	3.9e-12	0.1539	0.4893	45.6477
Lipid	Docosahexaenoic acid	rs1729377	C	T	-0.0372397	0.00417954	2e-19	-0.0013	0.0821	79.3881
Lipid	Docosahexaenoic acid	rs174480	G	C	-0.0941181	0.00826336	3.3e-31	0.3159	0.2086	129.728
Lipid	Docosahexaenoic acid	rs174528	C	T	-0.265183	0.00410352	1e-200	0.068	0.0823	4176.17
Lipid	Docosahexaenoic acid	rs174569	C	T	-0.289998	0.015205	4.1e-82	0.1738	0.3168	363.762
Lipid	Docosahexaenoic acid	rs17821298	A	C	0.0329601	0.00464097	3.4e-13	-0.0306	0.0943	50.4382
Lipid	Docosahexaenoic acid	rs1791786	C	T	0.045951	0.00467117	1.1e-23	-0.1019	0.0933	96.7695
Lipid	Docosahexaenoic acid	rs1791796	C	T	0.0617315	0.00584029	1.9e-27	-0.198	0.1063	111.724
Lipid	Docosahexaenoic acid	rs1794072	T	C	0.0441085	0.00522634	5.7e-18	0.0125	0.0924	71.2278
Lipid	Docosahexaenoic acid	rs1800978	G	C	-0.0336067	0.0060825	4.8e-08	-0.0478	0.1341	30.5272
Lipid	Docosahexaenoic acid	rs182611493	G	A	-0.157436	0.0192286	1.6e-16	1.3057	0.2109	67.0367
Lipid	Docosahexaenoic acid	rs183130	T	C	0.0392344	0.00426501	1.8e-21	-0.035	0.0908	84.6241
Lipid	Docosahexaenoic acid	rs183986993	T	C	-0.146414	0.022302	6.3e-11	0.2325	0.2395	43.1
Lipid	Docosahexaenoic acid	rs185221561	T	A	0.0754582	0.0108766	1.4e-12	-0.0006	0.1559	48.1312
Lipid	Docosahexaenoic acid	rs188370817	A	C	0.17599	0.0214334	3.3e-16	0.5119	1.3011	67.4208
Lipid	Docosahexaenoic acid	rs190921611	A	G	0.0313903	0.00465868	3.5e-11	-0.0951	0.0851	45.401
Lipid	Docosahexaenoic acid	rs191790331	A	G	-0.130833	0.0218004	5.8e-09	-0.397	0.455	36.0168
Lipid	Docosahexaenoic acid	rs198442	T	C	-0.0216596	0.00400952	2.8e-08	-0.0969	0.0816	29.1821
Lipid	Docosahexaenoic acid	rs198476	A	G	0.0840741	0.00400348	4.1e-101	-0.0595	0.0824	441.011
Lipid	Docosahexaenoic acid	rs1993598	T	A	0.023976	0.00432724	3.7e-08	0.1913	0.0927	30.6995
Lipid	Docosahexaenoic acid	rs2009875	G	A	0.0565847	0.00537839	5e-26	-0.0527	0.0936	110.686
Lipid	Docosahexaenoic acid	rs2229738	T	C	-0.127145	0.00798749	1.6e-58	-0.065	0.1141	253.383
Lipid	Docosahexaenoic acid	rs2232143	C	T	0.0849325	0.0142562	6.6e-09	0.0238	0.3669	35.4928
Lipid	Docosahexaenoic acid	rs2239370	C	T	-0.0231086	0.00402919	2.5e-09	0.173	0.0839	32.8936
Lipid	Docosahexaenoic acid	rs2278426	T	C	-0.060337	0.0108352	3.7e-08	-0.2079	0.1667	31.0094
Lipid	Docosahexaenoic acid	rs2394976	T	G	-0.0343828	0.00541148	5.6e-11	0.1595	0.1389	40.3692
Lipid	Docosahexaenoic acid	rs2524292	G	T	-0.112981	0.00795655	1.2e-45	0.1433	0.1504	201.633
Lipid	Docosahexaenoic acid	rs259872	T	C	0.0415857	0.00473774	1.8e-18	-0.1714	0.1115	77.0452
Lipid	Docosahexaenoic acid	rs261291	C	T	0.115166	0.00417215	5.4e-172	0.0433	0.0833	761.954
Lipid	Docosahexaenoic acid	rs2727260	T	C	0.115173	0.00660748	2.9e-69	-0.0746	0.1207	303.829
Lipid	Docosahexaenoic acid	rs273912	T	G	0.0258164	0.00438088	6.6e-10	-0.2177	0.0828	34.7271
Lipid	Docosahexaenoic acid	rs2807967	C	T	0.0251145	0.00445367	1.2e-08	-0.0847	0.0918	31.799
Lipid	Docosahexaenoic acid	rs2853968	G	A	0.0248248	0.00407486	7.2e-10	0.0745	0.096	37.1147
Lipid	Docosahexaenoic acid	rs28666039	C	G	0.0301747	0.00414583	7.4e-14	0.2122	0.0834	52.974
Lipid	Docosahexaenoic acid	rs28690720	G	T	-0.0748622	0.00583709	1.8e-39	0.3343	0.1311	164.487
Lipid	Docosahexaenoic acid	rs289713	A	T	0.0366268	0.00512882	6.8e-13	0.0825	0.1029	50.9992
Lipid	Docosahexaenoic acid	rs2924438	G	A	0.0671883	0.010433	1.1e-10	-0.2705	0.1763	41.4733
Lipid	Docosahexaenoic acid	rs3132685	A	G	-0.0328036	0.00592049	4.3e-08	0.1292	0.1649	30.6992
Lipid	Docosahexaenoic acid	rs34663616	A	C	0.0377743	0.00591386	3.6e-11	-0.0976	0.1159	40.7991
Lipid	Docosahexaenoic acid	rs34707604	C	T	0.0385746	0.00481801	9.4e-16	0.0782	0.0944	64.1014
Lipid	Docosahexaenoic acid	rs34780867	G	T	0.0419731	0.00661011	1.1e-10	-0.0792	0.1341	40.3204
Lipid	Docosahexaenoic acid	rs34793	G	T	0.034682	0.0043862	6.2e-16	-0.1683	0.0847	62.5218
Lipid	Docosahexaenoic acid	rs35138338	T	C	-0.0316278	0.00444758	6.1e-14	-0.0983	0.0922	50.5697
Lipid	Docosahexaenoic acid	rs35177659	T	C	0.0230344	0.00417365	2.7e-08	0.2087	0.0822	30.4594
Lipid	Docosahexaenoic acid	rs35429473	G	A	0.0589699	0.00590665	3.3e-23	-0.0343	0.1218	99.6732
Lipid	Docosahexaenoic acid	rs35511894	T	C	0.107175	0.0148574	4.1e-14	-0.7122	0.603	52.0357
Lipid	Docosahexaenoic acid	rs35739561	A	G	0.0284896	0.00455448	3.3e-10	0.102	0.0935	39.1287
Lipid	Docosahexaenoic acid	rs35827276	T	C	0.130839	0.0130728	1.1e-23	-0.179	0.5244	100.17
Lipid	Docosahexaenoic acid	rs36018387	T	C	-0.0354164	0.00653277	4.2e-08	-0.2388	0.1207	29.391
Lipid	Docosahexaenoic acid	rs36030967	T	G	0.0261337	0.00476494	3.3e-08	0.0181	0.0898	30.0806
Lipid	Docosahexaenoic acid	rs387137	C	G	-0.0518404	0.00409279	1.3e-36	0.1122	0.0866	160.434
Lipid	Docosahexaenoic acid	rs390888	T	C	0.0815929	0.0100013	2.8e-16	-0.2364	0.1568	66.5567
Lipid	Docosahexaenoic acid	rs4343027	T	C	-0.115879	0.0119339	3.7e-23	0.0502	0.198	94.2855
Lipid	Docosahexaenoic acid	rs445093	T	C	0.0337536	0.0041231	1.8e-16	-0.038	0.0847	67.0182
Lipid	Docosahexaenoic acid	rs482548	T	C	0.0907308	0.00689991	1.3e-39	-0.0262	0.1737	172.911
Lipid	Docosahexaenoic acid	rs4986970	T	A	-0.0690353	0.0110618	1.3e-10	0.2067	0.2449	38.9485
Lipid	Docosahexaenoic acid	rs5026246	G	T	-0.0382873	0.004787	1.9e-16	-0.2537	0.1499	63.9709
Lipid	Docosahexaenoic acid	rs525028	A	G	-0.0295479	0.004399	2.7e-12	0.0623	0.0846	45.1175
Lipid	Docosahexaenoic acid	rs543711028	C	G	-0.17817	0.0181419	1.5e-22	-0.1707	0.3576	96.4503
Lipid	Docosahexaenoic acid	rs55891451	C	A	0.0322985	0.00498857	5.6e-11	-0.1202	0.1039	41.9192
Lipid	Docosahexaenoic acid	rs55901398	A	G	-0.0333608	0.00431342	3.8e-15	-0.1257	0.0835	59.8177
Lipid	Docosahexaenoic acid	rs562338	G	A	0.0521882	0.00518208	4.5e-25	0.0259	0.104	101.423
Lipid	Docosahexaenoic acid	rs58542926	T	C	-0.118879	0.00761408	1.4e-57	0.6386	0.1741	243.767
Lipid	Docosahexaenoic acid	rs59752567	T	G	0.0555656	0.00718714	1.5e-14	0.0554	0.1807	59.7723
Lipid	Docosahexaenoic acid	rs61896137	G	A	-0.153095	0.0196068	7.2e-16	0.0991	0.3285	60.9689
Lipid	Docosahexaenoic acid	rs61897792	T	C	0.119129	0.00676056	1.4e-70	0.1318	0.1318	310.506
Lipid	Docosahexaenoic acid	rs62000866	A	T	0.0952312	0.00895118	2e-27	0.246	0.187	113.187
Lipid	Docosahexaenoic acid	rs62036306	T	G	0.0396518	0.00595323	6.2e-12	0.0031	0.1669	44.363
Lipid	Docosahexaenoic acid	rs62037519	A	G	-0.0497146	0.0089016	4.3e-08	0.2366	0.1374	31.1912
[truncated: 3,524 more rows]

## Sheet: Supplementary Table 2B
Supplementary Table 2B. Details of Blood Metabolite predicting SNPs with Colorectal Cancer.
	Blood Metabolite							Colorectal Cancer		F-statistic
Category	Metabolite	SNP	Effect allele	Other allele	Beta	Standard Error	P-value	Beta	Standard Error
Amino acid	Tryptophan	rs1016522	A	G	0.0058	0.0009	1.59e-10	-0.026	0.0273	41.5309
Amino acid	Tryptophan	rs13122250	T	C	0.0062	0.0009	8.95e-12	-0.0064	0.0279	47.4568
Amino acid	Tryptophan	rs1373962	C	T	-0.005	0.0009	2.71e-08	0.0395	0.0276	30.8642
Amino acid	Tryptophan	rs1559063	G	C	-0.0052	0.0009	7.82e-09	-0.007	0.0283	33.3827
Amino acid	Tryptophan	rs2111118	C	T	-0.0051	0.0009	1.21e-08	-0.003	0.027	32.1111
Amino acid	Tryptophan	rs284191	G	A	0.006	0.001	1.97e-09	-0.0053	0.0279	36
Amino acid	Tryptophan	rs38271	G	A	0.0051	0.0009	1.19e-08	-0.0095	0.0277	32.1111
Amino acid	Tryptophan	rs4306882	T	G	-0.0057	0.0009	2.52e-10	0.0235	0.0272	40.1111
Amino acid	Tryptophan	rs4615256	G	A	-0.0049	0.0009	4.99e-08	0.0497	0.0271	29.642
Amino acid	Tryptophan	rs4958379	A	G	-0.005	0.0009	2.18e-08	0.0309	0.0278	30.8642
Amino acid	Tryptophan	rs603446	T	C	0.0051	0.0009	1.38e-08	0.0462	0.0281	32.1111
Amino acid	Tryptophan	rs6480970	A	G	-0.0049	0.0009	4.29e-08	-0.003	0.0284	29.642
Amino acid	Tryptophan	rs6935961	G	A	0.0056	0.0009	3.75e-10	0.0134	0.0284	38.716
Amino acid	Tryptophan	rs710580	A	C	-0.005	0.0009	3.57e-08	0.0029	0.0281	30.8642
Amino acid	Tryptophan	rs7463805	T	C	-0.0053	0.0009	4.6e-09	-0.008	0.0269	34.679
Amino acid	Tryptophan	rs7584842	C	T	0.005	0.0009	4.15e-08	-0.0484	0.0275	30.8642
Amino acid	Tryptophan	rs9511152	A	G	-0.005	0.0009	2.98e-08	0.042	0.0271	30.8642
Amino acid	Tryptophan	rs972459	C	T	-0.005	0.0009	1.97e-08	-0.0158	0.0272	30.8642
Amino acid	4-acetamidobutanoate	rs1041983	T	C	-0.0161	0.0018	2.14e-19	0.0126	0.03	80.0031
Amino acid	4-acetamidobutanoate	rs13271577	T	C	0.0219	0.0026	2.56e-17	0.0211	0.0339	70.9482
Amino acid	4-acetamidobutanoate	rs2029830	T	C	0.0098	0.0018	3.49e-08	0.0132	0.0278	29.642
Amino acid	4-acetamidobutanoate	rs721399	T	C	-0.0289	0.0018	3.95e-58	-0.0672	0.0288	257.781
Amino acid	4-acetamidobutanoate	rs7228099	T	C	-0.0097	0.0018	3.61e-08	0.0459	0.0276	29.0401
Amino acid	4-acetamidobutanoate	rs9657488	C	T	-0.0124	0.0018	3.53e-12	-0.0339	0.0269	47.4568
Amino acid	Proline	rs2518802	C	A	0.0534	0.0033	4.15e-59	-0.0107	0.0449	261.851
Amino acid	Proline	rs715544	A	G	-0.0199	0.0036	2.44e-08	-0.0421	0.0432	30.5563
Amino acid	Proline	rs9605907	G	A	0.0229	0.0026	9.7e-19	0.0472	0.0318	77.5754
Amino acid	Proline	rs9680846	T	C	-0.0144	0.0024	2.8e-09	0.0128	0.0329	36
Amino acid	Citrulline	rs10164524	G	A	0.01	0.0017	1.06e-08	-0.029	0.0283	34.6021
Amino acid	Citrulline	rs1509820	A	G	0.0096	0.0017	1.75e-08	-0.0049	0.0269	31.8893
Amino acid	Citrulline	rs1935815	A	T	0.0111	0.0017	1.55e-10	0.0334	0.0291	42.6332
Amino acid	Citrulline	rs682103	C	T	0.0097	0.0018	4.26e-08	-0.0115	0.0294	29.0401
Amino acid	Betaine	rs16876394	C	T	-0.0304	0.0034	1.49e-19	-0.0483	0.047	79.9446
Amino acid	Betaine	rs185077	C	T	0.0193	0.0023	1.54e-16	0.0397	0.027	70.414
Amino acid	Betaine	rs2291919	A	C	-0.0148	0.0025	2.58e-09	0.008	0.0292	35.0464
Amino acid	Betaine	rs495360	A	C	-0.019	0.003	2.4e-10	0.0134	0.0273	40.1111
Amino acid	Betaine	rs715	C	T	-0.0221	0.0025	2.08e-19	0.0124	0.0293	78.1456
Amino acid	Kynurenine	rs10085935	T	C	-0.0103	0.0017	3.33e-09	0.0497	0.0278	36.7093
Amino acid	Kynurenine	rs16924894	A	T	0.0814	0.0146	2.33e-08	-0.1586	0.0852	31.0844
Amino acid	Kynurenine	rs17630235	A	G	0.0131	0.0017	3.41e-14	-0.036	0.0278	59.3806
Amino acid	Kynurenine	rs3184504	C	T	-0.0149	0.0017	6.05e-18	0.0422	0.0273	76.8201
Amino acid	Kynurenine	rs750950	C	A	-0.0144	0.0018	2.34e-16	-0.0133	0.027	64
Amino acid	Kynurenine	rs8051149	A	G	0.0258	0.0025	9.07e-26	0.0409	0.0321	106.502
Amino acid	3-methyl-2-oxovalerate	rs11084396	T	C	-0.011	0.002	3.8e-08	0.0249	0.0273	30.25
Amino acid	3-methyl-2-oxovalerate	rs1260326	C	T	-0.01	0.0017	4.57e-09	0.0651	0.0283	34.6021
Amino acid	3-methyl-2-oxovalerate	rs1440581	C	T	0.014	0.0017	1.21e-16	0.0161	0.0273	67.8201
Amino acid	N-acetylglycine	rs12328639	G	A	-0.0342	0.0062	2.75e-08	-0.014	0.0495	30.4277
Amino acid	N-acetylglycine	rs12468557	T	C	-0.0293	0.0044	1.84e-11	0.0596	0.0279	44.3435
Amino acid	N-acetylglycine	rs13021675	T	C	0.0485	0.006	5.6e-16	0.0152	0.0374	65.3403
Amino acid	N-acetylglycine	rs1367053	C	T	-0.0306	0.0044	4.88e-12	-0.0358	0.027	48.3657
Amino acid	N-acetylglycine	rs1990797	C	G	-0.0486	0.0061	1.33e-15	-0.0437	0.0372	63.4765
Amino acid	N-acetylglycine	rs715	C	T	0.091	0.0057	6.66e-58	0.0124	0.0293	254.878
Amino acid	N-acetylglycine	rs7948073	G	T	0.0256	0.0044	4.6e-09	0.0048	0.0273	33.8512
Amino acid	Serine	rs1163251	C	T	-0.0188	0.0017	7.05e-27	-0.0504	0.0277	122.298
Amino acid	Serine	rs4947534	C	T	0.0183	0.0024	1.96e-14	-0.0226	0.0343	58.1406
Amino acid	Serine	rs715	C	T	0.0223	0.0024	2.69e-21	0.0124	0.0293	86.3351
Amino acid	Pyroglutamine	rs11613331	A	G	0.0374	0.0036	2.23e-25	0.0372	0.0271	107.929
Amino acid	Pyroglutamine	rs1600760	A	T	-0.0216	0.0037	5.12e-09	0.0201	0.0289	34.0804
Amino acid	Pyroglutamine	rs17279437	A	G	0.059	0.0063	1.25e-20	0.0203	0.0448	87.7047
Amino acid	Pyroglutamine	rs2159892	T	G	-0.0202	0.0037	3.63e-08	-0.0198	0.0286	29.8057
Amino acid	Pyroglutamine	rs715	C	T	-0.0361	0.0044	2.46e-16	0.0124	0.0293	67.3146
Amino acid	Isobutyrylcarnitine	rs12202350	C	T	-0.0596	0.0069	5.07e-18	0.0043	0.0496	74.6095
Amino acid	Isobutyrylcarnitine	rs2404602	G	A	-0.0259	0.0036	3.56e-13	-0.0167	0.0271	51.76
Amino acid	Isobutyrylcarnitine	rs3798167	T	G	0.0433	0.0044	2.2e-22	-0.0584	0.0372	96.8435
Amino acid	Isobutyrylcarnitine	rs4886484	C	G	-0.024	0.0036	2.69e-11	-0.0054	0.0274	44.4444
Amino acid	Isobutyrylcarnitine	rs648253	A	G	-0.0413	0.0036	6.02e-31	-0.0301	0.0272	131.612
Amino acid	Isobutyrylcarnitine	rs662138	G	C	-0.0767	0.0052	4.98e-49	-0.0478	0.038	217.562
Amino acid	Isobutyrylcarnitine	rs9456496	G	A	-0.031	0.0055	1.36e-08	-0.0397	0.0602	31.7686
Amino acid	Isobutyrylcarnitine	rs9457843	T	C	0.0495	0.006	1.32e-16	-0.0102	0.0398	68.0625
Amino acid	Alpha-hydroxyisovalerate	rs12141041	C	T	0.0253	0.0036	1.77e-12	-0.0514	0.0274	49.3897
Amino acid	Alpha-hydroxyisovalerate	rs2403254	T	C	-0.0409	0.0036	1.26e-30	-0.0063	0.027	129.075
Amino acid	Alpha-hydroxyisovalerate	rs893971	G	A	0.0197	0.0036	4.05e-08	-0.0298	0.0282	29.9452
Amino acid	Asparagine	rs2011069	G	A	-0.027	0.002	1.56e-41	-0.0351	0.0289	182.25
Amino acid	Asparagine	rs3017098	G	A	-0.0107	0.0018	1.48e-09	0.0271	0.0277	35.3364
Amino acid	Asparagine	rs8008020	C	T	0.0117	0.0018	5.89e-11	0.0243	0.0271	42.25
Amino acid	Isovalerylcarnitine	rs11950562	C	A	-0.0362	0.0027	2.31e-41	0.0064	0.0284	179.759
Amino acid	Isovalerylcarnitine	rs17672041	T	C	0.0298	0.0044	1.31e-11	0.0504	0.0377	45.8698
Amino acid	Isovalerylcarnitine	rs2291449	G	A	0.0288	0.0052	2.35e-08	-0.019	0.0411	30.6746
Amino acid	Isovalerylcarnitine	rs2662314	C	T	-0.0301	0.0044	4.86e-12	0.03	0.0323	46.798
Amino acid	Isovalerylcarnitine	rs4706020	A	G	-0.0214	0.0034	3.8e-10	0.0103	0.0302	39.6159
Amino acid	Isovalerylcarnitine	rs6596022	C	T	-0.0454	0.0078	6.82e-09	-0.0202	0.1079	33.8784
Amino acid	Isovalerylcarnitine	rs9635324	G	A	-0.0337	0.0027	1.89e-35	-0.0012	0.027	155.787
Amino acid	Glutaroyl carnitine	rs11085835	C	T	-0.0154	0.0027	1.04e-08	-0.0153	0.0299	32.5322
Amino acid	Glutaroyl carnitine	rs12927959	G	A	0.0241	0.0027	7.1e-19	0.0209	0.0289	79.6722
Amino acid	Glutaroyl carnitine	rs13375749	C	T	-0.0297	0.0027	2.8e-28	0.0107	0.0387	121
Amino acid	Glutaroyl carnitine	rs17641971	C	T	0.0252	0.0026	3.35e-22	-0.0212	0.0296	93.9408
Amino acid	Glutaroyl carnitine	rs1981524	T	C	0.016	0.0027	3.15e-09	0.0072	0.0329	35.1166
Amino acid	Glutaroyl carnitine	rs2291449	G	A	0.0276	0.0043	1.44e-10	-0.019	0.0411	41.1985
Amino acid	Glutaroyl carnitine	rs246234	G	C	0.0199	0.0026	2.56e-14	-0.0122	0.0297	58.5814
Amino acid	Glutaroyl carnitine	rs715	C	T	-0.0215	0.0026	3.5e-16	0.0124	0.0293	68.3802
Amino acid	Glutaroyl carnitine	rs8012	G	A	-0.0374	0.0027	6.36e-45	0.0349	0.0269	191.874
Amino acid	Glutaroyl carnitine	rs8056893	A	C	-0.0302	0.0026	2.23e-30	-0.019	0.0307	134.917
Amino acid	Glutaroyl carnitine	rs896388	A	G	0.031	0.0047	3.94e-11	-0.0007	0.0401	43.5038
Amino acid	Tryptophan betaine	rs13184973	A	T	-0.0763	0.0138	3.29e-08	-0.0013	0.0459	30.5697
Amino acid	Tryptophan betaine	rs2405522	G	A	0.1264	0.0113	4.49e-29	-0.0453	0.0392	125.123
Amino acid	Tryptophan betaine	rs2548993	A	G	0.058	0.0097	1.89e-09	0.0038	0.0279	35.753
Amino acid	Tryptophan betaine	rs7733814	T	C	-0.1034	0.0184	1.89e-08	-0.0334	0.0401	31.5795
Amino acid	Alanine	rs1047891	A	C	-0.0282084	0.00441053	1.6e-10	0.0004	0.029	40.9049
Amino acid	Alanine	rs11183544	G	A	-0.025324	0.00455762	2.8e-08	0.0122	0.0292	30.8737
Amino acid	Alanine	rs11183581	A	C	0.0584774	0.0049995	1.3e-31	0.0081	0.0362	136.812
Amino acid	Alanine	rs11558471	G	A	-0.0307622	0.00441269	3.1e-12	0.0155	0.0277	48.5991
Amino acid	Alanine	rs11615723	C	T	0.0714502	0.0128317	2.6e-08	-0.1718	0.1423	31.0055
Amino acid	Alanine	rs11715633	A	G	-0.0289755	0.00461066	3.3e-10	0.0313	0.0341	39.4944
Amino acid	Alanine	rs117407668	T	A	0.109981	0.0131527	6.2e-17	-0.1238	0.1285	69.9207
Amino acid	Alanine	rs117422858	G	A	-0.0801444	0.0126512	2.4e-10	-0.0161	0.0706	40.1313
Amino acid	Alanine	rs117466114	T	C	-0.08547	0.0134808	2.3e-10	-0.0749	0.0727	40.1972
Amino acid	Alanine	rs11866219	C	A	-0.0284814	0.00420519	1.3e-11	-0.0194	0.0276	45.8724
Amino acid	Alanine	rs12379111	G	C	-0.0422426	0.00708917	2.5e-09	0.0458	0.0397	35.5067
Amino acid	Alanine	rs1260326	C	T	-0.0557358	0.00418559	1.9e-40	0.0651	0.0283	177.319
Amino acid	Alanine	rs13022279	C	T	-0.037983	0.00687768	3.3e-08	-0.021	0.05	30.4996
Amino acid	Alanine	rs13277542	G	T	-0.0325828	0.00416178	4.9e-15	-0.0296	0.0272	61.2941
Amino acid	Alanine	rs138373837	T	C	-0.0957224	0.0134966	1.3e-12	-0.0967	0.1387	50.3012
Amino acid	Alanine	rs138855722	G	C	0.0728914	0.0128362	1.4e-08	0.0086	0.2254	32.2463
Amino acid	Alanine	rs144262262	C	T	-0.194206	0.0346404	2.1e-08	-0.8462	0.6102	31.4311
Amino acid	Alanine	rs150207916	T	C	0.087117	0.0149228	5.3e-09	0.0023	0.1045	34.0804
Amino acid	Alanine	rs17122673	C	T	0.0560708	0.00666794	4.1e-17	0.1123	0.044	70.7115
Amino acid	Alanine	rs1858714	T	G	0.0356001	0.00476398	7.9e-14	-0.0488	0.0364	55.8422
Amino acid	Alanine	rs2069389	G	A	0.0544283	0.00947513	9.2e-09	-0.0166	0.075	32.9974
Amino acid	Alanine	rs2160387	C	T	-0.0451528	0.00411946	5.9e-28	-0.0249	0.0273	120.14
Amino acid	Alanine	rs2168101	A	C	-0.0527764	0.00457618	9e-31	0.0428	0.0282	133.007
Amino acid	Alanine	rs2287978	T	A	0.0745295	0.00799668	1.2e-20	-0.0388	0.0425	86.8634
Amino acid	Alanine	rs2385127	A	G	-0.0283112	0.00421097	1.8e-11	0.0289	0.029	45.2014
Amino acid	Alanine	rs2629665	A	C	-0.044769	0.00417342	7.6e-27	-0.0277	0.0275	115.072
Amino acid	Alanine	rs2657885	A	T	0.0341235	0.00441938	1.2e-14	-0.0165	0.0279	59.619
Amino acid	Alanine	rs2933243	A	G	0.0835392	0.00528861	3.3e-56	-0.0247	0.0349	249.516
Amino acid	Alanine	rs339969	A	C	0.0243639	0.0042121	7.3e-09	0.0475	0.0299	33.4577
Amino acid	Alanine	rs45467396	G	A	0.0811424	0.0148042	4.2e-08	-0.1881	0.082	30.0418
Amino acid	Alanine	rs4693210	G	A	-0.032872	0.0041343	1.8e-15	-0.0289	0.0276	63.2191
Amino acid	Alanine	rs4766214	G	A	-0.0254253	0.00414188	8.3e-10	-0.0073	0.0286	37.6823
Amino acid	Alanine	rs4985413	C	T	-0.0393537	0.00424794	2e-20	-0.0603	0.0298	85.8251
Amino acid	Alanine	rs5023078	C	T	-0.0244108	0.00410842	2.8e-09	0.0306	0.0702	35.3032
Amino acid	Alanine	rs554468395	T	G	0.144285	0.0188299	1.8e-14	-0.2739	0.1462	58.7146
Amino acid	Alanine	rs56335308	A	G	0.094964	0.0125412	3.7e-14	0.0038	0.1376	57.3376
Amino acid	Alanine	rs58116791	C	T	0.0265869	0.0048497	4.2e-08	0.0361	0.0331	30.0542
Amino acid	Alanine	rs6752053	C	T	-0.0258207	0.00416557	5.7e-10	-0.0035	0.0284	38.4226
Amino acid	Alanine	rs6889699	T	C	-0.0331611	0.00585038	1.4e-08	0.0042	0.0393	32.1284
Amino acid	Alanine	rs6931514	G	A	0.0372601	0.00466345	1.4e-15	-0.0723	0.0286	63.8371
Amino acid	Alanine	rs73201506	G	A	0.0564557	0.00980813	8.6e-09	-0.002	0.0497	33.1317
Amino acid	Alanine	rs74359215	G	C	0.079697	0.0131366	1.3e-09	0.0219	0.1016	36.8059
Amino acid	Alanine	rs75017413	A	T	0.0717653	0.00813692	1.1e-18	-0.012	0.0508	77.7873
Amino acid	Alanine	rs7503139	T	C	-0.0406873	0.00549304	1.3e-13	0.0339	0.0369	54.8646
Amino acid	Alanine	rs7624902	G	A	-0.0387669	0.00411103	4.1e-21	-0.0063	0.0275	88.9244
Amino acid	Alanine	rs77764977	G	A	-0.0774529	0.010376	8.4e-14	-0.0264	0.081	55.7206
Amino acid	Alanine	rs7925445	G	A	0.0298062	0.00413415	5.6e-13	-0.004	0.0283	51.9805
Amino acid	Alanine	rs7967842	T	G	-0.0485341	0.00426792	5.8e-30	0.0188	0.0301	129.319
Amino acid	Alanine	rs79687284	C	G	0.134338	0.0112169	4.7e-33	-0.0005	0.1007	143.434
Amino acid	Alanine	rs7978353	G	A	0.0279062	0.00416185	2e-11	0.0199	0.0269	44.9602
Amino acid	Alanine	rs8056893	A	C	-0.0258052	0.00464532	2.8e-08	-0.019	0.0307	30.8591
Amino acid	Alanine	rs8061221	A	G	0.0582034	0.0047071	4e-35	-0.0041	0.032	152.894
Amino acid	Creatinine	rs10008637	C	T	0.0523541	0.00357855	1.8e-48	-0.027	0.027	214.036
Amino acid	Creatinine	rs10062079	A	G	0.0315122	0.00361358	2.8e-18	-0.0011	0.0276	76.047
Amino acid	Creatinine	rs10224002	G	A	0.0520142	0.0039302	5.5e-40	0.0127	0.032	175.152
Amino acid	Creatinine	rs10459101	T	G	-0.0264651	0.00445693	2.9e-09	0.0476	0.0363	35.2594
Amino acid	Creatinine	rs1050816	T	C	-0.0263528	0.00379827	4e-12	0.0061	0.0289	48.1373
Amino acid	Creatinine	rs10744602	A	C	-0.0272716	0.00470186	6.6e-09	0.0776	0.0417	33.642
Amino acid	Creatinine	rs10821907	T	C	-0.0307895	0.00468895	5.2e-11	-0.0672	0.0304	43.1175
Amino acid	Creatinine	rs10903343	C	T	-0.0210338	0.00357544	4e-09	0.0335	0.0377	34.608
Amino acid	Creatinine	rs10926982	A	G	-0.0199999	0.00357757	2.3e-08	-0.0544	0.0271	31.2521
Amino acid	Creatinine	rs11070458	T	C	0.0518355	0.00786124	4.3e-11	0.0541	0.0517	43.4783
Amino acid	Creatinine	rs11072563	G	A	0.0283667	0.00409041	4.1e-12	-0.0337	0.0373	48.0932
Amino acid	Creatinine	rs11130203	A	G	-0.0211319	0.00384499	3.9e-08	0.0009	0.0272	30.2055
Amino acid	Creatinine	rs111366116	T	C	-0.0336121	0.00567386	3.1e-09	0.0589	0.0412	35.0941
Amino acid	Creatinine	rs1136201	G	A	0.0262584	0.00412673	2e-10	-0.008	0.0293	40.4878
Amino acid	Creatinine	rs113775984	T	A	-0.0317356	0.00554581	1.1e-08	0.0452	0.0398	32.7464
Amino acid	Creatinine	rs11564722	T	C	-0.0236882	0.00422302	2e-08	0.0329	0.032	31.4643
Amino acid	Creatinine	rs117268564	C	G	-0.051329	0.00927291	3.1e-08	-0.0924	0.063	30.6403
Amino acid	Creatinine	rs11786896	T	C	0.0466883	0.0082646	1.6e-08	0.0165	0.0666	31.9134
Amino acid	Creatinine	rs118156848	T	C	-0.0834324	0.0128717	9.1e-11	-0.0835	0.1256	42.0144
Amino acid	Creatinine	rs12722725	C	T	0.0408711	0.00533914	1.9e-14	0.0308	0.0413	58.599
Amino acid	Creatinine	rs13015552	T	C	0.0203507	0.00366395	2.8e-08	-0.0223	0.0278	30.8503
Amino acid	Creatinine	rs1317983	C	T	0.0297048	0.00387005	1.6e-14	0.051	0.0292	58.9142
Amino acid	Creatinine	rs1381798	A	G	-0.0226275	0.00393774	9.1e-09	-0.038	0.0288	33.0202
Amino acid	Creatinine	rs138576244	A	G	0.133399	0.0244216	4.7e-08	-0.1127	0.0767	29.8371
Amino acid	Creatinine	rs138861398	A	C	-0.0336338	0.00415256	5.5e-16	0.0603	0.0313	65.6024
Amino acid	Creatinine	rs146625690	A	G	0.0696924	0.0123786	1.8e-08	0.1412	0.1549	31.6977
Amino acid	Creatinine	rs1527649	T	C	-0.0248872	0.00443998	2.1e-08	0.0166	0.0321	31.4188
Amino acid	Creatinine	rs17050272	A	G	0.0244089	0.00361863	1.5e-11	-0.0211	0.0271	45.4997
Amino acid	Creatinine	rs1717200	G	A	0.0266422	0.00357356	9e-14	0.0153	0.028	55.5825
Amino acid	Creatinine	rs17513184	T	C	-0.0380839	0.00665182	1e-08	0.0076	0.0477	32.7795
Amino acid	Creatinine	rs17786744	G	A	0.0252255	0.00363601	4e-12	-0.0403	0.0271	48.1315
Amino acid	Creatinine	rs1781221	C	A	0.0265841	0.00379643	2.5e-12	-0.0076	0.0305	49.0335
Amino acid	Creatinine	rs184561571	A	G	-0.0425615	0.00722311	3.8e-09	0.0151	0.0581	34.7205
Amino acid	Creatinine	rs187355703	G	C	0.08145	0.01139	8.6e-13	-0.0363	0.0873	51.1369
Amino acid	Creatinine	rs2119690	A	G	-0.023369	0.00393728	2.9e-09	0.0382	0.0307	35.228
Amino acid	Creatinine	rs2271386	A	G	-0.0337453	0.0049994	1.5e-11	0.0157	0.0357	45.5607
Amino acid	Creatinine	rs2279463	G	A	0.0490744	0.00508078	4.5e-22	-0.0009	0.0426	93.293
Amino acid	Creatinine	rs2338801	T	G	-0.0343165	0.00408862	4.7e-17	0.0751	0.0349	70.4454
Amino acid	Creatinine	rs2455357	G	A	-0.0253118	0.00437829	7.4e-09	-0.036	0.0307	33.4224
Amino acid	Creatinine	rs2467853	G	T	0.0453375	0.00368501	8.7e-35	-0.0093	0.0273	151.369
Amino acid	Creatinine	rs267738	G	T	-0.0357301	0.00429544	8.9e-17	0.0152	0.0344	69.1916
Amino acid	Creatinine	rs288460	T	C	-0.0198581	0.0035886	3.1e-08	-0.0031	0.027	30.6214
Amino acid	Creatinine	rs288766	T	A	0.025091	0.00374441	2.1e-11	0.0273	0.0282	44.9024
Amino acid	Creatinine	rs3122720	C	T	0.0280839	0.00507971	3.2e-08	0.0123	0.0409	30.5659
Amino acid	Creatinine	rs3130304	A	G	0.0247673	0.00428494	7.5e-09	0.0113	0.0375	33.4093
Amino acid	Creatinine	rs3131643	A	G	0.0296089	0.00485523	1.1e-09	-0.0214	0.0442	37.1899
Amino acid	Creatinine	rs316034	G	T	0.0448471	0.00529726	2.5e-17	0.0442	0.0396	71.6747
Amino acid	Creatinine	rs34760583	G	T	-0.0284288	0.00428783	3.4e-11	0.0442	0.0339	43.9584
Amino acid	Creatinine	rs35709439	T	C	-0.0327666	0.00456846	7.4e-13	-0.0084	0.0363	51.4426
Amino acid	Creatinine	rs35950587	A	C	-0.0255644	0.00459332	2.6e-08	0.0057	0.0319	30.9755
Amino acid	Creatinine	rs3974479	G	A	-0.0259876	0.00359409	4.8e-13	-0.0279	0.0271	52.2823
Amino acid	Creatinine	rs408459	C	A	-0.0230791	0.00361071	1.6e-10	0.033	0.0486	40.8557
Amino acid	Creatinine	rs41269026	A	C	-0.0467343	0.00836616	2.3e-08	-0.053	0.0783	31.2046
Amino acid	Creatinine	rs4293567	A	G	0.0234669	0.0038233	8.4e-10	-0.0369	0.031	37.6734
Amino acid	Creatinine	rs445537	G	A	0.0254624	0.00360582	1.6e-12	0.0222	0.0275	49.8644
Amino acid	Creatinine	rs4722500	A	G	0.0231656	0.00385529	1.9e-09	-0.0673	0.0281	36.1055
Amino acid	Creatinine	rs4744712	C	A	-0.0248949	0.0036416	8.1e-12	0.0568	0.0282	46.7344
Amino acid	Creatinine	rs478308	C	G	-0.0265669	0.00425326	4.2e-10	0.0187	0.0325	39.0156
Amino acid	Creatinine	rs4946935	G	A	0.0239094	0.00396712	1.7e-09	0.0524	0.0281	36.3234
Amino acid	Creatinine	rs5030873	C	T	0.0395815	0.00385545	1e-24	-0.0621	0.0275	105.398
Amino acid	Creatinine	rs55733296	A	G	0.0816124	0.00923366	9.7e-19	-0.0353	0.0622	78.1204
Amino acid	Creatinine	rs55842281	G	A	-0.0218007	0.00375338	6.3e-09	0.0222	0.0277	33.7362
Amino acid	Creatinine	rs56019566	T	C	-0.0214225	0.00372879	9.2e-09	0.04	0.0293	33.0069
Amino acid	Creatinine	rs56068447	C	T	0.0413528	0.00730126	1.5e-08	-0.0321	0.0547	32.0785
Amino acid	Creatinine	rs5750561	T	A	0.0278505	0.00364595	2.2e-14	0.0178	0.0275	58.3505
Amino acid	Creatinine	rs6088559	A	C	0.0269877	0.00366637	1.8e-13	-0.03	0.027	54.1825
Amino acid	Creatinine	rs6127099	T	A	-0.0239358	0.00406967	4.1e-09	0.0284	0.0306	34.5921
Amino acid	Creatinine	rs62435145	T	G	0.0399003	0.00397528	1e-23	0.0002	0.0287	100.743
Amino acid	Creatinine	rs659437	C	T	-0.0277972	0.00485182	1e-08	-0.0775	0.0379	32.8241
Amino acid	Creatinine	rs690428	C	A	-0.027808	0.00396592	2.4e-12	0.0281	0.0286	49.1645
Amino acid	Creatinine	rs702634	A	G	-0.0220756	0.00387265	1.2e-08	0.0348	0.0287	32.4944
Amino acid	Creatinine	rs715	C	T	0.0435059	0.00386404	2.1e-29	0.0124	0.0293	126.769
Amino acid	Creatinine	rs7649167	C	T	0.0242183	0.00383645	2.7e-10	0.0132	0.0296	39.85
Amino acid	Creatinine	rs7779671	G	A	-0.0218036	0.0035766	1.1e-09	0.0066	0.0277	37.1634
Amino acid	Creatinine	rs7782653	A	C	-0.0216582	0.00396378	4.7e-08	-0.0369	0.0313	29.8556
Amino acid	Creatinine	rs77924615	A	G	-0.0537162	0.00452658	1.8e-32	0.0018	0.0325	140.822
Amino acid	Creatinine	rs7824557	A	G	0.0215316	0.00364969	3.6e-09	-0.0105	0.0342	34.8049
Amino acid	Creatinine	rs7831557	A	G	0.0206506	0.00357368	7.5e-09	0.0112	0.0524	33.3914
Amino acid	Creatinine	rs80282103	T	A	0.037832	0.00651758	6.5e-09	-0.0392	0.0504	33.6935
Amino acid	Creatinine	rs8071709	C	A	0.0217521	0.00367399	3.2e-09	-0.0153	0.0302	35.0531
Amino acid	Creatinine	rs81205	C	A	0.0245149	0.0036506	1.9e-11	-0.0464	0.0272	45.0953
Amino acid	Creatinine	rs847146	C	A	0.0212674	0.00381571	2.5e-08	0.0086	0.0302	31.0655
Amino acid	Creatinine	rs848476	A	G	-0.0254844	0.00391984	8e-11	0.0291	0.0306	42.268
Amino acid	Creatinine	rs9272116	C	T	0.0279898	0.00356356	4e-15	-0.0138	0.028	61.6924
Amino acid	Creatinine	rs9373056	T	C	-0.0238844	0.00381603	3.9e-10	0.0689	0.031	39.1746
Amino acid	Creatinine	rs963837	C	T	-0.0269186	0.00357687	5.2e-14	-0.0589	0.0271	56.6368
Amino acid	Creatinine	rs964184	C	G	-0.0568751	0.00524941	2.4e-27	0.0234	0.0379	117.388
Amino acid	Creatinine	rs9868257	T	C	0.0198112	0.00362078	4.5e-08	-0.002	0.0274	29.9376
Amino acid	Creatinine	rs9905274	C	T	-0.0458271	0.00478762	1e-21	-0.0523	0.0349	91.6232
Amino acid	Creatinine	rs9927390	T	C	0.0219706	0.00398414	3.5e-08	0.0394	0.0309	30.4099
Amino acid	Creatinine	rs9989901	G	A	-0.0262203	0.00360738	3.6e-13	0.044	0.0271	52.8313
Amino acid	Glutamine	rs1010931	T	C	-0.0303458	0.00416804	2.9e-13	-0.0563	0.028	53.007
Amino acid	Glutamine	rs10757283	T	C	-0.0240149	0.00418926	8.4e-09	-0.0322	0.027	32.8615
Amino acid	Glutamine	rs10849008	C	T	0.0293448	0.00427095	4.4e-12	-0.0037	0.0273	47.2078
Amino acid	Glutamine	rs10965245	A	G	-0.0410724	0.00726102	2.4e-08	0.0582	0.0457	31.9967
Amino acid	Glutamine	rs111602323	A	T	0.0425565	0.00701305	1.3e-09	-0.0582	0.0458	36.8229
Amino acid	Glutamine	rs111678271	C	T	0.10796	0.0127636	2.6e-17	0.0358	0.0808	71.545
Amino acid	Glutamine	rs11172887	G	A	0.0336753	0.00541644	4.3e-10	0.0389	0.0356	38.6541
Amino acid	Glutamine	rs11183560	T	G	-0.0237005	0.00420117	3.4e-09	-0.0364	0.0277	31.8254
Amino acid	Glutamine	rs11189300	G	A	0.0726698	0.0120839	2.2e-09	0.0209	0.0586	36.1654
Amino acid	Glutamine	rs113674212	A	C	0.135012	0.00820575	1.7e-60	-0.0144	0.0507	270.712
Amino acid	Glutamine	rs115961201	A	G	0.074801	0.0111137	6.2e-12	0.0185	0.0628	45.2999
Amino acid	Glutamine	rs11615723	C	T	-0.18141	0.0129449	2.2e-45	-0.1718	0.1423	196.393
Amino acid	Glutamine	rs11675484	G	C	0.0361913	0.00460484	4.2e-15	-0.0084	0.0275	61.7702
Amino acid	Glutamine	rs117097886	G	A	-0.221751	0.0149823	8.4e-50	0.0061	0.1032	219.066
Amino acid	Glutamine	rs117405300	T	C	-0.149952	0.0185442	3.1e-16	-0.0774	0.0947	65.3865
Amino acid	Glutamine	rs117433039	C	T	-0.0797091	0.0118207	9.4e-12	0.01	0.0728	45.4705
Amino acid	Glutamine	rs117643180	A	C	0.0696173	0.0130999	2.7e-08	-0.1947	0.0892	28.2422
Amino acid	Glutamine	rs117682918	A	G	0.105647	0.0176496	3.8e-09	-0.0514	0.105	35.8298
Amino acid	Glutamine	rs117805856	G	A	-0.0865662	0.0157381	2e-08	0.0421	0.1097	30.2546
Amino acid	Glutamine	rs117943989	G	A	-0.152415	0.013117	3.7e-32	-0.3101	0.1857	135.016
Amino acid	Glutamine	rs117955669	T	A	-0.0908993	0.0113726	8.1e-16	0.0442	0.0668	63.8854
Amino acid	Glutamine	rs118163898	T	C	0.0979745	0.0176933	1.8e-08	0.2047	0.1216	30.6626
Amino acid	Glutamine	rs11889865	G	T	-0.0374744	0.00691908	3.5e-08	-0.096	0.044	29.3341
Amino acid	Glutamine	rs12325419	A	G	-0.0365295	0.00646914	6.5e-09	-0.0417	0.0428	31.8856
Amino acid	Glutamine	rs1260326	C	T	0.0792571	0.00422438	1.6e-81	0.0651	0.0283	352.006
Amino acid	Glutamine	rs1274961	C	T	-0.0292054	0.0050095	4.1e-09	0.0442	0.0305	33.9889
Amino acid	Glutamine	rs1275519	C	T	-0.049401	0.00812126	4.6e-09	-0.0722	0.0463	37.002
Amino acid	Glutamine	rs12816795	C	T	0.0240618	0.00426841	1.3e-08	0.0046	0.0278	31.7778
Amino acid	Glutamine	rs12881221	T	C	0.0398684	0.00574045	6.8e-12	-0.0161	0.0347	48.2354
Amino acid	Glutamine	rs13234131	G	A	0.072124	0.00614974	2.6e-32	0.0561	0.04	137.545
Amino acid	Glutamine	rs13245286	T	C	0.0254302	0.00420717	3.5e-09	0.0163	0.0276	36.5359
Amino acid	Glutamine	rs138855722	G	C	-0.242237	0.0129369	6.6e-79	0.0086	0.2254	350.607
Amino acid	Glutamine	rs141428740	A	G	-0.0514322	0.00896844	4.3e-09	-0.1486	0.0523	32.8879
Amino acid	Glutamine	rs147068504	C	T	0.122996	0.0168639	1.1e-13	-0.0221	0.1146	53.1944
Amino acid	Glutamine	rs147139486	A	G	-0.0513437	0.00928013	3.4e-08	-0.0319	0.0483	30.6102
Amino acid	Glutamine	rs147694769	C	G	0.087884	0.0158715	3.5e-08	-0.0562	0.1203	30.6608
Amino acid	Glutamine	rs17096421	T	A	-0.0523709	0.00908473	3.3e-09	0.0224	0.0723	33.232
Amino acid	Glutamine	rs17122673	C	T	0.0806398	0.00672469	1.7e-33	0.1123	0.044	143.798
Amino acid	Glutamine	rs17445108	A	G	0.0497731	0.0060966	5.9e-17	0.0184	0.0412	66.6521
Amino acid	Glutamine	rs1750768	T	C	0.0582926	0.0103621	1.4e-08	0.0819	0.0744	31.6469
Amino acid	Glutamine	rs1958393	G	C	0.0442146	0.00670855	2.6e-11	-0.029	0.0431	43.4384
Amino acid	Glutamine	rs1998848	A	G	0.167169	0.0209615	1.6e-16	0.0877	0.059	63.6014
Amino acid	Glutamine	rs2039098	T	C	-0.0242568	0.00420175	4.5e-09	-0.0028	0.0272	33.3278
Amino acid	Glutamine	rs2069389	G	A	-0.138498	0.00955327	1.8e-47	-0.0166	0.075	210.176
Amino acid	Glutamine	rs2083180	T	G	0.0229262	0.00421161	4.5e-08	-0.0168	0.0272	29.6325
Amino acid	Glutamine	rs2141371	A	G	-0.0463006	0.00462321	1.5e-23	-0.0459	0.0286	100.297
Amino acid	Glutamine	rs2168101	A	C	-0.0671717	0.00461744	7.6e-48	0.0428	0.0282	211.627
Amino acid	Glutamine	rs2184968	C	T	0.0298226	0.004138	1.2e-12	0	0.0272	51.941
Amino acid	Glutamine	rs2395779	T	C	0.0248246	0.00461708	4.3e-08	0.035	0.0283	28.9088
Amino acid	Glutamine	rs2608977	C	T	-0.0356545	0.00498172	3.8e-13	0.06	0.0295	51.2236
Amino acid	Glutamine	rs2657885	A	T	-0.0950123	0.00445679	5.79e-102	-0.0165	0.0279	454.481
Amino acid	Glutamine	rs2671861	T	C	-0.0462861	0.00557649	1.6e-17	-0.0105	0.0341	68.8937
Amino acid	Glutamine	rs2711666	G	A	0.0248347	0.00413989	4.6e-09	0.0382	0.0273	35.9866
Amino acid	Glutamine	rs2720586	T	C	0.0413284	0.00493373	2.1e-17	-0.0602	0.0343	70.1692
Amino acid	Glutamine	rs28505379	C	T	-0.0713756	0.0126039	1.2e-08	0.0157	0.0833	32.0693
Amino acid	Glutamine	rs28929474	T	C	0.0905016	0.0147981	6.6e-10	-0.1596	0.0967	37.4025
Amino acid	Glutamine	rs2939302	A	G	-0.24961	0.00533702	1e-200	-0.0245	0.0349	2187.39
Amino acid	Glutamine	rs34139736	G	C	0.0424137	0.00688106	4.1e-10	0.0262	0.0428	37.9928
Amino acid	Glutamine	rs34287626	T	C	0.0439839	0.00424956	2.2e-25	-0.0242	0.0282	107.127
Amino acid	Glutamine	rs34697596	G	A	0.0460925	0.0085297	3.8e-08	-0.0071	0.0633	29.2007
Amino acid	Glutamine	rs34864034	C	T	0.0742781	0.0083016	3.3e-19	-0.0547	0.0551	80.0568
Amino acid	Glutamine	rs35261542	A	C	0.0296508	0.00471265	2.9e-10	-0.0712	0.0286	39.5861
Amino acid	Glutamine	rs35823586	A	G	-0.0686901	0.0115558	1.5e-09	-0.0148	0.0827	35.3336
Amino acid	Glutamine	rs3736951	T	C	0.0323818	0.00417261	6.2e-15	0.0142	0.0272	60.2263
Amino acid	Glutamine	rs3748346	C	T	-0.0246831	0.00426339	8.6e-09	-0.0461	0.028	33.5189
Amino acid	Glutamine	rs3794014	A	C	-0.0259036	0.00427377	2.3e-09	-0.0137	0.0283	36.7365
Amino acid	Glutamine	rs3988	G	A	-0.0223536	0.00422504	1.5e-08	-0.012	0.0285	27.992
Amino acid	Glutamine	rs4309084	G	A	-0.0240784	0.00413537	4.9e-09	-0.0459	0.0271	33.9021
Amino acid	Glutamine	rs4666051	G	A	-0.0251975	0.0042226	5e-10	-0.0097	0.0276	35.6086
Amino acid	Glutamine	rs56335308	A	G	0.115579	0.0126523	4.9e-20	0.0038	0.1376	83.4486
Amino acid	Glutamine	rs58267004	C	A	0.0401545	0.00674644	6.7e-09	-0.0226	0.0421	35.4258
Amino acid	Glutamine	rs58673065	G	A	0.0293382	0.00491048	1.9e-09	-0.0353	0.0298	35.696
Amino acid	Glutamine	rs59176697	T	C	0.0563333	0.00780024	1.2e-13	0.0022	0.0433	52.1572
Amino acid	Glutamine	rs62140395	C	G	-0.0505383	0.00643789	3.2e-15	-0.0265	0.0444	61.6246
Amino acid	Glutamine	rs62182473	T	C	-0.070732	0.00469721	8.1e-52	-0.0044	0.0317	226.752
Amino acid	Glutamine	rs6486195	A	G	-0.0251376	0.00480322	4.6e-08	0.0301	0.028	27.3894
Amino acid	Glutamine	rs6714780	A	G	-0.0556147	0.00934637	7.2e-10	-0.1128	0.05	35.4073
Amino acid	Glutamine	rs7078003	T	C	0.103948	0.00540843	6.5e-82	0.0334	0.0342	369.394
Amino acid	Glutamine	rs7147721	G	A	0.0254725	0.0041573	7.6e-10	0.0588	0.0281	37.5423
Amino acid	Glutamine	rs7240148	C	T	-0.022755	0.00417773	2.5e-08	0.0065	0.0276	29.667
Amino acid	Glutamine	rs72478987	A	G	-0.182513	0.017219	2.3e-26	-0.0313	0.0677	112.35
Amino acid	Glutamine	rs7302876	A	G	0.0860747	0.00818891	6.8e-26	-0.0296	0.0581	110.484
Amino acid	Glutamine	rs73129095	A	G	-0.0966883	0.0141416	4.7e-12	0.0167	0.103	46.7467
Amino acid	Glutamine	rs73186030	T	C	0.0323949	0.00613691	3.1e-08	0.017	0.0402	27.8647
Amino acid	Glutamine	rs738408	T	C	0.0332557	0.00501608	3.5e-11	0.0383	0.0322	43.9545
Amino acid	Glutamine	rs74641138	T	C	0.0849421	0.012575	1e-11	-0.1184	0.0666	45.6278
Amino acid	Glutamine	rs74873433	C	T	-0.0508694	0.00862385	1.3e-09	0.0692	0.0646	34.7945
Amino acid	Glutamine	rs76123274	C	T	0.0649644	0.00952507	2.5e-12	-0.1435	0.0787	46.5173
Amino acid	Glutamine	rs78431863	T	C	0.0758144	0.0104434	1.9e-13	0.0349	0.1021	52.7011
Amino acid	Glutamine	rs78484886	G	A	-0.0543195	0.00851936	8.4e-11	0.0271	0.0574	40.6535
Amino acid	Glutamine	rs7925445	G	A	0.028324	0.00417167	1.5e-11	-0.004	0.0283	46.0988
Amino acid	Glutamine	rs79687284	C	G	0.154204	0.011323	1.3e-43	-0.0005	0.1007	185.468
Amino acid	Glutamine	rs79753941	T	A	0.0527151	0.00911568	5.1e-09	0.0394	0.0605	33.442
Amino acid	Glutamine	rs8074974	C	T	0.0271741	0.00415806	1.3e-10	0.0438	0.0273	42.7099
Amino acid	Glutamine	rs838737	A	G	-0.0236406	0.00416903	2.1e-08	-0.0267	0.027	32.1549
Amino acid	Glutamine	rs941208	T	C	0.052903	0.00438541	2.5e-33	0.0206	0.0288	145.526
Amino acid	Glutamine	rs9482770	C	T	-0.0331188	0.00417326	2.2e-15	0.0397	0.0271	62.9794
Amino acid	Glutamine	rs9687846	A	G	-0.0288837	0.00514598	4.3e-08	0.0002	0.0398	31.5043
Amino acid	Glycine	rs1016395	T	C	-0.212314	0.00496101	1e-200	-0.0378	0.037	1831.54
Amino acid	Glycine	rs10165384	G	A	0.10352	0.0151625	2.3e-12	0.3379	0.162	46.613
Amino acid	Glycine	rs10173803	C	T	0.0513174	0.00526848	7.5e-23	0.0276	0.0359	94.8765
Amino acid	Glycine	rs1047891	A	C	0.535381	0.00417896	1e-200	0.0004	0.029	16413.1
Amino acid	Glycine	rs10923895	C	T	0.0787168	0.014045	1.5e-08	0.0519	0.1634	31.4117
Amino acid	Glycine	rs10934753	A	G	0.0690031	0.00396232	3.4e-74	-0.0131	0.0274	303.276
Amino acid	Glycine	rs10934755	C	A	0.0323968	0.00391483	1.8e-16	0.0113	0.027	68.4823
Amino acid	Glycine	rs10975515	G	A	0.0278398	0.00405148	7e-13	-0.0342	0.0276	47.2177
Amino acid	Glycine	rs10975580	G	A	-0.0539394	0.00666958	9.5e-16	-0.0497	0.0403	65.4056
Amino acid	Glycine	rs10975671	A	G	0.040769	0.0044986	5.6e-22	-0.0489	0.0303	82.1307
Amino acid	Glycine	rs11045866	C	A	0.0313281	0.0054801	7.6e-09	0.0035	0.0298	32.6807
Amino acid	Glycine	rs111607204	T	A	-0.0492694	0.00822177	3.2e-09	-0.0252	0.0597	35.9107
Amino acid	Glycine	rs11163938	G	C	-0.0333125	0.00597243	1.8e-08	0.0175	0.0429	31.1109
Amino acid	Glycine	rs11172190	T	C	0.0236924	0.00391137	1e-10	-0.0235	0.0272	36.6911
Amino acid	Glycine	rs1119127	T	G	-0.104675	0.0138628	1.7e-14	0.1435	0.0626	57.0143
Amino acid	Glycine	rs111960908	G	A	-0.0887387	0.0148997	7e-10	-0.064	0.1007	35.4708
Amino acid	Glycine	rs112085022	T	C	0.237456	0.00989293	9.91e-132	0.0307	0.0846	576.125
Amino acid	Glycine	rs112247225	T	C	-0.128232	0.00928506	5.2e-45	-0.062	0.0471	190.732
Amino acid	Glycine	rs11242109	T	G	0.0226052	0.00390095	2e-08	0.001	0.0283	33.5796
Amino acid	Glycine	rs113600423	A	G	0.0495953	0.00396065	1.1e-39	0.0398	0.027	156.801
Amino acid	Glycine	rs114210411	A	G	0.116849	0.00859877	6.5e-42	0.0142	0.0572	184.662
Amino acid	Glycine	rs114338044	G	A	0.335493	0.0136597	1.4e-135	-0.0559	0.0762	603.232
Amino acid	Glycine	rs114339247	T	G	-0.0907832	0.0160435	7e-09	0.3476	0.2222	32.0194
Amino acid	Glycine	rs114400025	G	T	-0.0785068	0.0146742	3e-08	-0.3243	0.3717	28.6224
Amino acid	Glycine	rs114442313	C	T	-0.0873957	0.0143066	2.2e-09	-0.0128	0.0926	37.317
Amino acid	Glycine	rs114571941	T	A	-0.0933955	0.0175357	2.5e-08	0.1751	0.111	28.3665
Amino acid	Glycine	rs114700261	T	C	0.0563373	0.00937783	1.2e-09	-0.0409	0.0595	36.09
Amino acid	Glycine	rs114741827	T	C	0.427892	0.0244782	4e-69	-0.0216	0.1877	305.569
Amino acid	Glycine	rs115054383	T	C	0.134196	0.0197586	8.3e-12	0.4341	0.2863	46.1282
Amino acid	Glycine	rs115231616	G	A	-0.237987	0.0211685	3.8e-30	0.0579	0.1175	126.394
Amino acid	Glycine	rs115284235	G	A	0.0658939	0.0122666	4.7e-08	-0.1202	0.0878	28.8564
Amino acid	Glycine	rs115297761	G	A	-0.147476	0.0174733	1.8e-16	-0.0462	0.1772	71.2349
Amino acid	Glycine	rs115302848	A	G	0.0969807	0.0094347	5.4e-26	0.0216	0.06	105.661
Amino acid	Glycine	rs115357300	A	G	0.110925	0.0196926	2.4e-08	0.3707	0.2973	31.7287
Amino acid	Glycine	rs115410993	A	C	-0.170802	0.0128956	8.6e-41	-0.0262	0.1262	175.43
Amino acid	Glycine	rs115432353	G	A	-0.215597	0.0142123	1.2e-51	0.0697	0.293	230.121
Amino acid	Glycine	rs115546988	T	C	-0.119036	0.00584191	1.8e-94	0.048	0.0362	415.19
Amino acid	Glycine	rs115811144	G	C	-0.198703	0.0201843	2.5e-22	-0.038	0.1876	96.9129
Amino acid	Glycine	rs116142068	A	T	-0.193995	0.0160567	2.6e-34	0.1809	0.2115	145.972
Amino acid	Glycine	rs116224031	T	G	0.325527	0.0183135	4.6e-72	0.0803	0.0989	315.959
Amino acid	Glycine	rs116278683	A	G	0.212009	0.0213825	1.4e-23	-0.0257	0.1323	98.3086
Amino acid	Glycine	rs116383068	T	C	-0.104649	0.0178785	3.1e-09	-0.0466	0.2684	34.2616
Amino acid	Glycine	rs116496902	C	T	-0.114419	0.012242	2.1e-21	0.169	0.1309	87.3558
Amino acid	Glycine	rs116612560	C	T	0.201467	0.0143615	3.3e-46	-0.0575	0.1122	196.792
Amino acid	Glycine	rs11666281	T	C	-0.0370833	0.00447889	1.3e-17	-0.0523	0.0306	68.5513
Amino acid	Glycine	rs116695863	C	T	-0.121826	0.0177708	1.1e-11	-0.2055	0.153	46.9966
Amino acid	Glycine	rs117867199	C	T	0.0934203	0.0128635	3.9e-14	-0.0755	0.124	52.7429
Amino acid	Glycine	rs11890217	G	A	0.0474509	0.00390735	8.7e-34	0.0272	0.027	147.477
Amino acid	Glycine	rs11922401	G	T	0.0355313	0.00526593	1.9e-11	-0.0448	0.0304	45.5273
Amino acid	Glycine	rs12064251	G	A	0.0458097	0.00730514	5e-10	0.0479	0.0563	39.324
Amino acid	Glycine	rs12125269	A	C	0.0436949	0.00435166	1.9e-26	-0.0087	0.0308	100.821
Amino acid	Glycine	rs12312144	A	C	0.0464905	0.0050742	6.3e-22	0.0168	0.0378	83.9447
Amino acid	Glycine	rs12488411	A	G	0.0445035	0.00827201	8.9e-09	0.0317	0.0525	28.9445
Amino acid	Glycine	rs12538049	C	T	-0.0290387	0.00403106	2.7e-13	-0.0399	0.027	51.8938
Amino acid	Glycine	rs12546944	A	G	-0.0274787	0.00505773	4.7e-09	0.019	0.035	29.5176
Amino acid	Glycine	rs12566232	C	A	0.0224188	0.00433292	1.3e-08	-0.0261	0.0311	26.7709
Amino acid	Glycine	rs12629923	T	C	0.0226402	0.00440981	3.8e-08	-0.0385	0.0286	26.3585
Amino acid	Glycine	rs12694115	G	A	-0.0280853	0.0040422	2.3e-12	-0.0363	0.0273	48.275
Amino acid	Glycine	rs12998420	T	C	-0.163201	0.00447789	1e-200	-0.0625	0.0317	1328.31
Amino acid	Glycine	rs13011429	C	G	-0.181453	0.00560722	1e-200	0.0731	0.0392	1047.21
Amino acid	Glycine	rs13012365	G	A	-0.149456	0.0127866	9.8e-32	-0.0646	0.1071	136.621
Amino acid	Glycine	rs13019409	G	A	0.18874	0.00422958	1e-200	-0.0011	0.0276	1991.28
Amino acid	Glycine	rs13107325	T	C	-0.0494356	0.0074327	3e-13	-0.052	0.1127	44.2371
Amino acid	Glycine	rs13382194	G	A	0.0250455	0.00417095	6.9e-10	0.0209	0.0281	36.057
Amino acid	Glycine	rs13399140	T	C	-0.124816	0.0123572	7e-25	-0.0722	0.0662	102.024
Amino acid	Glycine	rs13422831	G	T	-0.116906	0.00519078	1e-113	-0.0068	0.0359	507.234
Amino acid	Glycine	rs137935814	C	T	-0.0623767	0.0101102	4.6e-11	0.0103	0.0731	38.065
Amino acid	Glycine	rs138285822	T	A	0.108143	0.0178072	2.5e-10	0.1853	0.3169	36.8812
Amino acid	Glycine	rs138662127	A	G	-0.219653	0.0218509	1.6e-24	-0.0847	0.0875	101.05
Amino acid	Glycine	rs138762540	G	A	-0.168848	0.0135931	3e-37	-0.0664	0.0971	154.296
Amino acid	Glycine	rs139280430	T	G	0.165238	0.0151669	1.4e-27	-0.005	0.1407	118.693
Amino acid	Glycine	rs139758975	T	C	-0.12195	0.0146287	1.9e-17	-0.2076	0.1614	69.4948
Amino acid	Glycine	rs139770263	T	C	-0.197628	0.014358	1.7e-42	-0.3379	0.2489	189.456
Amino acid	Glycine	rs14018	A	G	-0.0261879	0.00462621	3.7e-09	0.0141	0.0323	32.0443
Amino acid	Glycine	rs140206667	C	G	-0.112255	0.0153019	2.3e-15	-0.0837	0.114	53.8171
Amino acid	Glycine	rs140245912	G	A	-0.108333	0.0128098	5.9e-18	0.0385	0.1786	71.5215
Amino acid	Glycine	rs140251219	T	C	0.0991531	0.00775782	1.1e-36	-0.0309	0.0558	163.355
Amino acid	Glycine	rs140453027	A	G	-0.158121	0.0183184	3.2e-18	-0.1391	0.1661	74.5082
Amino acid	Glycine	rs140806813	C	G	-0.12662	0.0168619	5e-14	0.0053	0.1076	56.3886
Amino acid	Glycine	rs141185047	T	C	-0.0668452	0.00778226	4.9e-19	-0.0585	0.0507	73.7784
Amino acid	Glycine	rs141509595	C	T	0.117333	0.0103793	3.2e-30	-0.1598	0.0784	127.792
Amino acid	Glycine	rs141797864	G	A	-0.160011	0.0129622	1.3e-35	-0.0157	0.0881	152.385
Amino acid	Glycine	rs141982773	C	A	0.113791	0.0127614	2.4e-18	-0.0306	0.113	79.5095
Amino acid	Glycine	rs143119940	A	C	0.283536	0.0283736	4.1e-25	-0.0267	0.0806	99.8591
Amino acid	Glycine	rs143778691	A	G	-0.178852	0.0171287	2.5e-25	0.0171	0.2814	109.028
Amino acid	Glycine	rs143955150	A	G	0.417097	0.0118284	1e-200	0.0044	0.0556	1243.43
Amino acid	Glycine	rs144000934	G	A	0.0906211	0.015091	7.9e-09	-0.0867	0.1534	36.0597
Amino acid	Glycine	rs144022883	A	G	0.07775	0.0125417	1.6e-10	-0.0912	0.1131	38.4316
Amino acid	Glycine	rs144671499	A	G	0.0903835	0.0146959	4.5e-10	-0.0735	0.1139	37.8256
Amino acid	Glycine	rs145608261	C	T	-0.0983017	0.0128233	3.4e-14	-0.0066	0.0901	58.7655
Amino acid	Glycine	rs1468740	T	C	0.0654093	0.00484151	1.8e-43	0.0113	0.0359	182.523
Amino acid	Glycine	rs147451809	T	C	-0.125991	0.0144301	3e-19	0.0251	0.0908	76.2325
Amino acid	Glycine	rs148404896	A	G	-0.0973902	0.0170149	4.2e-09	0.2458	0.1142	32.7621
Amino acid	Glycine	rs148711834	T	G	0.0898106	0.0170366	4e-08	0.0656	0.0942	27.7901
Amino acid	Glycine	rs149181595	C	A	0.0942587	0.0119122	3.9e-17	-0.2287	0.1786	62.6122
Amino acid	Glycine	rs150357933	G	T	0.291501	0.0158901	5.2e-75	-0.142	0.1189	336.532
Amino acid	Glycine	rs150416243	C	A	0.188937	0.0154766	4.3e-34	0.1634	0.106	149.033
Amino acid	Glycine	rs1537369	G	T	-0.0244529	0.00393393	3.4e-10	0.0031	0.0274	38.6374
Amino acid	Glycine	rs1657861	C	T	-0.118489	0.0151106	3.1e-15	0.0347	0.0743	61.4883
Amino acid	Glycine	rs16842384	C	T	0.0394294	0.00430553	1.7e-20	-0.0207	0.03	83.8662
Amino acid	Glycine	rs16842655	C	G	-0.0371361	0.00568485	8.5e-11	0.0674	0.0366	42.6731
Amino acid	Glycine	rs16844058	G	A	0.0700031	0.0106122	1.2e-10	0.0325	0.1138	43.5135
Amino acid	Glycine	rs17036342	G	A	0.0335377	0.00596591	2.5e-08	-0.0101	0.0356	31.6019
Amino acid	Glycine	rs17499965	C	G	-0.0339738	0.00420834	2.9e-17	0.0359	0.0287	65.1728
Amino acid	Glycine	rs17662231	T	C	0.0822044	0.0134035	1.7e-09	-0.0103	0.0677	37.6144
Amino acid	Glycine	rs17675848	C	T	-0.0266695	0.00405338	4.3e-11	-0.0092	0.0294	43.2907
Amino acid	Glycine	rs17692499	A	G	-0.0854625	0.0153155	2.1e-08	0.1407	0.1712	31.1379
Amino acid	Glycine	rs17694094	G	T	0.0198532	0.00390358	2.7e-08	-0.0456	0.027	25.8663
Amino acid	Glycine	rs17749423	T	C	-0.0394993	0.00623155	1.8e-10	-0.0194	0.0417	40.1778
Amino acid	Glycine	rs1801133	A	G	0.0233077	0.00411334	1.8e-08	0.0015	0.0319	32.1077
Amino acid	Glycine	rs181791350	T	C	-0.0882479	0.0166979	4e-08	-0.1072	0.0694	27.9309
Amino acid	Glycine	rs182090023	G	A	0.149831	0.0139666	1.2e-26	0.089	0.0765	115.086
Amino acid	Glycine	rs184404862	T	A	-0.179959	0.0113806	5.1e-57	-0.0339	0.0724	250.044
Amino acid	Glycine	rs1868138	A	T	0.0259066	0.0050319	1.6e-08	0.0087	0.0335	26.5068
Amino acid	Glycine	rs187823071	T	C	-0.15589	0.0229334	3.2e-12	0.1796	0.3317	46.2061
Amino acid	Glycine	rs192322963	A	G	0.0829439	0.0125376	4.1e-11	0.1656	0.175	43.7663
Amino acid	Glycine	rs192894588	T	C	0.131007	0.0234102	2.5e-08	-0.0161	0.2123	31.3169
Amino acid	Glycine	rs1965869	C	T	-0.0242087	0.00433173	9e-09	-0.0368	0.0291	31.2335
Amino acid	Glycine	rs199691485	A	T	0.115417	0.0172322	5.8e-12	-0.2486	0.2015	44.8599
Amino acid	Glycine	rs2026972	C	G	-0.0821551	0.00423213	2.2e-87	0.0196	0.0296	376.835
Amino acid	Glycine	rs2079787	G	A	-0.0437477	0.00595506	2.3e-13	-0.0127	0.0422	53.9682
Amino acid	Glycine	rs2168101	A	C	-0.029436	0.00435985	3.9e-11	0.0428	0.0282	45.5842
Amino acid	Glycine	rs2191906	G	A	-0.0415389	0.00559629	3.5e-14	-0.0431	0.0394	55.0947
Amino acid	Glycine	rs2199403	T	C	0.0328097	0.0040674	3.6e-16	-0.0509	0.0285	65.0685
Amino acid	Glycine	rs2287603	G	A	-0.0313718	0.00466294	2.6e-12	-0.0566	0.0332	45.2647
Amino acid	Glycine	rs2371003	A	C	0.102477	0.00579971	1.4e-70	-0.0225	0.0428	312.205
Amino acid	Glycine	rs2371172	C	A	0.0573533	0.00388834	4.3e-49	0.0335	0.0269	217.565
Amino acid	Glycine	rs2371261	T	C	-0.0419091	0.00437429	9.7e-22	0.0009	0.0288	91.7913
Amino acid	Glycine	rs2465624	T	G	0.0285068	0.00419343	2.7e-12	-0.0313	0.0323	46.2124
Amino acid	Glycine	rs2608913	C	T	-0.0243496	0.00473667	2.3e-08	0.0559	0.0296	26.4264
Amino acid	Glycine	rs2657879	G	A	0.0478885	0.00503846	5.2e-22	-0.0224	0.035	90.3372
Amino acid	Glycine	rs2812208	C	G	0.0745362	0.0137075	1.3e-08	-0.0447	0.0917	29.5677
Amino acid	Glycine	rs28364531	T	C	0.0852494	0.0147805	1.7e-09	0.0856	0.2292	33.2663
Amino acid	Glycine	rs2972154	T	C	-0.0224779	0.00389621	3.1e-08	-0.007	0.0272	33.2833
Amino acid	Glycine	rs2980877	C	G	-0.0442675	0.00852514	2e-08	0.0137	0.0566	26.9629
Amino acid	Glycine	rs34484159	T	C	0.226133	0.0146526	1.7e-52	0.1763	0.1858	238.176
Amino acid	Glycine	rs34945403	G	A	-0.0634669	0.00803649	1.7e-15	0.0431	0.0662	62.368
Amino acid	Glycine	rs35557048	A	G	0.0393653	0.00708553	6e-09	0.0101	0.0386	30.8661
Amino acid	Glycine	rs35927101	A	G	0.0640563	0.0103982	2.9e-10	-0.0471	0.0635	37.9496
Amino acid	Glycine	rs36105243	G	C	0.0258325	0.0040737	5.3e-11	-0.0398	0.0286	40.2119
Amino acid	Glycine	rs3736951	T	C	0.0220274	0.00393858	8.2e-10	0.0142	0.0272	31.2786
Amino acid	Glycine	rs3778867	A	G	0.0392297	0.00472671	1.4e-16	0.045	0.03	68.883
Amino acid	Glycine	rs3782860	T	C	0.0262646	0.00392298	3.2e-11	0.0427	0.0271	44.8239
Amino acid	Glycine	rs3784253	T	C	-0.0299779	0.00390315	2.8e-15	-0.0441	0.0269	58.9891
Amino acid	Glycine	rs4233981	C	G	0.0959066	0.00512226	4.1e-78	0.0457	0.037	350.569
Amino acid	Glycine	rs4240624	A	G	-0.126861	0.0067925	2e-82	0.0765	0.0416	348.816
Amino acid	Glycine	rs4363965	C	A	-0.113548	0.0134857	1e-17	0.0339	0.1102	70.8944
Amino acid	Glycine	rs4624322	G	C	0.152105	0.00449267	1e-200	0.0049	0.0299	1146.25
Amino acid	Glycine	rs4673419	A	G	0.0283931	0.00415215	1.7e-11	0.0405	0.0288	46.7605
Amino acid	Glycine	rs4742211	T	C	-0.0444898	0.00470265	1.6e-21	0.0196	0.0354	89.5026
Amino acid	Glycine	rs4948102	G	C	0.0715557	0.00452466	3.3e-61	-0.022	0.0343	250.102
Amino acid	Glycine	rs555754	A	G	0.0232943	0.00391589	1.2e-09	0.0214	0.0269	35.3866
Amino acid	Glycine	rs55663096	A	G	0.0354934	0.00485528	4.1e-14	-0.0075	0.0313	53.44
Amino acid	Glycine	rs55665917	A	C	0.0513836	0.00884085	7.4e-09	0.0383	0.0564	33.7801
Amino acid	Glycine	rs55810982	C	T	-0.0307438	0.00454918	6.1e-12	-0.0247	0.0322	45.6719
Amino acid	Glycine	rs55828414	T	G	-0.0501908	0.0077997	9.7e-11	0.0292	0.0647	41.4088
Amino acid	Glycine	rs56113850	C	T	-0.021904	0.00395401	2.4e-08	0.0224	0.027	30.6882
Amino acid	Glycine	rs561931	G	A	0.0290991	0.00395877	4.5e-14	0.0486	0.0277	54.0304
Amino acid	Glycine	rs575042232	C	G	0.120146	0.0186743	3.8e-11	-0.0927	0.1008	41.3933
Amino acid	Glycine	rs578170048	G	T	-0.152962	0.0264902	1.6e-08	0.1402	0.2112	33.3424
Amino acid	Glycine	rs59128993	C	T	-0.0482627	0.00707422	2.9e-12	0.043	0.0537	46.5443
Amino acid	Glycine	rs62073965	C	T	0.0397101	0.0039181	1e-24	-0.0501	0.0269	102.719
Amino acid	Glycine	rs62177972	C	A	0.251658	0.00897517	3.1e-175	0.0035	0.0535	786.206
Amino acid	Glycine	rs62177994	A	G	0.251153	0.018034	3.7e-45	0.3172	0.1953	193.951
Amino acid	Glycine	rs62178212	A	G	0.0464286	0.00730484	4.2e-10	0.008	0.0465	40.3971
Amino acid	Glycine	rs62178793	A	T	0.0591451	0.00928398	3.8e-11	0.0665	0.0545	40.5853
Amino acid	Glycine	rs62195662	C	T	0.0620918	0.00870514	6.9e-13	0.0157	0.0483	50.8765
Amino acid	Glycine	rs62201970	C	T	0.325062	0.0145562	5.7e-113	-0.1316	0.1733	498.697
Amino acid	Glycine	rs62203720	G	T	0.134687	0.0166004	5.6e-17	0.1007	0.131	65.8285
Amino acid	Glycine	rs62203749	T	A	0.400313	0.0122996	1e-200	0.163	0.1327	1059.3
Amino acid	Glycine	rs62566152	G	A	0.0284505	0.00540539	8e-09	-0.0282	0.0381	27.7029
Amino acid	Glycine	rs6438979	C	T	-0.0500132	0.00524319	9.2e-21	-0.0127	0.0408	90.9867
Amino acid	Glycine	rs6754235	G	A	0.029492	0.00496756	5.2e-09	-0.0594	0.0337	35.247
Amino acid	Glycine	rs6783122	C	T	0.0212065	0.00390736	2.2e-08	-0.0125	0.0272	29.4558
Amino acid	Glycine	rs6792028	A	G	-0.0266192	0.0040135	1.4e-11	-0.0047	0.0276	43.9889
Amino acid	Glycine	rs7012814	A	G	-0.0596952	0.00393272	3.1e-55	0.0285	0.0307	230.405
Amino acid	Glycine	rs71400145	T	A	-0.0565247	0.0061728	5e-22	-0.0686	0.037	83.8517
Amino acid	Glycine	rs72825274	C	A	-0.0493691	0.00849157	1e-08	0.0828	0.0636	33.8014
Amino acid	Glycine	rs72939752	G	A	-0.173922	0.0194361	1e-19	-0.0661	0.1069	80.0739
Amino acid	Glycine	rs72943620	A	G	-0.187345	0.0159759	6.5e-32	0.0945	0.1831	137.516
Amino acid	Glycine	rs72944765	G	A	-0.0877075	0.0097964	1.1e-19	-0.0644	0.0765	80.1568
Amino acid	Glycine	rs73003394	T	C	-0.0362844	0.00606882	1.7e-09	0.0125	0.041	35.7463
Amino acid	Glycine	rs73007228	C	T	0.099494	0.0106928	2.7e-20	0.0294	0.0696	86.5787
Amino acid	Glycine	rs7301036	T	C	0.0230857	0.0040989	9.6e-09	0.0393	0.0292	31.7213
Amino acid	Glycine	rs7421701	G	A	-0.168005	0.00549455	1e-200	0.0047	0.0343	934.932
Amino acid	Glycine	rs74379760	A	G	-0.0901226	0.00634749	2.5e-45	-0.0281	0.0449	201.587
Amino acid	Glycine	rs74383932	C	G	0.42165	0.0115809	1e-200	-0.0225	0.0957	1325.62
Amino acid	Glycine	rs74443739	T	C	0.229767	0.0230083	1.6e-23	0.1227	0.1508	99.7255
Amino acid	Glycine	rs74561492	T	C	0.138455	0.00947755	6.4e-50	-0.0029	0.0832	213.415
Amino acid	Glycine	rs74566181	G	A	0.100747	0.014956	2.1e-11	0.0492	0.0969	45.3767
Amino acid	Glycine	rs74581487	T	C	0.145425	0.0150197	9.4e-23	0.0379	0.1589	93.7466
Amino acid	Glycine	rs74837665	T	C	-0.0340679	0.00628822	2.2e-08	-0.0599	0.0459	29.3518
Amino acid	Glycine	rs75333614	T	C	0.066245	0.0109179	6.7e-10	0.0992	0.1498	36.8153
Amino acid	Glycine	rs75572678	C	T	-0.171575	0.0177142	1.6e-22	-0.0562	0.1562	93.8134
Amino acid	Glycine	rs75670664	C	G	-0.0357221	0.00663776	7.8e-09	-0.0067	0.0443	28.9622
Amino acid	Glycine	rs7568329	A	T	-0.127658	0.00401459	1e-200	0.0589	0.0279	1011.15
Amino acid	Glycine	rs75851042	A	G	0.117986	0.0100741	2.3e-31	-0.0015	0.0768	137.167
Amino acid	Glycine	rs7585359	A	G	0.0248221	0.00394673	1.9e-10	0.0402	0.0283	39.5551
Amino acid	Glycine	rs7586705	T	C	0.193146	0.00484498	1e-200	0.016	0.0374	1589.23
Amino acid	Glycine	rs75926469	T	G	-0.10998	0.0129048	1e-18	-0.0577	0.075	72.6315
Amino acid	Glycine	rs76049499	T	C	0.120787	0.0101926	5.8e-35	-0.024	0.0718	140.433
Amino acid	Glycine	rs76570471	T	C	-0.106594	0.0107808	7.9e-24	-0.0439	0.0733	97.7605
Amino acid	Glycine	rs76618190	C	T	0.0511916	0.00755468	3.2e-11	0.0222	0.0428	45.9161
Amino acid	Glycine	rs77039478	A	G	0.108781	0.00696599	1.1e-54	0.075	0.0375	243.86
Amino acid	Glycine	rs7704653	G	A	-0.0316456	0.00440866	3.7e-13	-0.0118	0.0313	51.5245
Amino acid	Glycine	rs77440716	G	T	-0.108987	0.0170459	2.9e-10	-0.0487	0.2163	40.8799
Amino acid	Glycine	rs77881447	C	G	-0.0873404	0.0143279	4e-10	0.005	0.0967	37.1591
Amino acid	Glycine	rs7828742	G	A	-0.0240691	0.00400575	7.6e-10	0.0639	0.0271	36.1037
Amino acid	Glycine	rs7832357	G	A	-0.0236155	0.00410443	2.2e-09	0.0193	0.0302	33.1046
Amino acid	Glycine	rs7852365	T	C	0.0386364	0.00541706	1.3e-11	-0.0197	0.0387	50.8705
Amino acid	Glycine	rs78943586	G	A	-0.0689587	0.0128601	2.6e-08	0.0865	0.1548	28.7534
Amino acid	Glycine	rs79261454	T	C	0.0399064	0.00689086	1.2e-08	0.0031	0.051	33.5381
Amino acid	Glycine	rs79326599	T	A	-0.0662637	0.0103321	2.3e-10	-0.0935	0.0722	41.1315
Amino acid	Glycine	rs79424275	G	A	-0.154037	0.0147246	1e-26	0.0733	0.1045	109.437
Amino acid	Glycine	rs79583576	T	C	-0.160474	0.0215917	2.7e-13	-0.0628	0.1315	55.2377
Amino acid	Glycine	rs79624467	A	G	-0.0673199	0.00926647	6.7e-14	-0.1108	0.0533	52.7786
Amino acid	Glycine	rs79675564	A	C	0.158191	0.00725439	4.4e-109	0.0078	0.0545	475.512
Amino acid	Glycine	rs79687284	C	G	0.0679817	0.0106777	7.8e-11	-0.0005	0.1007	40.5349
Amino acid	Glycine	rs816414	A	G	-0.0421292	0.00538629	7.7e-16	0.0099	0.0379	61.1768
Amino acid	Glycine	rs9749877	C	T	-0.02434	0.00402697	1.7e-09	0.0076	0.0271	36.5329
Amino acid	Glycine	rs9922910	T	G	0.116686	0.00703914	1.1e-64	0.0559	0.0376	274.788
Amino acid	Histidine	rs1047891	A	C	-0.0698194	0.00446464	4e-55	0.0004	0.029	244.557
Amino acid	Histidine	rs10859996	T	C	-0.0313709	0.00434178	5e-13	0.0326	0.027	52.2057
Amino acid	Histidine	rs10935742	C	A	-0.0670172	0.00754884	6.8e-19	0.0283	0.0591	78.8156
Amino acid	Histidine	rs112227059	A	G	-0.0661871	0.0115701	1.1e-08	-0.0654	0.1126	32.7245
Amino acid	Histidine	rs112332456	A	T	0.127639	0.0178445	8.5e-13	0.1093	0.1302	51.1632
Amino acid	Histidine	rs11621792	T	C	-0.027419	0.00418166	5.5e-11	-0.0237	0.0278	42.9938
Amino acid	Histidine	rs117591301	T	A	-0.0783479	0.0128354	1e-09	-0.031	0.1704	37.2594
Amino acid	Histidine	rs12140995	C	T	-0.0247919	0.0042169	4.1e-09	-0.0002	0.0279	34.5647
Amino acid	Histidine	rs13019835	G	C	-0.0327959	0.00451838	3.9e-13	-0.0018	0.0276	52.6834
Amino acid	Histidine	rs13021675	T	C	-0.0308795	0.00517871	2.5e-09	0.0152	0.0374	35.5547
Amino acid	Histidine	rs138570705	A	G	0.0784661	0.0133148	3.8e-09	-0.0909	0.1131	34.7292
Amino acid	Histidine	rs143473440	G	C	-0.126926	0.0152561	8.8e-17	-0.0926	0.0985	69.2172
Amino acid	Histidine	rs144419666	G	A	-0.123431	0.0219549	1.9e-08	-0.0122	0.0795	31.6072
Amino acid	Histidine	rs146571165	G	C	0.13919	0.0185752	6.7e-14	0.2045	0.1359	56.1499
Amino acid	Histidine	rs150844304	C	A	0.0908787	0.0130963	3.9e-12	-0.3327	0.1878	48.1534
Amino acid	Histidine	rs1865735	T	A	-0.0574995	0.00752066	2.1e-14	0.0482	0.0363	58.4543
Amino acid	Histidine	rs187633915	C	T	-0.069497	0.0119946	6.9e-09	-0.0132	0.0789	33.5707
Amino acid	Histidine	rs1883711	C	G	0.087242	0.0121739	7.7e-13	-0.1036	0.0559	51.3561
Amino acid	Histidine	rs1958029	G	A	-0.0447443	0.00734583	1.1e-09	-0.0047	0.0559	37.1017
Amino acid	Histidine	rs1958393	G	C	0.061491	0.00672346	5.9e-20	-0.029	0.0431	83.6445
Amino acid	Histidine	rs1998848	A	G	0.186978	0.0210237	5.9e-19	0.0877	0.059	79.0975
Amino acid	Histidine	rs2168101	A	C	-0.0273479	0.00462981	3.5e-09	0.0428	0.0282	34.8917
Amino acid	Histidine	rs2272662	C	T	0.0291888	0.00420138	3.7e-12	0.0083	0.0281	48.2668
Amino acid	Histidine	rs2660847	C	T	-0.0307664	0.00449384	7.6e-12	-0.0587	0.03	46.8725
Amino acid	Histidine	rs2660852	A	C	0.0237953	0.00430969	3.4e-08	-0.0272	0.0287	30.4853
Amino acid	Histidine	rs28487964	A	T	0.0790418	0.0130543	1.4e-09	-0.0589	0.1087	36.6612
Amino acid	Histidine	rs2939302	A	G	0.0594854	0.00535491	1.1e-28	-0.0245	0.0349	123.4
Amino acid	Histidine	rs34004251	A	T	-0.0542649	0.00547107	3.5e-23	-0.014	0.0318	98.377
Amino acid	Histidine	rs3748348	A	G	-0.0253959	0.00427783	2.9e-09	-0.0479	0.028	35.2436
Amino acid	Histidine	rs4762661	C	T	-0.0381219	0.00606269	3.2e-10	0.0603	0.0417	39.5383
Amino acid	Histidine	rs4982399	A	G	0.0325983	0.00569347	1e-08	-0.015	0.0347	32.782
Amino acid	Histidine	rs6029178	A	G	-0.0289717	0.00428777	1.4e-11	-0.0318	0.0283	45.6546
Amino acid	Histidine	rs60660268	T	C	-0.0315421	0.00454846	4.1e-12	0.034	0.0295	48.0897
Amino acid	Histidine	rs61938134	C	T	0.0952827	0.00994894	1e-21	0.0901	0.0758	91.7222
Amino acid	Histidine	rs709932	T	C	0.0394021	0.00571699	5.5e-12	0.0785	0.0403	47.5011
Amino acid	Histidine	rs7139150	G	C	-0.0285267	0.00446624	1.7e-10	0.0191	0.0282	40.7961
Amino acid	Histidine	rs75341400	T	G	-0.0881579	0.00702486	4e-36	0.0145	0.052	157.488
Amino acid	Histidine	rs7588072	A	C	0.0248974	0.00428616	6.3e-09	0.0491	0.0276	33.742
Amino acid	Histidine	rs76191003	T	C	0.0497087	0.00821645	1.4e-09	-0.0127	0.0508	36.6013
Amino acid	Histidine	rs76429618	T	C	-0.125551	0.0151804	1.3e-16	-0.0199	0.1522	68.4028
Amino acid	Histidine	rs780094	C	T	0.0341811	0.00425796	9.9e-16	0.066	0.0282	64.442
Amino acid	Histidine	rs78217698	C	G	-0.0890564	0.0116215	1.8e-14	0.0008	0.1031	58.7227
Amino acid	Histidine	rs7966262	T	A	-0.0625202	0.00591674	4.3e-26	-0.0002	0.0323	111.654
Amino acid	Histidine	rs79932769	G	A	0.0586181	0.00850307	5.4e-12	-0.1272	0.0474	47.5239
Amino acid	Histidine	rs9646847	A	G	0.0333081	0.00484614	6.3e-12	-0.0586	0.0325	47.2398
Amino acid	Isoleucine	rs10018448	G	A	0.0665555	0.00406977	4.1e-60	0.0231	0.0274	267.441
Amino acid	Isoleucine	rs10184004	T	C	-0.0299471	0.00412774	4e-13	-0.0355	0.0281	52.6362
Amino acid	Isoleucine	rs117169693	G	A	-0.113956	0.0184769	6.9e-10	-0.3464	0.1513	38.0379
Amino acid	Isoleucine	rs117459045	T	C	-0.117233	0.0180378	8.1e-11	-0.2229	0.1115	42.2408
Amino acid	Isoleucine	rs117643180	A	C	-0.101389	0.0128414	2.9e-15	-0.1947	0.0892	62.3386
Amino acid	Isoleucine	rs12325419	A	G	-0.0742963	0.0063428	1.1e-31	-0.0417	0.0428	137.206
Amino acid	Isoleucine	rs1260326	C	T	-0.0466242	0.00414357	2.3e-29	0.0651	0.0283	126.612
Amino acid	Isoleucine	rs139152498	C	G	0.0808308	0.0134324	1.8e-09	-0.0516	0.105	36.2115
Amino acid	Isoleucine	rs141413744	C	T	-0.1055	0.0135099	5.8e-15	0.0374	0.0679	60.9819
Amino acid	Isoleucine	rs185220479	T	A	-0.127992	0.0181231	1.6e-12	-0.238	0.1201	49.877
Amino acid	Isoleucine	rs189652270	A	G	0.143511	0.0160386	3.6e-19	-0.1456	0.1211	80.064
Amino acid	Isoleucine	rs2941456	A	G	0.0292593	0.00509188	9.1e-09	-0.0236	0.0293	33.0196
Amino acid	Isoleucine	rs35332782	G	C	-0.0904581	0.0153823	4.1e-09	0.074	0.1998	34.5822
Amino acid	Isoleucine	rs545587	C	A	0.0366418	0.00407151	2.3e-19	-0.0107	0.0273	80.9921
Amino acid	Isoleucine	rs56011312	T	C	0.0460294	0.00521039	1e-18	-0.0358	0.0325	78.0423
Amino acid	Isoleucine	rs6840723	C	A	-0.0303128	0.00468058	9.4e-11	0.0106	0.0296	41.9424
Amino acid	Isoleucine	rs7302925	G	A	-0.0413328	0.00507138	3.6e-16	0.0314	0.0344	66.4259
Amino acid	Isoleucine	rs79983034	T	G	0.0705939	0.0112792	3.9e-10	0.0375	0.0689	39.1722
Amino acid	Leucine	rs10018448	G	A	0.0878169	0.00397606	4.3e-108	0.0231	0.0274	487.81
Amino acid	Leucine	rs1017881	G	A	0.0241475	0.00442135	4.7e-08	0.0004	0.0344	29.8287
Amino acid	Leucine	rs10774625	G	A	-0.023142	0.00396359	5.3e-09	0.0282	0.0271	34.0898
Amino acid	Leucine	rs11166420	A	T	-0.0380109	0.00674421	1.7e-08	-0.0224	0.0533	31.7654
Amino acid	Leucine	rs11171739	T	C	0.0229005	0.00397852	8.6e-09	0.0384	0.0272	33.1319
Amino acid	Leucine	rs112782564	A	G	-0.0279907	0.00503299	2.7e-08	-0.0204	0.0343	30.9297
Amino acid	Leucine	rs117169693	G	A	-0.126578	0.0180527	2.4e-12	-0.3464	0.1513	49.1623
Amino acid	Leucine	rs117643180	A	C	-0.118381	0.0125487	4e-21	-0.1947	0.0892	88.9952
Amino acid	Leucine	rs1260326	C	T	-0.0477959	0.00404838	3.6e-32	0.0651	0.0283	139.386
Amino acid	Leucine	rs12974412	G	A	-0.0291096	0.00491958	3.3e-09	-0.0113	0.0297	35.012
Amino acid	Leucine	rs13389219	T	C	-0.03214	0.00405731	2.3e-15	-0.0362	0.0283	62.7502
Amino acid	Leucine	rs139152498	C	G	0.0854081	0.013123	7.6e-11	-0.0516	0.105	42.3577
Amino acid	Leucine	rs139734351	A	G	0.0935405	0.0153459	1.1e-09	-0.1241	0.1086	37.1548
Amino acid	Leucine	rs141413744	C	T	-0.118439	0.0131988	2.9e-19	0.0374	0.0679	80.5231
Amino acid	Leucine	rs150277164	A	G	0.115856	0.0167896	5.2e-12	-0.1086	0.2074	47.6164
Amino acid	Leucine	rs185220479	T	A	-0.140697	0.0177091	1.9e-15	-0.238	0.1201	63.1214
Amino acid	Leucine	rs189652270	A	G	0.205657	0.0156692	2.4e-39	-0.1456	0.1211	172.264
Amino acid	Leucine	rs2622622	G	C	-0.0284304	0.00430895	4.2e-11	0.029	0.0293	43.5334
Amino acid	Leucine	rs2638315	C	G	0.0409465	0.0051161	1.2e-15	-0.0227	0.035	64.0554
Amino acid	Leucine	rs2977929	T	C	0.0282019	0.00500614	1.8e-08	-0.0234	0.0293	31.7359
Amino acid	Leucine	rs34894639	T	C	-0.026404	0.00473663	2.5e-08	-0.0166	0.0345	31.0742
Amino acid	Leucine	rs35332782	G	C	-0.11376	0.0150291	3.8e-14	0.074	0.1998	57.2945
Amino acid	Leucine	rs35452938	C	T	-0.0947301	0.00636326	4e-50	-0.0204	0.0433	221.624
Amino acid	Leucine	rs368565	T	C	0.0228766	0.00403675	1.5e-08	-0.0028	0.0269	32.1158
Amino acid	Leucine	rs4801776	T	C	-0.0323739	0.00442158	2.4e-13	0.0046	0.0323	53.6087
Amino acid	Leucine	rs56011312	T	C	0.0560865	0.0050904	3.1e-28	-0.0358	0.0325	121.398
Amino acid	Leucine	rs6499295	A	G	-0.0273675	0.00421934	8.8e-11	-0.0056	0.0292	42.0708
Amino acid	Leucine	rs6840723	C	A	-0.0326415	0.00457279	9.5e-13	0.0106	0.0296	50.9539
Amino acid	Leucine	rs7203307	C	G	0.0262516	0.00452811	6.7e-09	0.0106	0.0302	33.6107
Amino acid	Leucine	rs72879308	A	G	-0.0309538	0.00475336	7.4e-11	0.0164	0.0313	42.4059
Amino acid	Leucine	rs78948284	T	C	-0.125706	0.0174808	6.4e-13	-0.2281	0.1123	51.7118
Amino acid	Leucine	rs78948711	A	C	-0.0808358	0.0124267	7.8e-11	0.0306	0.0837	42.3151
Amino acid	Leucine	rs79606828	A	G	-0.0643143	0.0110635	6.1e-09	0.0437	0.0504	33.7933
Amino acid	Leucine	rs9930957	T	C	0.0525448	0.00539769	2.1e-22	0.0045	0.0359	94.764
Amino acid	Phenylalanine	rs10750864	A	T	0.0580491	0.00477346	5e-34	0.0307	0.0329	147.885
Amino acid	Phenylalanine	rs112832672	C	T	-0.045704	0.00578046	2.6e-15	0.0531	0.0382	62.5149
Amino acid	Phenylalanine	rs115600820	A	G	-0.0663638	0.00822127	6.9e-16	0.0184	0.0557	65.1605
Amino acid	Phenylalanine	rs11608594	A	G	0.0753496	0.0100165	5.4e-14	0.0426	0.0773	56.5887
Amino acid	Phenylalanine	rs116868345	T	C	0.189848	0.0271071	2.5e-12	0.1727	0.3443	49.0508
Amino acid	Phenylalanine	rs117434993	A	C	-0.0461553	0.00657164	2.2e-12	0.1654	0.1545	49.3282
Amino acid	Phenylalanine	rs117453529	A	G	-0.0938917	0.014529	1e-10	0.1376	0.2151	41.7622
Amino acid	Phenylalanine	rs118105941	A	G	0.0817409	0.00893758	5.9e-20	0.0707	0.0975	83.6448
Amino acid	Phenylalanine	rs12316853	A	C	0.0462239	0.00833121	2.9e-08	0.0034	0.0379	30.7834
Amino acid	Phenylalanine	rs12425686	G	A	-0.0413193	0.00624277	3.6e-11	0.0137	0.0452	43.8078
Amino acid	Phenylalanine	rs1357766	A	G	0.0585427	0.00513424	4.1e-30	-0.0096	0.0342	130.015
Amino acid	Phenylalanine	rs1391681	A	C	-0.0245712	0.00424408	7.1e-09	0.0826	0.0291	33.5186
Amino acid	Phenylalanine	rs142025056	C	T	0.188268	0.0193215	2e-22	-0.3112	0.2633	94.9448
Amino acid	Phenylalanine	rs1498694	G	A	-0.109301	0.00424012	1.6e-146	-0.0286	0.0273	664.495
Amino acid	Phenylalanine	rs150772783	G	C	-0.0563822	0.00952976	3.3e-09	-0.0145	0.0792	35.0042
Amino acid	Phenylalanine	rs150939784	G	A	0.164051	0.0227215	5.2e-13	-0.0373	0.1494	52.1295
Amino acid	Phenylalanine	rs17253619	C	T	0.0680324	0.00637232	1.3e-26	0.0445	0.044	113.982
Amino acid	Phenylalanine	rs17447434	A	G	-0.0937425	0.0150352	4.5e-10	0.0024	0.0985	38.8736
Amino acid	Phenylalanine	rs2373867	C	A	0.033599	0.00540897	5.2e-10	-0.0046	0.029	38.5854
Amino acid	Phenylalanine	rs2878172	G	A	0.0317805	0.0041851	3.1e-14	-0.0072	0.0274	57.6647
Amino acid	Phenylalanine	rs2933235	G	A	0.0325439	0.00554202	4.3e-09	-0.0013	0.039	34.4828
Amino acid	Phenylalanine	rs4135105	T	C	0.113913	0.0205012	2.8e-08	-0.063	0.113	30.8737
Amino acid	Phenylalanine	rs4781730	T	C	-0.0257537	0.00458318	1.9e-08	0.0292	0.0284	31.5752
Amino acid	Phenylalanine	rs715	C	T	-0.0280124	0.00448556	4.2e-10	0.0124	0.0293	39.0002
Amino acid	Phenylalanine	rs72717793	A	G	0.0308819	0.00522013	3.3e-09	0.0216	0.0308	34.9982
Amino acid	Phenylalanine	rs73180870	A	T	0.0497657	0.00730979	9.9e-12	-0.0479	0.0589	46.3501
Amino acid	Phenylalanine	rs74714023	A	G	0.0408648	0.00734934	2.7e-08	0.0569	0.0461	30.9173
Amino acid	Phenylalanine	rs7488937	T	C	-0.12085	0.00595094	1.1e-91	-0.0035	0.0471	412.403
Amino acid	Phenylalanine	rs76367952	A	C	0.0963154	0.0155401	5.7e-10	0.1234	0.128	38.4135
Amino acid	Phenylalanine	rs772899	G	A	-0.128835	0.0159966	8e-16	-0.1518	0.1563	64.8653
Amino acid	Phenylalanine	rs79397970	T	A	0.0755728	0.00881951	1e-17	0.1012	0.0758	73.4247
Amino acid	Phenylalanine	rs9467618	T	C	-0.0302757	0.00474228	1.7e-10	0.0545	0.0324	40.7581
Amino acid	Phenylalanine	rs998499	T	G	0.0509085	0.00801715	2.2e-10	0.0245	0.0406	40.3219
Amino acid	Tyrosine	rs1017881	G	A	0.0355229	0.0046047	1.2e-14	0.0004	0.0344	59.5133
Amino acid	Tyrosine	rs11065466	A	G	-0.0304686	0.0045724	2.7e-11	0.0162	0.032	44.4034
Amino acid	Tyrosine	rs111962067	T	C	0.316068	0.0183243	1.1e-66	0.1031	0.1532	297.513
Amino acid	Tyrosine	rs112291945	C	G	-0.068461	0.0119896	1.1e-08	-0.0304	0.0741	32.6045
Amino acid	Tyrosine	rs1126671	C	T	-0.0405903	0.00449601	1.7e-19	0.0484	0.0293	81.5061
Amino acid	Tyrosine	rs113007555	C	G	0.0452889	0.00587787	1.3e-14	-0.02	0.0367	59.3668
Amino acid	Tyrosine	rs114232169	G	T	-0.0322325	0.004381	1.9e-13	-0.0433	0.0298	54.1304
Amino acid	Tyrosine	rs116946541	T	C	0.214924	0.0171131	3.5e-36	-0.0437	0.106	157.729
Amino acid	Tyrosine	rs117879202	A	G	-0.103061	0.0122069	3.1e-17	-0.0567	0.0676	71.2817
Amino acid	Tyrosine	rs118107501	C	T	0.155174	0.0208537	1e-13	0.1724	0.2588	55.3696
Amino acid	Tyrosine	rs12194132	A	G	-0.0802123	0.0087203	3.6e-20	-0.0721	0.0477	84.6095
Amino acid	Tyrosine	rs12197820	T	C	0.136875	0.0194177	1.8e-12	-0.061	0.0876	49.6881
Amino acid	Tyrosine	rs12206654	C	T	0.188204	0.00587394	1e-200	0.0112	0.044	1026.59
Amino acid	Tyrosine	rs142985659	C	T	0.307535	0.0234109	2e-39	-0.0761	0.0747	172.565
Amino acid	Tyrosine	rs1433210	C	A	-0.0265777	0.00479377	3e-08	-0.0355	0.0312	30.7383
Amino acid	Tyrosine	rs144579053	A	G	-0.0835969	0.0119732	2.9e-12	-0.0189	0.0707	48.7483
Amino acid	Tyrosine	rs145693381	T	C	0.143272	0.0168523	1.9e-17	-0.1697	0.1389	72.2777
Amino acid	Tyrosine	rs148518696	G	C	0.112275	0.00704193	3.1e-57	0.016	0.0551	254.204
Amino acid	Tyrosine	rs150851429	C	G	0.399298	0.0171106	1.9e-120	0.0189	0.0948	544.583
Amino acid	Tyrosine	rs17072508	T	C	0.135039	0.0176762	2.2e-14	0.1245	0.1627	58.3634
Amino acid	Tyrosine	rs17072993	T	C	0.0420544	0.00589607	9.8e-13	0.0034	0.0495	50.8742
Amino acid	Tyrosine	rs174547	C	T	0.0339256	0.00433634	5.1e-15	-0.0686	0.0273	61.208
Amino acid	Tyrosine	rs17511504	A	G	-0.0762279	0.0118467	1.2e-10	0.0216	0.1009	41.4031
Amino acid	Tyrosine	rs17539727	A	G	-0.0692339	0.0116811	3.1e-09	0.0462	0.0887	35.1293
Amino acid	Tyrosine	rs17664900	A	G	-0.0532201	0.00631995	3.7e-17	0.047	0.0465	70.9127
Amino acid	Tyrosine	rs1800961	T	C	-0.0731429	0.012043	1.3e-09	0.0065	0.0644	36.8871
Amino acid	Tyrosine	rs180728024	A	G	0.0769288	0.00931704	1.5e-16	-0.0085	0.0513	68.1745
Amino acid	Tyrosine	rs183597015	C	T	0.197116	0.0197742	2.1e-23	-0.0028	0.1721	99.3679
Amino acid	Tyrosine	rs194749	C	T	0.0265613	0.00483959	4.1e-08	-0.0207	0.03	30.1218
Amino acid	Tyrosine	rs2168101	A	C	-0.031063	0.00460962	1.6e-11	0.0428	0.0282	45.4105
Amino acid	Tyrosine	rs217176	C	T	-0.0588566	0.00537256	6.3e-28	0.0526	0.0337	120.013
Amino acid	Tyrosine	rs2230681	C	T	-0.0420843	0.00623021	1.4e-11	0.0071	0.0333	45.6284
Amino acid	Tyrosine	rs2237252	G	A	-0.0475684	0.00415667	2.5e-30	-0.0284	0.027	130.962
Amino acid	Tyrosine	rs2280985	G	A	-0.0887737	0.00414388	8.2e-102	-0.0226	0.0269	458.938
Amino acid	Tyrosine	rs2638315	C	G	0.0673963	0.00532767	1.1e-36	-0.0227	0.035	160.029
Amino acid	Tyrosine	rs28380723	C	T	-0.02765	0.00422311	5.9e-11	-0.0307	0.0275	42.8672
Amino acid	Tyrosine	rs34843244	T	A	-0.0818977	0.0148008	3.1e-08	-0.0038	0.1096	30.6177
Amino acid	Tyrosine	rs34894639	T	C	-0.0384866	0.0049329	6.1e-15	-0.0166	0.0345	60.8716
Amino acid	Tyrosine	rs35929393	A	G	-0.160596	0.0122339	2.3e-39	-0.0336	0.0625	172.322
Amino acid	Tyrosine	rs36055409	T	G	0.033308	0.00594393	2.1e-08	0.0735	0.0404	31.4015
Amino acid	Tyrosine	rs3747207	A	G	0.0294005	0.00502125	4.8e-09	0.0402	0.0322	34.2835
Amino acid	Tyrosine	rs3904923	A	G	0.0517969	0.00495091	1.3e-25	0.0306	0.0325	109.455
Amino acid	Tyrosine	rs411068	A	G	0.0996192	0.012537	1.9e-15	-0.0408	0.1102	63.1392
Amino acid	Tyrosine	rs4116630	A	G	0.0361828	0.0066284	4.8e-08	0.0137	0.0406	29.798
Amino acid	Tyrosine	rs4149056	C	T	-0.0596744	0.00574268	2.7e-25	0.0043	0.0339	107.981
Amino acid	Tyrosine	rs4575545	A	G	0.0268086	0.00448779	2.3e-09	0.0219	0.0294	35.6848
Amino acid	Tyrosine	rs4722551	C	T	-0.0310106	0.00564506	3.9e-08	0.0096	0.0333	30.1775
Amino acid	Tyrosine	rs56139160	C	G	0.159907	0.0231846	5.3e-12	-0.0412	0.1336	47.5703
Amino acid	Tyrosine	rs56236906	A	G	0.0836335	0.0145627	9.3e-09	-0.0888	0.1468	32.982
Amino acid	Tyrosine	rs56337219	T	C	-0.0555564	0.0100333	3.1e-08	0.1936	0.1355	30.6606
Amino acid	Tyrosine	rs59857020	C	A	0.162472	0.025276	1.3e-10	-0.189	0.1275	41.3181
Amino acid	Tyrosine	rs61676179	A	C	-0.0527705	0.00941771	2.1e-08	-0.051	0.0465	31.3973
Amino acid	Tyrosine	rs62055052	G	C	0.0600583	0.00602033	1.9e-23	0.0658	0.036	99.5189
Amino acid	Tyrosine	rs62421925	G	T	-0.0795633	0.00640683	2.1e-35	-0.002	0.0542	154.219
Amino acid	Tyrosine	rs6575900	C	G	-0.0326825	0.00513818	2e-10	-0.0791	0.0318	40.4587
Amino acid	Tyrosine	rs6868618	G	A	0.0252921	0.0042654	3e-09	-0.0238	0.0274	35.1601
Amino acid	Tyrosine	rs7019778	C	A	-0.0249477	0.00418639	2.5e-09	-0.0312	0.027	35.5125
Amino acid	Tyrosine	rs715	C	T	-0.0304883	0.00447837	9.9e-12	0.0124	0.0293	46.3475
Amino acid	Tyrosine	rs71562270	G	A	-0.0312692	0.0050444	5.7e-10	-0.0502	0.0342	38.4251
Amino acid	Tyrosine	rs73113077	C	T	0.0341141	0.00587261	6.3e-09	0.0505	0.0396	33.7447
Amino acid	Tyrosine	rs73214176	C	T	-0.028383	0.00490513	7.2e-09	0.0077	0.0352	33.4823
Amino acid	Tyrosine	rs740122	A	G	-0.0371444	0.00500229	1.1e-13	-0.0506	0.0362	55.1377
Amino acid	Tyrosine	rs75232337	T	C	0.0488058	0.00839684	6.2e-09	0.0627	0.0819	33.784
Amino acid	Tyrosine	rs75645526	A	G	0.0442419	0.0068428	1e-10	-0.0218	0.0371	41.8023
Amino acid	Tyrosine	rs75778663	A	G	0.156172	0.0179611	3.5e-18	0.0602	0.1365	75.6033
Amino acid	Tyrosine	rs77615830	T	G	-0.0755152	0.0113953	3.4e-11	0.0104	0.0495	43.9154
Amino acid	Tyrosine	rs78243804	C	T	-0.0667646	0.00870722	1.8e-14	-0.0548	0.0604	58.7941
Amino acid	Tyrosine	rs79020793	A	G	0.0775161	0.00819354	3.1e-21	-0.012	0.0508	89.5036
Amino acid	Tyrosine	rs79577409	A	G	0.0523809	0.00819305	1.6e-10	-0.033	0.0579	40.8747
Amino acid	Tyrosine	rs79655235	G	T	0.194324	0.0203972	1.6e-21	0.0264	0.1728	90.7636
Amino acid	Tyrosine	rs7979473	G	A	-0.0617633	0.00426807	1.8e-47	-0.0317	0.0275	209.41
Amino acid	Tyrosine	rs804191	A	G	0.0909214	0.00703119	3e-38	0.0271	0.0604	167.215
Amino acid	Tyrosine	rs9414801	A	G	-0.0358482	0.00414601	5.3e-18	-0.0085	0.027	74.7608
Amino acid	Tyrosine	rs9487824	G	A	-0.0379737	0.00569889	2.7e-11	-0.038	0.0289	44.4002
Amino acid	Tyrosine	rs9746832	G	A	-0.0800319	0.00413313	1.6e-83	0.0153	0.027	374.945
Amino acid	Tyrosine	rs9927680	C	T	-0.0457293	0.00614517	1e-13	-0.0175	0.0441	55.376
Amino acid	Valine	rs10018448	G	A	0.1046	0.00403213	2.3e-148	0.0231	0.0274	672.968
Amino acid	Valine	rs112440541	G	C	0.0755061	0.0125479	1.8e-09	0.0077	0.0893	36.2095
Amino acid	Valine	rs1128249	T	G	-0.035077	0.00411536	1.5e-17	-0.0391	0.0282	72.6489
Amino acid	Valine	rs114556806	T	C	0.0818458	0.0119611	7.8e-12	-0.0852	0.0664	46.8221
Amino acid	Valine	rs11652753	C	G	0.0301113	0.00514179	4.7e-09	0.0465	0.0373	34.295
Amino acid	Valine	rs117048185	C	G	0.189858	0.0154313	8.7e-35	-0.1338	0.1478	151.375
Amino acid	Valine	rs117169693	G	A	-0.128163	0.0183103	2.6e-12	-0.3464	0.1513	48.993
Amino acid	Valine	rs11733230	C	T	-0.029492	0.00409234	5.7e-13	0.0303	0.0284	51.9356
Amino acid	Valine	rs117643180	A	C	-0.174839	0.0127298	6.3e-43	-0.1947	0.0892	188.64
Amino acid	Valine	rs12325419	A	G	-0.0901802	0.00628601	1.1e-46	-0.0417	0.0428	205.813
Amino acid	Valine	rs1260326	C	T	-0.0513601	0.00410535	6.5e-36	0.0651	0.0283	156.513
Amino acid	Valine	rs12641788	C	T	0.0560426	0.00707347	2.3e-15	-0.0203	0.0471	62.7728
Amino acid	Valine	rs12974412	G	A	-0.0272482	0.00499025	4.8e-08	-0.0113	0.0297	29.8147
Amino acid	Valine	rs139152498	C	G	0.0915561	0.0133078	6e-12	-0.0516	0.105	47.3328
Amino acid	Valine	rs143891741	A	C	0.0940151	0.0168502	2.4e-08	-0.0766	0.0728	31.1304
Amino acid	Valine	rs145585828	A	C	-0.186998	0.0162229	9.7e-31	0.126	0.1104	132.867
Amino acid	Valine	rs1471740	C	T	0.0264102	0.00459643	9.1e-09	0.0056	0.0319	33.0143
Amino acid	Valine	rs149144856	G	A	-0.0840062	0.0139821	1.9e-09	-0.0701	0.102	36.0976
Amino acid	Valine	rs17096421	T	A	0.0625419	0.00883132	1.4e-12	0.0224	0.0723	50.1523
Amino acid	Valine	rs17206700	C	T	-0.0325824	0.00527557	6.6e-10	0.0076	0.0366	38.1441
Amino acid	Valine	rs185220479	T	A	-0.140807	0.0179597	4.5e-15	-0.238	0.1201	61.4682
Amino acid	Valine	rs189652270	A	G	0.131067	0.0158924	1.6e-16	-0.1456	0.1211	68.0155
Amino acid	Valine	rs222847	A	T	-0.0555391	0.00941213	3.6e-09	0.0201	0.0495	34.8194
Amino acid	Valine	rs2274815	A	G	0.0280402	0.00498169	1.8e-08	-0.1007	0.033	31.6817
Amino acid	Valine	rs2638315	C	G	0.0426049	0.00519004	2.2e-16	-0.0227	0.035	67.3872
Amino acid	Valine	rs2725250	A	G	-0.0268211	0.00431762	5.2e-10	0.0002	0.0271	38.5891
Amino acid	Valine	rs2943652	T	C	0.0238657	0.00418907	1.2e-08	-0.0304	0.0279	32.4574
Amino acid	Valine	rs34849690	A	C	0.0400438	0.00578712	4.5e-12	-0.0115	0.044	47.8791
Amino acid	Valine	rs34894639	T	C	-0.0279513	0.00480463	6e-09	-0.0166	0.0345	33.8442
Amino acid	Valine	rs35230038	A	G	-0.0984157	0.00981097	1.1e-23	0.0153	0.0673	100.625
Amino acid	Valine	rs35332782	G	C	-0.113539	0.0152453	9.5e-14	0.074	0.1998	55.4649
Amino acid	Valine	rs36181536	C	T	-0.0317885	0.0042938	1.3e-13	0.0226	0.0293	54.8096
Amino acid	Valine	rs4671637	T	C	-0.0487482	0.00674258	4.8e-13	0.0099	0.0414	52.2715
Amino acid	Valine	rs4985545	A	G	-0.0239981	0.00433988	3.2e-08	-0.0966	0.0296	30.5772
Amino acid	Valine	rs61587941	A	G	-0.0501818	0.00909397	3.4e-08	-0.0523	0.0496	30.4499
Amino acid	Valine	rs62309960	C	G	-0.0502685	0.00555411	1.4e-19	-0.032	0.0411	81.9149
Amino acid	Valine	rs6499295	A	G	-0.0249709	0.00428011	5.4e-09	-0.0056	0.0292	34.0376
Amino acid	Valine	rs6509405	T	C	-0.0245984	0.0040871	1.8e-09	0.0134	0.0272	36.2229
Amino acid	Valine	rs6941263	A	T	-0.0285012	0.00516381	3.4e-08	-0.0602	0.0393	30.4639
Amino acid	Valine	rs72839770	T	C	0.0278933	0.00420295	3.2e-11	0.0025	0.0275	44.0445
Amino acid	Valine	rs72879308	A	G	-0.0434155	0.00482047	2.1e-19	0.0164	0.0313	81.1168
Amino acid	Valine	rs73131004	C	G	0.0735862	0.0134622	4.6e-08	0.0071	0.1019	29.8786
Amino acid	Valine	rs78169150	A	C	0.0706505	0.0100689	2.3e-12	-0.0676	0.0975	49.2341
Amino acid	Valine	rs78948284	T	C	-0.128857	0.0177298	3.7e-13	-0.2281	0.1123	52.8212
Amino acid	Valine	rs78948711	A	C	-0.0786821	0.0126006	4.3e-10	0.0306	0.0837	38.9915
Amino acid	Valine	rs79606828	A	G	-0.0756925	0.0112202	1.5e-11	0.0437	0.0504	45.5098
Amino acid	Valine	rs8071084	G	T	-0.0323357	0.00545744	3.1e-09	0.0338	0.0374	35.1064
Amino acid	Valine	rs863277	G	A	-0.0344047	0.0040929	4.2e-17	-0.0081	0.027	70.6599
Amino acid	Valine	rs9307048	T	C	0.0623888	0.00443712	6.6e-45	-0.0533	0.03	197.702
Carbohydrate	Mannose	rs1260326	C	T	0.0439	0.0024	1.3e-77	0.0651	0.0283	334.585
Carbohydrate	Mannose	rs2141371	A	G	-0.0198	0.0024	3.27e-16	-0.0459	0.0286	68.0625
Carbohydrate	Mannose	rs6547811	A	T	0.0222	0.0032	7.1e-12	0.0361	0.0363	48.1289
Carbohydrate	Mannose	rs7349418	T	C	0.0154	0.0024	1.85e-10	0.0407	0.0275	41.1736
Carbohydrate	Mannose	rs7583698	T	C	0.0338	0.0049	8.55e-12	-0.0859	0.0688	47.5818
Carbohydrate	Mannose	rs937813	C	T	-0.0271	0.0039	2.64e-12	-0.0857	0.0452	48.2847
Carbohydrate	1,5-anhydroglucitol (1,5-AG)	rs12465802	A	G	-0.0364	0.0032	3.47e-29	0.0453	0.0276	129.391
Carbohydrate	1,5-anhydroglucitol (1,5-AG)	rs3800993	T	C	0.0287	0.0036	1.53e-15	0.0126	0.0357	63.5563
Carbohydrate	1,5-anhydroglucitol (1,5-AG)	rs4954573	G	T	-0.0219	0.0033	2.53e-11	0.0086	0.0295	44.0413
Carbohydrate	1,5-anhydroglucitol (1,5-AG)	rs6736412	A	G	-0.0396	0.0072	3.03e-08	0.0117	0.0531	30.25
Carbohydrate	1,5-anhydroglucitol (1,5-AG)	rs7570971	A	C	-0.0373	0.0027	7.86e-45	0.0462	0.0275	190.849
Carbohydrate	1,5-anhydroglucitol (1,5-AG)	rs9756306	A	G	-0.0158	0.0027	3.64e-09	-0.0092	0.0297	34.2442
Carbohydrate	Erythronate	rs10263766	C	T	0.0106	0.0018	7.47e-09	0.027	0.0325	34.679
Carbohydrate	Erythronate	rs2391217	A	C	0.0149	0.0027	4.88e-08	-0.0587	0.0482	30.454
Carbohydrate	Erythronate	rs4687717	C	T	-0.0133	0.0018	1.07e-13	-0.0158	0.0276	54.5957
Carbohydrate	Glucose	rs10195252	C	T	-0.0240709	0.00422093	1.2e-08	-0.0348	0.0281	32.5213
Carbohydrate	Glucose	rs114011597	G	A	-0.115274	0.0141359	3.5e-16	-0.0848	0.0713	66.4991
Carbohydrate	Glucose	rs114764002	T	A	-0.0949198	0.0118008	8.7e-16	0.0505	0.0878	64.698
Carbohydrate	Glucose	rs1169288	C	A	0.0273676	0.00448579	1.1e-09	0.0634	0.028	37.2216
Carbohydrate	Glucose	rs11720108	T	C	-0.0427134	0.00481747	7.6e-19	0.032	0.0353	78.6123
Carbohydrate	Glucose	rs12244654	T	C	-0.0414157	0.00721901	9.6e-09	-0.0355	0.0478	32.9135
Carbohydrate	Glucose	rs12702068	C	T	0.0416491	0.00428951	2.7e-22	-0.0086	0.0275	94.2749
Carbohydrate	Glucose	rs13169290	A	G	-0.0273992	0.00466031	4.1e-09	-0.0081	0.0296	34.5658
Carbohydrate	Glucose	rs13266634	T	C	-0.0312523	0.0044905	3.4e-12	0.0177	0.0277	48.4367
Carbohydrate	Glucose	rs1333051	T	A	-0.0348405	0.00603102	7.6e-09	0.0691	0.0422	33.3724
Carbohydrate	Glucose	rs13430620	C	A	-0.0732308	0.0100845	3.8e-13	0.0811	0.071	52.7326
Carbohydrate	Glucose	rs16856252	C	T	0.049685	0.00672441	1.5e-13	-0.0467	0.0442	54.5937
Carbohydrate	Glucose	rs1974	A	G	-0.0604497	0.0106812	1.5e-08	-0.0639	0.0702	32.0294
Carbohydrate	Glucose	rs2284769	G	C	-0.0402299	0.0065503	8.2e-10	0.0089	0.0375	37.7203
Carbohydrate	Glucose	rs28675349	T	A	-0.0257307	0.00459479	2.1e-08	-0.0341	0.0289	31.3597
Carbohydrate	Glucose	rs34872471	C	T	0.0375808	0.00455036	1.5e-16	-0.0282	0.0334	68.2088
Carbohydrate	Glucose	rs3778321	A	G	-0.0332828	0.00541049	7.7e-10	0.0327	0.0325	37.8413
Carbohydrate	Glucose	rs3821120	C	G	0.0343659	0.00428089	9.9e-16	-0.0133	0.0283	64.4447
Carbohydrate	Glucose	rs4325403	A	T	0.0289352	0.00504665	9.8e-09	-0.0166	0.031	32.8735
Carbohydrate	Glucose	rs477224	T	C	-0.0514151	0.00440958	2e-31	0.0402	0.0342	135.952
Carbohydrate	Glucose	rs550057	T	C	0.0266186	0.00475025	2.1e-08	-0.0017	0.0294	31.4006
Carbohydrate	Glucose	rs55881843	A	G	-0.0353045	0.00600705	4.2e-09	0.0585	0.0444	34.5412
Carbohydrate	Glucose	rs560887	C	T	0.10343	0.00453171	2.7e-115	-0.0226	0.0293	520.917
Carbohydrate	Glucose	rs56100844	G	T	-0.12421	0.0181589	7.9e-12	-0.1414	0.1063	46.788
Carbohydrate	Glucose	rs566372607	T	G	-0.0449958	0.00429874	1.2e-25	-0.0181	0.0279	109.562
Carbohydrate	Glucose	rs62065453	T	C	-0.0297184	0.00498579	2.5e-09	-0.063	0.0479	35.529
Carbohydrate	Glucose	rs6433088	A	G	0.0442027	0.00801306	3.5e-08	0.0607	0.0539	30.4299
Carbohydrate	Glucose	rs6602022	A	C	0.0258119	0.00433125	2.5e-09	0.022	0.0279	35.5151
Carbohydrate	Glucose	rs6787208	G	A	-0.0377505	0.00659284	1e-08	-0.0141	0.0465	32.7869
Carbohydrate	Glucose	rs6804915	A	C	-0.0485888	0.0045669	2e-26	-0.0291	0.0304	113.196
Carbohydrate	Glucose	rs6972516	T	G	0.0364413	0.00415383	1.7e-18	-0.0111	0.0274	76.9645
Carbohydrate	Glucose	rs7101069	C	T	-0.0330061	0.00543472	1.3e-09	0.0357	0.0357	36.8837
Carbohydrate	Glucose	rs7137828	T	C	0.0258942	0.00415389	4.6e-10	0.0375	0.0273	38.8593
Carbohydrate	Glucose	rs730497	A	G	0.0692715	0.00541386	1.7e-37	-0.0365	0.0436	163.718
Carbohydrate	Glucose	rs74648148	C	G	0.0716394	0.00977857	2.4e-13	-0.0285	0.0912	53.6727
Carbohydrate	Glucose	rs76895963	G	T	-0.0911321	0.0161087	1.5e-08	0.1223	0.0804	32.0053
Carbohydrate	Glucose	rs77317718	G	A	-0.0593602	0.00970308	9.5e-10	-0.021	0.0653	37.4258
Carbohydrate	Glucose	rs79687284	C	G	0.0686588	0.011341	1.4e-09	-0.0005	0.1007	36.6513
Carbohydrate	Lactate	rs10758666	G	T	0.0335017	0.00609163	3.8e-08	-0.042	0.0363	30.2459
Carbohydrate	Lactate	rs11065785	T	C	-0.0230963	0.00422372	4.5e-08	0.0378	0.0273	29.9016
Carbohydrate	Lactate	rs11066188	A	G	0.0351971	0.00421594	6.9e-17	-0.0356	0.0278	69.6987
Carbohydrate	Lactate	rs12203816	T	C	-0.0248198	0.00423769	4.7e-09	0.0075	0.028	34.3035
Carbohydrate	Lactate	rs12273368	C	T	0.0270352	0.00465686	6.4e-09	-0.0135	0.0294	33.7033
Carbohydrate	Lactate	rs1473698	T	C	-0.024748	0.00422847	4.8e-09	-0.0071	0.0281	34.2542
Carbohydrate	Lactate	rs3780359	A	G	0.0315027	0.00522023	1.6e-09	-0.0302	0.0332	36.418
Carbohydrate	Lactate	rs385893	C	T	0.0392514	0.00413551	2.3e-21	0.0314	0.0271	90.0849
Carbohydrate	Lactate	rs390387	G	A	0.0302758	0.00542395	2.4e-08	0.0289	0.0291	31.1573
Carbohydrate	Lactate	rs4665972	C	T	-0.0304673	0.00425447	8e-13	0.0659	0.0278	51.2834
Carbohydrate	Lactate	rs59273177	T	A	0.0808014	0.0147636	4.4e-08	-0.0127	0.0531	29.9539
Carbohydrate	Lactate	rs6602022	A	C	-0.0288854	0.00432556	2.4e-11	0.022	0.0279	44.5936
Carbohydrate	Lactate	rs6993770	T	A	-0.0297972	0.004557	6.2e-11	-0.0331	0.0324	42.7556
Carbohydrate	Lactate	rs7101069	C	T	0.0420799	0.00542714	8.9e-15	0.0357	0.0357	60.1184
Carbohydrate	Lactate	rs7137828	T	C	-0.0418021	0.00414739	6.8e-24	0.0375	0.0273	101.589
Carbohydrate	Lactate	rs9389268	G	A	0.0356647	0.00473586	5e-14	0.0556	0.0285	56.7126
Carbohydrate	Pyruvate	rs10751912	G	C	0.0630836	0.00730113	5.6e-18	-0.0741	0.049	74.6539
Carbohydrate	Pyruvate	rs10875694	A	T	-0.033546	0.00564197	2.8e-09	0.0243	0.036	35.3525
Carbohydrate	Pyruvate	rs11168497	A	G	-0.0529314	0.0049707	1.8e-26	0.0079	0.0297	113.394
Carbohydrate	Pyruvate	rs111941366	T	C	-0.026177	0.00415012	2.8e-10	-0.0195	0.0274	39.7849
Carbohydrate	Pyruvate	rs11251684	G	C	-0.0597884	0.00542484	3e-28	0.0358	0.0357	121.467
Carbohydrate	Pyruvate	rs113312468	C	T	-0.079824	0.00831861	8.3e-22	-0.1084	0.0491	92.08
Carbohydrate	Pyruvate	rs113447847	C	G	0.112908	0.0167588	1.6e-11	0.0793	0.1055	45.3904
Carbohydrate	Pyruvate	rs114192724	T	C	-0.0549534	0.00730833	5.5e-14	0.0657	0.0504	56.5396
Carbohydrate	Pyruvate	rs11574039	A	G	0.110892	0.0147052	4.7e-14	0.136	0.0775	56.8668
Carbohydrate	Pyruvate	rs116789570	G	A	-0.0736468	0.0114141	1.1e-10	0.001	0.1009	41.6317
Carbohydrate	Pyruvate	rs117499636	A	G	0.0889938	0.0151087	3.9e-09	-0.0348	0.1149	34.6949
Carbohydrate	Pyruvate	rs117523200	G	A	0.109314	0.0148098	1.6e-13	0.0425	0.1326	54.482
Carbohydrate	Pyruvate	rs117921965	C	G	0.0787097	0.0103951	3.7e-14	0.1559	0.0604	57.3323
Carbohydrate	Pyruvate	rs12134456	G	C	0.025021	0.00434414	8.4e-09	0.0826	0.0278	33.1743
Carbohydrate	Pyruvate	rs1260326	C	T	-0.0382608	0.00423005	1.5e-19	0.0651	0.0283	81.812
Carbohydrate	Pyruvate	rs12923645	T	G	0.0566276	0.00703086	8e-16	-0.0791	0.0465	64.8693
Carbohydrate	Pyruvate	rs13024014	T	C	-0.0649083	0.0096907	2.1e-11	0.0751	0.1021	44.8632
Carbohydrate	Pyruvate	rs1354034	C	T	0.0388195	0.00421418	3.2e-20	-0.0303	0.0295	84.8543
Carbohydrate	Pyruvate	rs138373837	T	C	0.086051	0.0136313	2.7e-10	-0.0967	0.1387	39.8508
Carbohydrate	Pyruvate	rs139531336	A	G	-0.0576413	0.00816915	1.7e-12	-0.0318	0.0504	49.7868
Carbohydrate	Pyruvate	rs1427407	G	T	-0.0381191	0.00569043	2.1e-11	-0.006	0.0378	44.874
Carbohydrate	Pyruvate	rs145965936	C	T	0.101562	0.0162653	4.3e-10	-0.1601	0.115	38.9887
Carbohydrate	Pyruvate	rs17285851	A	C	-0.036483	0.00444861	2.4e-16	-0.0222	0.0304	67.2562
Carbohydrate	Pyruvate	rs1800526	C	G	0.0408077	0.00607223	1.8e-11	-0.0507	0.0394	45.1635
Carbohydrate	Pyruvate	rs181899073	C	A	0.122298	0.0149366	2.7e-16	-0.0524	0.0923	67.0402
Carbohydrate	Pyruvate	rs1920980	T	C	0.0391892	0.00512921	2.2e-14	-0.0223	0.0308	58.3757
Carbohydrate	Pyruvate	rs2073578	C	A	0.0238824	0.00427656	2.3e-08	0.0187	0.0276	31.1865
Carbohydrate	Pyruvate	rs2388595	T	C	-0.0827514	0.00424265	1e-84	-0.0193	0.0278	380.431
Carbohydrate	Pyruvate	rs2519093	T	C	0.0344759	0.00534504	1.1e-10	0.0191	0.0337	41.6034
Carbohydrate	Pyruvate	rs2540916	C	T	-0.0238611	0.00418452	1.2e-08	-0.0242	0.027	32.5154
Carbohydrate	Pyruvate	rs2667735	G	A	-0.0327453	0.00588439	2.6e-08	0.0295	0.032	30.9667
Carbohydrate	Pyruvate	rs2729389	G	A	-0.0280689	0.00479267	4.7e-09	0.0074	0.0308	34.3001
Carbohydrate	Pyruvate	rs28768185	G	A	0.0436288	0.00649695	1.9e-11	0.0524	0.0295	45.0949
Carbohydrate	Pyruvate	rs371269975	A	G	0.055743	0.00910791	9.3e-10	0.0437	0.0484	37.4579
Carbohydrate	Pyruvate	rs3761393	C	T	0.0352379	0.00570104	6.4e-10	-0.0093	0.034	38.2043
Carbohydrate	Pyruvate	rs41265007	A	G	-0.0733166	0.00988762	1.2e-13	-0.1161	0.0587	54.9821
Carbohydrate	Pyruvate	rs4303288	C	A	0.0260601	0.00426903	1e-09	-0.0403	0.0285	37.2644
Carbohydrate	Pyruvate	rs4547172	A	G	-0.0260267	0.00457827	1.3e-08	0.027	0.0318	32.3173
Carbohydrate	Pyruvate	rs4760682	A	C	-0.119237	0.0053136	1.6e-111	-0.0244	0.0371	503.552
Carbohydrate	Pyruvate	rs4760694	T	C	-0.0827585	0.00950854	3.2e-18	-0.0736	0.0535	75.7526
Carbohydrate	Pyruvate	rs4844599	G	T	0.0347902	0.00556675	4.1e-10	-0.0578	0.034	39.058
Carbohydrate	Pyruvate	rs560124875	T	C	0.116533	0.0192219	1.3e-09	-0.186	0.0936	36.7541
Carbohydrate	Pyruvate	rs60757417	G	C	-0.062208	0.00883108	1.9e-12	0.0707	0.0464	49.6209
Carbohydrate	Pyruvate	rs61343568	T	C	-0.0821732	0.00453688	2.5e-73	-0.0552	0.0275	328.054
Carbohydrate	Pyruvate	rs62220377	C	A	0.111419	0.00947941	6.7e-32	0.0429	0.0742	138.152
Carbohydrate	Pyruvate	rs6592965	A	G	0.0241822	0.00416598	6.4e-09	-0.03	0.0289	33.6944
Carbohydrate	Pyruvate	rs6602022	A	C	0.0324711	0.00432739	6.2e-14	0.022	0.0279	56.3043
Carbohydrate	Pyruvate	rs68149176	T	C	-0.0271081	0.00488598	2.9e-08	0.0146	0.0298	30.7819
Carbohydrate	Pyruvate	rs6993770	T	A	-0.0343876	0.00455777	4.5e-14	-0.0331	0.0324	56.9245
Carbohydrate	Pyruvate	rs7342119	T	C	0.0283443	0.00433575	6.3e-11	0.0681	0.0276	42.7369
Carbohydrate	Pyruvate	rs74585025	G	C	-0.0913969	0.0166477	4e-08	0.178	0.0712	30.1408
Carbohydrate	Pyruvate	rs74908778	T	C	0.0548861	0.0067327	3.6e-16	-0.0725	0.0481	66.4578
Carbohydrate	Pyruvate	rs7584089	T	C	-0.0953089	0.00528646	1.2e-72	0.0742	0.0381	325.04
Carbohydrate	Pyruvate	rs760077	T	A	-0.024147	0.00422118	1.1e-08	-0.0589	0.0279	32.7234
Carbohydrate	Pyruvate	rs76954143	A	G	-0.095993	0.0160814	2.4e-09	-0.1629	0.1459	35.6313
Carbohydrate	Pyruvate	rs7901552	A	G	-0.0254064	0.00448272	1.4e-08	0.0022	0.0289	32.122
Carbohydrate	Pyruvate	rs79037747	G	A	0.0584942	0.00907515	1.2e-10	0.0679	0.0507	41.5449
Carbohydrate	Pyruvate	rs8061221	A	G	0.0286655	0.004755	1.7e-09	-0.0041	0.032	36.3428
Carbohydrate	Pyruvate	rs9952972	A	T	-0.0280222	0.00475607	3.8e-09	-0.0221	0.0334	34.7143
Carbohydrate	Pyruvate	rs9985166	A	T	0.0259737	0.00444378	5.1e-09	-0.0289	0.0283	34.1635
Cofactors and vitamins	Biliverdin	rs10170160	C	T	-0.0338	0.0057	2.71e-09	-0.0249	0.0283	35.1628
Cofactors and vitamins	Biliverdin	rs17864661	T	C	0.054	0.007	1.56e-14	-0.0853	0.0413	59.5102
Cofactors and vitamins	Biliverdin	rs2219067	G	C	-0.0397	0.0044	1.34e-19	-0.008	0.0334	81.4096
Cofactors and vitamins	Biliverdin	rs28900371	A	G	0.089	0.01	7.65e-19	-0.0431	0.0904	79.21
Cofactors and vitamins	Biliverdin	rs6717546	G	A	0.0395	0.0036	3.93e-28	-0.0204	0.0299	120.39
Cofactors and vitamins	Biliverdin	rs7608713	A	G	-0.0415	0.0044	7.35e-21	-0.0251	0.0331	88.9592
Cofactors and vitamins	Biliverdin	rs838705	A	G	0.0266	0.0036	1.23e-13	-0.0241	0.0278	54.5957
Cofactors and vitamins	Biliverdin	rs887829	T	C	0.1131	0.0041	2.5e-168	-0.0335	0.0275	760.952
Cofactors and vitamins	Biliverdin	rs988344	C	A	-0.0329	0.0059	2.4e-08	-0.055	0.0476	31.0948
Cofactors and vitamins	Bilirubin (Z,Z)	rs12479240	T	C	-0.0549	0.0083	3.11e-11	0.0335	0.0363	43.7511
Cofactors and vitamins	Bilirubin (Z,Z)	rs28900385	C	T	0.1406	0.0161	2.85e-18	-0.0433	0.0904	76.2639
Cofactors and vitamins	Bilirubin (Z,Z)	rs3771342	T	G	-0.0612	0.0094	6.38e-11	-0.0168	0.0503	42.3884
Cofactors and vitamins	Bilirubin (Z,Z)	rs3796092	A	C	0.0797	0.0098	4.53e-16	-0.058	0.04	66.14
Cofactors and vitamins	Bilirubin (Z,Z)	rs6717546	G	A	0.0565	0.0059	2.02e-21	-0.0204	0.0299	91.705
Cofactors and vitamins	Bilirubin (Z,Z)	rs6760588	C	A	-0.0597	0.0068	1.13e-18	-0.0082	0.0328	77.0781
Cofactors and vitamins	Bilirubin (Z,Z)	rs838718	A	G	0.0386	0.0058	3.45e-11	-0.0459	0.0269	44.2913
Cofactors and vitamins	Bilirubin (Z,Z)	rs887829	T	C	0.1677	0.0064	2.15e-152	-0.0335	0.0275	686.604
Cofactors and vitamins	Bilirubin (E,E)	rs28900371	A	G	0.1052	0.0154	7.07e-12	-0.0431	0.0904	46.6649
Cofactors and vitamins	Bilirubin (E,E)	rs3796092	A	C	0.0545	0.0094	7.09e-09	-0.058	0.04	33.6153
Cofactors and vitamins	Bilirubin (E,E)	rs6723936	A	G	0.0474	0.0058	2.41e-16	-0.0237	0.0305	66.7883
Cofactors and vitamins	Bilirubin (E,E)	rs730673	C	G	-0.0309	0.0057	4.78e-08	-0.0371	0.0289	29.3878
Cofactors and vitamins	Bilirubin (E,E)	rs7608713	A	G	-0.0447	0.0066	1.28e-11	-0.0251	0.0331	45.8698
Cofactors and vitamins	Bilirubin (E,E)	rs838718	A	G	0.0337	0.0056	1.73e-09	-0.0459	0.0269	36.2146
Cofactors and vitamins	Bilirubin (E,E)	rs887829	T	C	0.128	0.0062	3.76e-95	-0.0335	0.0275	426.223
Cofactors and vitamins	Bilirubin (E,Z or Z,E)	rs28898590	T	G	-0.059	0.0107	4.01e-08	-0.1481	0.0789	30.4044
Cofactors and vitamins	Bilirubin (E,Z or Z,E)	rs4281899	G	T	-0.0341	0.0059	6.26e-09	-0.0019	0.0323	33.4045
Cofactors and vitamins	Bilirubin (E,Z or Z,E)	rs6723936	A	G	0.0294	0.0051	1.11e-08	-0.0237	0.0305	33.2318
Cofactors and vitamins	Bilirubin (E,Z or Z,E)	rs887829	T	C	0.081	0.0051	1.79e-56	-0.0335	0.0275	252.249
Cofactors and vitamins	Acetate	rs11066283	G	A	-0.0264067	0.00426126	5.8e-10	-0.0313	0.0278	38.4019
Cofactors and vitamins	Acetate	rs12005199	A	G	-0.0345114	0.00462873	8.9e-14	0.0112	0.0278	55.5906
Cofactors and vitamins	Acetate	rs1260326	C	T	0.0303997	0.00425158	8.7e-13	0.0651	0.0283	51.1255
Cofactors and vitamins	Acetate	rs138319634	T	G	-0.0427802	0.00565573	3.9e-14	-0.0017	0.0342	57.2148
Cofactors and vitamins	Acetate	rs139097404	C	T	-0.079682	0.0139027	1e-08	-0.3298	0.1856	32.849
Cofactors and vitamins	Acetate	rs142237051	T	C	-0.0898386	0.016468	4.9e-08	-0.1944	0.1716	29.7608
Cofactors and vitamins	Acetate	rs145679432	T	C	0.145437	0.0227528	1.6e-10	-0.1967	0.1154	40.8583
Cofactors and vitamins	Acetate	rs185281343	T	C	0.067616	0.0120575	2e-08	-0.0137	0.15	31.4474
Cofactors and vitamins	Acetate	rs2424699	A	G	-0.0276895	0.00422317	5.5e-11	-0.0192	0.027	42.9886
Cofactors and vitamins	Acetate	rs3184504	C	T	0.0279168	0.00416502	2e-11	0.0422	0.0273	44.9259
Cofactors and vitamins	Acetate	rs3859660	T	A	-0.0484575	0.00840796	8.2e-09	-0.1693	0.0659	33.2155
Cofactors and vitamins	Acetate	rs4813543	T	G	-0.0800292	0.00996477	9.7e-16	-0.2574	0.0727	64.5004
Cofactors and vitamins	Acetate	rs4988235	A	G	-0.0291251	0.00469337	5.4e-10	-0.0455	0.0276	38.5093
Cofactors and vitamins	Acetate	rs6036912	G	A	0.0303364	0.00465882	7.4e-11	0.0277	0.0282	42.401
Cofactors and vitamins	Acetate	rs6050281	C	T	-0.0375986	0.00650433	7.4e-09	0.0361	0.0437	33.4147
Cofactors and vitamins	Acetate	rs6057240	A	G	0.0294168	0.00504284	5.4e-09	0.0594	0.0355	34.0283
Cofactors and vitamins	Acetate	rs6106989	A	G	-0.0447939	0.00426881	9.3e-26	-0.0163	0.0288	110.109
Cofactors and vitamins	Acetate	rs6138465	C	T	-0.0735518	0.00540698	3.8e-42	-0.0324	0.044	185.045
Cofactors and vitamins	Acetate	rs78845105	C	A	0.0765746	0.012027	1.9e-10	0.1185	0.0954	40.5373
Cofactors and vitamins	Acetate	rs8123210	C	G	0.0322423	0.00429116	5.7e-14	0.0034	0.0275	56.455
Energy	Succinylcarnitine	rs10988217	G	A	0.0164	0.0019	1.36e-18	-0.0331	0.0275	74.5042
Energy	Succinylcarnitine	rs11637751	A	G	0.0155	0.0027	1.77e-08	0.0699	0.0404	32.9561
Energy	Succinylcarnitine	rs12899230	C	T	0.0247	0.0036	1.39e-11	0.0177	0.0478	47.0748
Energy	Succinylcarnitine	rs1472631	G	A	-0.0366	0.0018	1.85e-88	-0.0155	0.027	413.444
Energy	Succinylcarnitine	rs17806888	C	T	0.0224	0.0034	7.15e-11	0.0192	0.0549	43.4048
Energy	Succinylcarnitine	rs2686513	C	T	0.011	0.002	3.8e-08	-0.0175	0.0272	30.25
Energy	Succinylcarnitine	rs2729786	A	C	0.0238	0.0036	3.97e-11	0.0294	0.0621	43.7068
Energy	Succinylcarnitine	rs6703518	T	G	-0.0108	0.0019	5.85e-09	0.0264	0.027	32.3102
Energy	Succinylcarnitine	rs8060756	A	G	0.0102	0.0018	4.07e-08	-0.0112	0.0273	32.1111
Energy	Succinylcarnitine	rs901273	G	A	-0.0107	0.0019	7.48e-09	0.0445	0.0269	31.7147
Energy	Acetone	rs11061153	A	G	-0.035867	0.0052239	6.6e-12	0.0459	0.0301	47.1412
Energy	Acetone	rs11216157	G	A	0.0353889	0.00620269	1.2e-08	-0.0392	0.0372	32.5517
Energy	Acetone	rs115701438	G	C	-0.066412	0.0110555	1.9e-09	-0.171	0.1018	36.0858
Energy	Acetone	rs11745373	A	T	-0.0691827	0.00474615	4e-48	-0.0345	0.0299	212.477
Energy	Acetone	rs117643180	A	C	-0.101699	0.0130887	7.8e-15	-0.1947	0.0892	60.3727
Energy	Acetone	rs117651719	A	G	-0.0800788	0.012149	4.4e-11	-0.1199	0.1858	43.4464
Energy	Acetone	rs117810762	A	G	-0.157219	0.0157818	2.2e-23	0.0119	0.1361	99.2423
Energy	Acetone	rs146459385	A	G	-0.0554318	0.00942761	4.1e-09	-0.0239	0.0569	34.5712
Energy	Acetone	rs1536826	C	A	-0.0407591	0.0053401	2.3e-14	0.0615	0.0343	58.2573
Energy	Acetone	rs2238691	A	G	-0.0304432	0.00522129	5.5e-09	0.0065	0.0307	33.9958
Energy	Acetone	rs2246634	T	C	0.0348707	0.00634939	4e-08	0.0327	0.041	30.1618
Energy	Acetone	rs2582783	C	T	-0.0296223	0.00463616	1.7e-10	-0.0555	0.0313	40.8245
Energy	Acetone	rs318020	T	G	-0.0232822	0.00419672	2.9e-08	-0.0061	0.0274	30.7771
Energy	Acetone	rs35953019	G	A	0.0273661	0.00436649	3.7e-10	0.0381	0.0272	39.279
Energy	Acetone	rs62360541	T	A	0.0296171	0.00520132	1.2e-08	0.0317	0.0323	32.4234
Energy	Acetone	rs6889983	A	G	-0.0804482	0.00911589	1.1e-18	-0.085	0.0575	77.8815
Energy	Acetone	rs72757003	T	A	-0.0678369	0.00907908	7.9e-14	-0.0943	0.0561	55.8275
Energy	Acetone	rs72864795	T	C	-0.0946798	0.0149601	2.5e-10	0.0413	0.0681	40.054
Energy	Acetone	rs9590637	C	A	-0.0242259	0.00424706	1.2e-08	-0.0063	0.0281	32.5374
Energy	Citrate	rs10073421	G	T	0.0963038	0.00412176	4.9e-125	-0.0087	0.0272	545.91
Energy	Citrate	rs1018764	C	T	-0.0923824	0.00424664	8.3e-108	0.0172	0.0287	473.247
Energy	Citrate	rs1047891	A	C	-0.040933	0.00442051	1.6e-20	0.0004	0.029	85.7437
Energy	Citrate	rs1117282	C	T	0.058679	0.007517	1.8e-15	0.1099	0.0508	60.9363
Energy	Citrate	rs112231766	G	T	-0.104781	0.0149169	1.6e-12	-0.1766	0.1148	49.341
Energy	Citrate	rs112234727	A	G	-0.0388166	0.00603387	2.6e-11	0.0024	0.0444	41.385
Energy	Citrate	rs112433136	G	A	0.0716182	0.0122585	3.2e-09	0.1607	0.1054	34.1328
Energy	Citrate	rs115601009	T	C	-0.128693	0.0207413	7.9e-10	-0.0055	0.1419	38.498
Energy	Citrate	rs11654002	T	A	0.0425755	0.00603986	5.3e-13	0.0561	0.0335	49.6896
Energy	Citrate	rs116609037	G	C	-0.102552	0.0189216	4.1e-08	0.0316	0.0783	29.3746
Energy	Citrate	rs117185818	C	T	-0.198455	0.00840249	2.4e-124	0.1064	0.0777	557.838
Energy	Citrate	rs117344257	G	T	0.0701559	0.0100914	2.6e-12	-0.023	0.0618	48.331
Energy	Citrate	rs1190585	A	T	0.0314599	0.00506737	6.9e-10	0.0845	0.0324	38.5433
Energy	Citrate	rs1292043	G	A	-0.0408987	0.00511351	3e-15	-0.0267	0.0347	63.9707
Energy	Citrate	rs12938635	C	T	-0.0800215	0.00638648	8.6e-36	0.0116	0.051	156.997
Energy	Citrate	rs13056639	C	T	0.0637982	0.00935335	4.9e-12	-0.0633	0.0517	46.5246
Energy	Citrate	rs13246993	A	G	0.0625098	0.00610518	2.8e-25	0.0561	0.04	104.833
Energy	Citrate	rs138121506	A	G	0.054369	0.00886425	4.3e-10	-0.1003	0.0885	37.62
Energy	Citrate	rs139509544	T	C	0.174742	0.0196689	6.4e-19	0.0597	0.1559	78.9286
Energy	Citrate	rs141418048	C	T	0.114219	0.0189916	8.5e-10	-0.0288	0.113	36.1704
Energy	Citrate	rs143875230	A	G	-0.113032	0.0133141	4.9e-18	0.0099	0.1666	72.0741
Energy	Citrate	rs144310047	T	G	-0.122115	0.0144706	8.2e-18	-0.0598	0.1105	71.2139
Energy	Citrate	rs144901388	A	G	-0.0672436	0.0120653	7.3e-09	-0.0299	0.049	31.0617
Energy	Citrate	rs147233090	T	C	-0.130158	0.0133355	1.3e-23	-0.2583	0.1822	95.2628
Energy	Citrate	rs1616691	C	T	-0.0233538	0.0042026	4.7e-08	0.0474	0.0273	30.8801
Energy	Citrate	rs16880641	G	C	-0.0401076	0.00682486	1.2e-09	-0.0508	0.0507	34.5355
Energy	Citrate	rs16903723	T	A	-0.0343997	0.00630567	2.8e-08	0.005	0.05	29.761
Energy	Citrate	rs16956192	T	C	-0.0725072	0.0062452	1.6e-31	0.019	0.0476	134.794
Energy	Citrate	rs17244293	A	G	-0.0569266	0.0093768	5.2e-09	-0.1893	0.0841	36.8571
Energy	Citrate	rs17250977	G	A	-0.164518	0.0104441	1.8e-57	0.0815	0.0938	248.133
Energy	Citrate	rs17267245	C	T	-0.0549032	0.00909642	1.5e-10	-0.0091	0.0628	36.4296
Energy	Citrate	rs174581	A	G	-0.0336738	0.00428921	5.1e-16	-0.0716	0.0273	61.6353
Energy	Citrate	rs17744889	C	T	-0.0393855	0.00719184	2.7e-08	-0.0153	0.0595	29.9911
Energy	Citrate	rs2182409	T	C	0.0256306	0.00456058	2.2e-08	0.0401	0.0287	31.5847
Energy	Citrate	rs218674	G	A	0.141458	0.00539311	2.1e-153	0.06	0.0367	687.981
Energy	Citrate	rs218684	T	C	-0.0947146	0.0114528	1.5e-16	-0.0345	0.123	68.3928
Energy	Citrate	rs218688	T	C	0.0867178	0.00409897	7.19e-101	0.0297	0.0277	447.576
Energy	Citrate	rs2199766	A	G	-0.0363918	0.00437653	5.5e-18	0.0009	0.0295	69.1428
Energy	Citrate	rs2464190	C	T	0.046535	0.00419576	1.2e-28	0.0308	0.0272	123.009
Energy	Citrate	rs250438	A	G	0.106575	0.0069736	2.2e-54	0.0019	0.053	233.559
Energy	Citrate	rs258360	T	G	-0.0265456	0.00500544	3.5e-08	0.067	0.0389	28.1255
Energy	Citrate	rs28364406	T	C	-0.101696	0.0154936	2.7e-11	0.0827	0.2298	43.0827
Energy	Citrate	rs2870237	T	G	0.0276817	0.00415003	4.3e-11	-0.0212	0.0273	44.4921
Energy	Citrate	rs28929474	T	C	-0.0856147	0.0146952	1.5e-09	-0.1596	0.0967	33.9426
Energy	Citrate	rs311750	T	C	-0.0259273	0.00451529	6.7e-09	-0.0148	0.0287	32.9718
Energy	Citrate	rs311756	G	C	-0.0271671	0.00425513	2.2e-10	-0.0173	0.0283	40.7625
Energy	Citrate	rs31916	G	A	0.0343796	0.00457728	1.8e-14	-0.0347	0.03	56.414
Energy	Citrate	rs3771962	A	G	0.0429763	0.00752729	5.8e-09	0.054	0.0433	32.5972
Energy	Citrate	rs4298983	T	C	-0.0674309	0.0120103	2.9e-08	-0.0229	0.0745	31.5217
Energy	Citrate	rs4418728	T	G	0.0247386	0.00412335	1.1e-09	-0.0125	0.0269	35.9956
Energy	Citrate	rs4464361	A	G	-0.0345382	0.00420256	7.8e-17	-0.0113	0.0275	67.5416
Energy	Citrate	rs4556838	C	A	-0.0306545	0.00408908	1.6e-14	-0.0002	0.027	56.2001
Energy	Citrate	rs4702059	A	G	-0.046528	0.00723578	6.6e-11	0.0226	0.0342	41.3483
Energy	Citrate	rs4819792	C	T	0.0295161	0.0047781	2.7e-10	-0.024	0.0317	38.1599
Energy	Citrate	rs529565	C	T	0.0277014	0.00440205	2.1e-10	0.0311	0.0271	39.5998
Energy	Citrate	rs56376587	C	A	-0.0251786	0.00417748	1.8e-09	0.0179	0.0275	36.3274
Energy	Citrate	rs569499	C	T	-0.0248244	0.00423745	9.4e-09	0.0168	0.0272	34.3201
Energy	Citrate	rs5748342	T	C	0.0284527	0.00458698	9.4e-10	0.061	0.0278	38.4763
Energy	Citrate	rs5993641	T	G	-0.0352586	0.00429798	2.9e-17	0.0177	0.0274	67.2979
Energy	Citrate	rs62061541	G	A	0.118692	0.0157239	3.8e-14	0.422	0.1235	56.98
Energy	Citrate	rs6502966	A	G	-0.095239	0.00687644	1.7e-44	0.0278	0.0325	191.824
Energy	Citrate	rs6502970	G	A	0.0292441	0.00455305	2.6e-10	0.027	0.0275	41.2545
Energy	Citrate	rs6502983	T	C	-0.0289778	0.00415543	3.5e-12	0.0293	0.0271	48.6294
Energy	Citrate	rs650930	T	C	0.0403026	0.00431561	3.7e-21	0.0336	0.0285	87.2131
Energy	Citrate	rs6556314	T	C	0.0256714	0.0044256	4.6e-09	-0.0617	0.0276	33.6477
Energy	Citrate	rs6901143	T	G	0.0314649	0.00415721	9.1e-15	-0.0018	0.027	57.286
Energy	Citrate	rs7025554	T	C	0.0623327	0.00982056	9.4e-10	0.0586	0.0729	40.2865
Energy	Citrate	rs715544	A	G	-0.0399106	0.00723423	2.3e-08	-0.0421	0.0432	30.4363
Energy	Citrate	rs7161374	T	G	0.0253814	0.00415662	1.3e-09	0.0381	0.0271	37.2864
Energy	Citrate	rs7262150	C	T	-0.0267947	0.00486512	3.2e-08	-0.004	0.0337	30.3327
Energy	Citrate	rs72792415	G	A	-0.0274235	0.00511024	3.8e-08	-0.0289	0.035	28.7981
Energy	Citrate	rs75448233	T	C	0.220551	0.00912478	9.91e-130	0.0486	0.0715	584.216
Energy	Citrate	rs75474551	T	G	-0.0444162	0.00713249	8.7e-11	-0.0021	0.0501	38.7793
Energy	Citrate	rs76832527	A	G	-0.0335931	0.00535881	7.3e-11	0.0201	0.0393	39.2974
Energy	Citrate	rs7737793	A	G	-0.0293219	0.00410596	1.2e-12	0.0397	0.0271	50.9982
Energy	Citrate	rs77783523	G	A	-0.0791039	0.00869538	1.2e-19	-0.0148	0.0696	82.7597
Energy	Citrate	rs78431233	T	C	0.0955871	0.00887076	2.8e-27	0.0467	0.0494	116.112
Energy	Citrate	rs7895549	A	G	-0.0330529	0.0041106	4.6e-15	-0.0201	0.027	64.656
Energy	Citrate	rs835151	A	C	-0.0626084	0.00696453	1.8e-20	-0.0487	0.0352	80.8131
Energy	Citrate	rs906749	G	A	-0.057208	0.00468391	1.9e-35	-0.0153	0.0279	149.175
Lipid	Arachidonate (20:4n6)	rs174548	G	C	-0.0488	0.0025	1.43e-84	-0.074	0.0276	381.03
Lipid	Arachidonate (20:4n6)	rs174602	C	T	-0.0353	0.004	2.42e-18	-0.0533	0.0344	77.8806
Lipid	Arachidonate (20:4n6)	rs17764324	T	G	-0.0241	0.0041	3.3e-09	-0.0011	0.0382	34.5515
Lipid	Arachidonate (20:4n6)	rs412334	T	C	0.022	0.003	2.24e-13	0.0907	0.0405	53.7778
Lipid	Arachidonate (20:4n6)	rs526126	C	G	0.0249	0.0039	2.11e-10	0.0206	0.0434	40.7633
Lipid	Carnitine	rs11183620	G	A	-0.005	0.0009	3e-08	0.0328	0.028	30.8642
Lipid	Carnitine	rs11620955	G	A	0.0051	0.0009	1.63e-08	0.0377	0.0273	32.1111
Lipid	Carnitine	rs11620973	G	A	0.0051	0.0009	2.35e-08	-0.0606	0.0285	32.1111
Lipid	Carnitine	rs1171618	C	T	0.0151	0.0009	1.58e-59	0.0058	0.0271	281.494
Lipid	Carnitine	rs12356193	G	A	-0.0274	0.0016	3.69e-63	0.0464	0.0457	293.266
Lipid	Carnitine	rs12709393	G	T	-0.0053	0.0009	6.41e-09	-0.0103	0.0278	34.679
Lipid	Carnitine	rs13182512	T	A	0.005	0.0009	3.36e-08	0.0005	0.0273	30.8642
Lipid	Carnitine	rs1466788	G	A	0.0074	0.0009	3.05e-16	-0.0419	0.0281	67.6049
Lipid	Carnitine	rs2114713	G	T	0.005	0.0009	2.67e-08	0.0021	0.0271	30.8642
Lipid	Carnitine	rs2279014	T	C	-0.005	0.0009	4.86e-08	-0.0342	0.0287	30.8642
Lipid	Carnitine	rs2396004	G	A	-0.0049	0.0009	4.31e-08	-0.0058	0.0277	29.642
Lipid	Carnitine	rs2492788	C	T	-0.0049	0.0009	4.58e-08	-0.0196	0.0268	29.642
Lipid	Carnitine	rs3736438	G	T	0.0057	0.0009	3.19e-10	0.028	0.027	40.1111
Lipid	Carnitine	rs419291	C	T	-0.0079	0.0009	3.1e-18	0.0071	0.027	77.0494
Lipid	Carnitine	rs4860022	T	C	-0.0055	0.0009	9.6e-10	0.0573	0.0273	37.3457
Lipid	Carnitine	rs6479648	A	G	-0.0087	0.0009	8.4e-22	0.0362	0.027	93.4444
Lipid	Carnitine	rs6862024	A	G	-0.0055	0.0009	8.99e-10	0.0234	0.0284	37.3457
Lipid	Carnitine	rs7098081	A	G	0.0184	0.0025	3.1e-13	0.0605	0.0813	54.1696
Lipid	Carnitine	rs735315	C	T	-0.0054	0.0009	1.87e-09	-0.0246	0.0273	36
Lipid	Carnitine	rs7737937	A	G	-0.0109	0.0017	4.91e-11	0.0541	0.0413	41.1107
Lipid	Carnitine	rs9842133	C	T	-0.0064	0.0009	4.2e-12	0.0255	0.0276	50.5679
Lipid	2-hydroxyisobutyrate	rs11160112	C	T	0.0146	0.0026	2.34e-08	-0.0339	0.0296	31.5325
Lipid	2-hydroxyisobutyrate	rs11635023	A	G	-0.0152	0.0028	4.25e-08	0.019	0.027	29.4694
Lipid	2-hydroxyisobutyrate	rs1795963	G	A	0.0208	0.0026	1.27e-15	-0.0257	0.0273	64
Lipid	2-hydroxyisobutyrate	rs493519	C	T	0.0358	0.0041	1.32e-18	-0.019	0.0356	76.2427
Lipid	Androsterone sulfate	rs10278040	A	G	-0.3609	0.016	8.81e-113	0.0299	0.04	508.784
Lipid	Androsterone sulfate	rs13222543	T	C	-0.477	0.0262	6.8e-74	-0.0705	0.0786	331.462
Lipid	Androsterone sulfate	rs182420	T	C	0.051	0.0074	6.24e-12	-0.0043	0.0326	47.4982
Lipid	Androsterone sulfate	rs2141160	T	G	0.0434	0.0073	2.49e-09	-0.0128	0.0306	35.3455
Lipid	Androsterone sulfate	rs4236541	T	G	0.0423	0.0072	5.09e-09	-0.0229	0.0318	34.5156
Lipid	Androsterone sulfate	rs474229	T	G	0.0631	0.0065	2.92e-22	-0.0065	0.0277	94.2393
Lipid	Androsterone sulfate	rs6465737	G	T	0.05	0.0074	1.55e-11	0.0064	0.0302	45.6538
Lipid	Androsterone sulfate	rs7778571	G	A	-0.0632	0.0073	3.5e-18	0.0358	0.0317	74.9529
Lipid	Hexanoylcarnitine	rs11161521	C	T	-0.0703	0.0033	6.42e-100	-0.0077	0.0309	453.819
Lipid	Hexanoylcarnitine	rs1171615	T	C	0.0246	0.0037	4.05e-11	-0.0304	0.0368	44.2045
Lipid	Hexanoylcarnitine	rs17304141	G	T	0.1282	0.0121	2.46e-26	0.0533	0.1389	112.255
Lipid	Hexanoylcarnitine	rs2070630	C	G	-0.021	0.0034	6.76e-10	-0.0053	0.0308	38.1488
Lipid	Hexanoylcarnitine	rs272869	G	A	-0.0224	0.0033	1.4e-11	0.0069	0.027	46.0753
Lipid	Hexanoylcarnitine	rs5745515	T	C	0.0428	0.0056	3.12e-14	0.0287	0.0423	58.4133
Lipid	Hexanoylcarnitine	rs5745542	G	C	0.0314	0.0051	4.98e-10	-0.0358	0.0404	37.907
Lipid	Hexanoylcarnitine	rs721204	A	G	0.0496	0.005	3e-23	0.0007	0.0393	98.4064
Lipid	Hexanoylcarnitine	rs7534288	T	C	-0.0565	0.0095	2.51e-09	0.0743	0.0953	35.3712
Lipid	Butyrylcarnitine	rs11065176	T	C	0.1404	0.011	2.42e-37	-0.0519	0.0723	162.91
Lipid	Butyrylcarnitine	rs11065202	C	T	0.1297	0.004	1e-200	-0.0169	0.0272	1051.38
Lipid	Butyrylcarnitine	rs11065208	A	G	-0.0683	0.0106	1.17e-10	-0.2616	0.0822	41.5174
Lipid	Butyrylcarnitine	rs11065390	A	G	-0.0678	0.0115	3.23e-09	-0.1047	0.098	34.7587
Lipid	Butyrylcarnitine	rs11610379	T	C	0.0891	0.0129	5.09e-12	-0.0155	0.0589	47.7063
Lipid	Butyrylcarnitine	rs11611311	T	A	-0.0463	0.0058	1.65e-15	0.0659	0.0347	63.7244
Lipid	Butyrylcarnitine	rs1171617	T	G	0.0358	0.0047	1.61e-14	-0.0321	0.0367	58.019
Lipid	Butyrylcarnitine	rs1179368	C	T	0.0533	0.0096	2.83e-08	-0.0339	0.0676	30.8256
Lipid	Butyrylcarnitine	rs1186055	A	C	-0.0344	0.0043	1.3e-15	0.0163	0.0284	64
Lipid	Butyrylcarnitine	rs12368199	A	G	0.1211	0.0052	1.67e-121	-0.0146	0.0402	542.352
Lipid	Butyrylcarnitine	rs12369156	A	G	-0.0724	0.0126	8.37e-09	-0.116	0.1285	33.0169
Lipid	Butyrylcarnitine	rs1653624	T	A	0.0754	0.0115	4.55e-11	-0.0688	0.0803	42.988
Lipid	Butyrylcarnitine	rs16950755	C	G	-0.0533	0.0072	1.66e-13	-0.106	0.0494	54.8011
Lipid	Butyrylcarnitine	rs2071190	A	T	-0.0748	0.0043	8.44e-68	-0.0419	0.0325	302.598
Lipid	Butyrylcarnitine	rs208294	C	T	-0.0315	0.0036	1.08e-18	0.0481	0.0279	76.5625
Lipid	Butyrylcarnitine	rs2469211	T	A	0.0342	0.006	1.06e-08	-0.0147	0.0403	32.49
Lipid	Butyrylcarnitine	rs2708092	A	G	0.0408	0.0064	1.53e-10	-0.0633	0.0357	40.6406
Lipid	Butyrylcarnitine	rs274567	T	C	0.024	0.0041	6.23e-09	-0.0062	0.027	34.2653
Lipid	Butyrylcarnitine	rs278136	C	T	0.0259	0.0043	1.96e-09	-0.0091	0.032	36.2796
Lipid	Butyrylcarnitine	rs4638383	C	G	-0.0702	0.0059	5.54e-33	0.0105	0.0392	141.57
Lipid	Butyrylcarnitine	rs4766962	T	A	-0.0516	0.0043	1.7e-33	0.0401	0.0283	144
Lipid	Butyrylcarnitine	rs4767918	C	T	-0.0845	0.0038	2.01e-109	0.0198	0.0297	494.477
Lipid	Butyrylcarnitine	rs494632	T	C	0.1072	0.0035	1e-200	0.0252	0.0272	938.109
Lipid	Butyrylcarnitine	rs7304812	A	T	0.0819	0.0059	2.99e-43	0.0242	0.0293	192.692
Lipid	Butyrylcarnitine	rs7965649	T	C	-0.0766	0.0052	7.23e-50	-0.0601	0.0353	216.996
Lipid	Propionylcarnitine	rs10128501	G	A	-0.0108	0.0018	5.06e-09	0.0358	0.027	36
Lipid	Propionylcarnitine	rs12356193	G	A	-0.0328	0.0027	1.96e-33	0.0464	0.0457	147.578
Lipid	Propionylcarnitine	rs2715311	A	G	-0.0107	0.0018	6.57e-09	-0.0223	0.027	35.3364
Lipid	Propionylcarnitine	rs662138	G	C	-0.0206	0.0027	3.15e-14	-0.0478	0.038	58.2112
Lipid	Propionylcarnitine	rs7727544	T	C	-0.0148	0.0018	6.61e-16	0.0402	0.0276	67.6049
Lipid	10-undecenoate (11:1n1)	rs2494248	C	T	0.0251	0.0032	1.19e-14	0.019	0.0278	61.5244
Lipid	10-undecenoate (11:1n1)	rs6077678	A	G	-0.0228	0.0041	3.38e-08	-0.0339	0.037	30.9244
Lipid	10-undecenoate (11:1n1)	rs7556052	T	A	0.0346	0.0034	5.5e-24	0.0465	0.0406	103.561
Lipid	10-undecenoate (11:1n1)	rs9333029	G	A	0.0695	0.0042	1.52e-61	-0.0619	0.0436	273.824
Lipid	3-dehydrocarnitine	rs10070034	A	G	-0.0409	0.0065	4.3e-10	-0.0118	0.1226	39.5931
Lipid	3-dehydrocarnitine	rs17171585	G	T	-0.0331	0.0049	2.06e-11	0.0093	0.1141	45.6314
Lipid	3-dehydrocarnitine	rs2291428	C	G	-0.0168	0.0026	8.71e-11	-0.0077	0.0298	41.7515
Lipid	3-dehydrocarnitine	rs273913	C	T	-0.0261	0.0025	1.08e-25	0.0072	0.027	108.994
Lipid	3-dehydrocarnitine	rs316019	C	A	0.0229	0.0041	2.06e-08	-0.0079	0.0527	31.1963
Lipid	3-dehydrocarnitine	rs7737937	A	G	-0.0323	0.0034	7.89e-22	0.0541	0.0413	90.25
Lipid	1-arachidonoylglycerophosphocholine	rs1692120	A	G	0.0188	0.0027	5.82e-12	-0.0124	0.0274	48.4829
Lipid	1-arachidonoylglycerophosphocholine	rs174535	C	T	-0.0561	0.0027	1.86e-94	-0.0679	0.0273	431.716
Lipid	1-arachidonoylglycerophosphocholine	rs3738544	T	C	0.0203	0.0035	8.05e-09	-0.0566	0.0321	33.64
Lipid	1-arachidonoylglycerophosphocholine	rs7104849	A	G	0.0343	0.0052	3.26e-11	0.0026	0.038	43.5092
Lipid	1-arachidonoylglycerophosphocholine	rs748196	G	T	-0.0152	0.0027	1.7e-08	0.0065	0.0269	31.6927
Lipid	Octanoylcarnitine	rs17304141	G	T	0.1417	0.0147	4.07e-22	0.0533	0.1389	92.9191
Lipid	Octanoylcarnitine	rs5745515	T	C	0.0468	0.0069	8.24e-12	0.0287	0.0423	46.0038
Lipid	Octanoylcarnitine	rs5745542	G	C	0.046	0.0058	2.17e-15	-0.0358	0.0404	62.9013
Lipid	Octanoylcarnitine	rs6849801	G	C	0.0276	0.0041	1.6e-11	-0.0021	0.0278	45.3159
Lipid	Octanoylcarnitine	rs721204	A	G	0.0465	0.0057	6.29e-16	0.0007	0.0393	66.5512
Lipid	Octanoylcarnitine	rs7552404	G	A	-0.0746	0.004	1.27e-77	-0.0086	0.0308	347.822
Lipid	Octanoylcarnitine	rs8396	C	T	-0.0478	0.0041	1.38e-31	-0.0075	0.0308	135.921
Lipid	Decanoylcarnitine	rs11722868	G	A	-0.0312	0.0041	4.86e-14	0.0029	0.0277	57.9084
Lipid	Decanoylcarnitine	rs17304141	G	T	0.0982	0.0154	1.87e-10	0.0533	0.1389	40.6613
Lipid	Decanoylcarnitine	rs2062541	A	G	0.0225	0.004	2.89e-08	0.0017	0.0271	31.6406
Lipid	Decanoylcarnitine	rs7552404	G	A	-0.0563	0.0041	3.32e-43	-0.0086	0.0308	188.56
Lipid	Decanoylcarnitine	rs8396	C	T	-0.0533	0.0041	8.69e-38	-0.0075	0.0308	169
Lipid	Epiandrosterone sulfate	rs10228787	T	C	-0.2245	0.0409	3.97e-08	0.0845	0.0698	30.1291
Lipid	Epiandrosterone sulfate	rs11981478	T	C	-0.1844	0.01	2.8e-75	0.046	0.0374	340.034
Lipid	Epiandrosterone sulfate	rs13222543	T	C	-0.3474	0.0241	3.31e-47	-0.0705	0.0786	207.79
Lipid	Epiandrosterone sulfate	rs2141160	T	G	0.0368	0.0066	2.37e-08	-0.0128	0.0306	31.0891
Lipid	Epiandrosterone sulfate	rs474229	T	G	0.0492	0.0058	3.51e-17	-0.0065	0.0277	71.9572
Lipid	Epiandrosterone sulfate	rs6465737	G	T	0.0378	0.0067	1.91e-08	0.0064	0.0302	31.8298
Lipid	Epiandrosterone sulfate	rs7778571	G	A	-0.0449	0.0066	8.91e-12	0.0358	0.0317	46.2812
Lipid	1-arachidonoylglycerophosphoinositol	rs11045834	T	C	-0.0171	0.0026	1.16e-10	-0.0224	0.0314	43.2559
Lipid	1-arachidonoylglycerophosphoinositol	rs174578	A	T	-0.0266	0.0026	3.02e-24	-0.0675	0.0273	104.669
Lipid	1-arachidonoylglycerophosphoinositol	rs1871395	G	A	0.0395	0.0034	3.66e-31	0.0093	0.0303	134.97
Lipid	1-arachidonoylglycerophosphoinositol	rs8736	T	C	-0.0227	0.0026	8.45e-18	0.0478	0.0277	76.2263
Lipid	1-arachidonoylglycerophosphoinositol	rs9326061	C	G	-0.0188	0.0034	4.39e-08	-0.087	0.0441	30.5744
Lipid	1-arachidonoylglycerophosphoethanolamine	rs10468017	T	C	0.0171	0.0027	1.29e-10	0	0.0285	40.1111
Lipid	1-arachidonoylglycerophosphoethanolamine	rs11045906	G	A	-0.0154	0.0027	7.46e-09	0.0023	0.0354	32.5322
Lipid	1-arachidonoylglycerophosphoethanolamine	rs174578	A	T	-0.0354	0.0026	6.12e-42	-0.0675	0.0273	185.379
Lipid	1-arachidonoylglycerophosphoethanolamine	rs4149056	C	T	0.0294	0.0034	2.66e-18	0.0043	0.0339	74.7716
Lipid	Tetradecanedioate	rs11045821	A	G	-0.0737	0.0065	4.6e-30	-0.0551	0.0425	128.561
Lipid	Tetradecanedioate	rs12228798	T	C	-0.031	0.0055	2.26e-08	0.0385	0.0308	31.7686
Lipid	Tetradecanedioate	rs12317268	G	A	0.1008	0.0062	4.16e-60	0.0093	0.0303	264.325
Lipid	Tetradecanedioate	rs6663731	T	A	-0.0624	0.0081	1.38e-14	-0.0632	0.0436	59.3471
Lipid	Hexadecanedioate	rs11045818	A	G	-0.073	0.0061	1.61e-32	-0.0555	0.0426	143.214
Lipid	Hexadecanedioate	rs12228798	T	C	-0.0311	0.0053	3.26e-09	0.0385	0.0308	34.4325
Lipid	Hexadecanedioate	rs1871395	G	A	0.0893	0.0059	1.65e-52	0.0093	0.0303	229.086
Lipid	Hexadecanedioate	rs2857468	T	A	0.0615	0.0094	6.06e-11	0.0359	0.0428	42.805
Lipid	Hexadecanedioate	rs6663731	T	A	-0.0452	0.0069	5.49e-11	-0.0632	0.0436	42.912
Lipid	Dihomo-linolenate (20:3n3 or n6)	rs174455	A	G	-0.0147	0.0026	1.51e-08	0.0384	0.0279	31.966
Lipid	Dihomo-linolenate (20:3n3 or n6)	rs6498540	G	A	-0.0172	0.0026	2.55e-11	-0.0045	0.0287	43.7633
Lipid	Dihomo-linolenate (20:3n3 or n6)	rs968567	T	C	0.0329	0.0035	2.14e-21	-0.0601	0.043	88.36
Lipid	Octadecanedioate	rs12829704	A	G	-0.042	0.0045	9.49e-21	-0.0152	0.0395	87.1111
Lipid	Octadecanedioate	rs1871395	G	A	0.0309	0.005	8.68e-10	0.0093	0.0303	38.1924
Lipid	Octadecanedioate	rs2108622	T	C	-0.0248	0.0044	1.2e-08	-0.0196	0.0339	31.7686
Lipid	Octadecanedioate	rs2857468	T	A	0.0389	0.0071	4.71e-08	0.0359	0.0428	30.0181
Lipid	5alpha-androstan-3beta,17beta-diol disulfate	rs10267212	C	T	0.0407	0.0068	1.66e-09	-0.004	0.0281	35.8237
Lipid	5alpha-androstan-3beta,17beta-diol disulfate	rs10278040	A	G	-0.1901	0.0168	1.17e-29	0.0299	0.04	128.04
Lipid	5alpha-androstan-3beta,17beta-diol disulfate	rs13222543	T	C	-0.263	0.0282	1.18e-20	-0.0705	0.0786	86.9788
Lipid	5alpha-androstan-3beta,17beta-diol disulfate	rs2547231	A	C	0.081	0.0084	3.35e-22	-0.005	0.0356	92.9847
Lipid	5alpha-androstan-3beta,17beta-diol disulfate	rs4149056	C	T	0.0509	0.0086	4e-09	0.0043	0.0339	35.0299
Lipid	5alpha-androstan-3beta,17beta-diol disulfate	rs4149452	T	C	0.0522	0.0074	1.71e-12	0.0062	0.0296	49.7597
Lipid	4-androsten-3beta,17beta-diol disulfate 1	rs11669552	A	G	-0.0395	0.0065	1.47e-09	-0.0195	0.027	36.929
Lipid	4-androsten-3beta,17beta-diol disulfate 1	rs11761528	T	C	-0.0696	0.012	6.27e-09	0.0456	0.0381	33.64
Lipid	4-androsten-3beta,17beta-diol disulfate 1	rs296396	C	T	0.1754	0.0086	1.48e-92	0.0057	0.038	415.97
Lipid	4-androsten-3beta,17beta-diol disulfate 1	rs4149452	T	C	0.0773	0.0078	3.01e-23	0.0062	0.0296	98.2132
Lipid	4-androsten-3beta,17beta-diol disulfate 1	rs4802397	C	T	0.0621	0.0096	1.09e-10	-0.0182	0.0434	41.8447
Lipid	4-androsten-3beta,17beta-diol disulfate 1	rs7259671	C	T	-0.0435	0.0066	3.83e-11	-0.0028	0.0271	43.4401
Lipid	Cis-4-decenoyl carnitine	rs11161521	C	T	-0.0608	0.0036	1.22e-63	-0.0077	0.0309	285.235
Lipid	Cis-4-decenoyl carnitine	rs12143716	A	G	0.0283	0.0047	1.38e-09	-0.0148	0.0352	36.2558
Lipid	Cis-4-decenoyl carnitine	rs17304141	G	T	0.1197	0.0143	5.93e-17	0.0533	0.1389	70.0674
Lipid	Cis-4-decenoyl carnitine	rs721204	A	G	0.0424	0.006	2.22e-12	0.0007	0.0393	49.9378
Lipid	Cis-4-decenoyl carnitine	rs8396	C	T	-0.0262	0.0037	8.96e-13	-0.0075	0.0308	50.1417
Lipid	22:6, docosahexaenoic acid	rs11604424	T	C	-0.08311	0.014241	7.84e-09	0.0022	0.0312	34.0585
Lipid	22:6, docosahexaenoic acid	rs143988316	T	C	-0.150045	0.024351	1.1e-09	-0.0273	0.0545	37.9673
Lipid	22:6, docosahexaenoic acid	rs145717049	T	C	-0.201292	0.03275	1.21e-09	-0.0004	0.0615	37.7773
Lipid	22:6, docosahexaenoic acid	rs174546	T	C	-0.127635	0.012483	4.81e-24	-0.0685	0.0273	104.545
Lipid	22:6, docosahexaenoic acid	rs2281591	G	A	-0.108394	0.018174	3.66e-09	0.0585	0.04	35.5721
Lipid	22:6, docosahexaenoic acid	rs261334	C	G	-0.110247	0.014749	1.44e-13	0.014	0.0319	55.8738
Lipid	Acetoacetate	rs11745373	A	T	-0.0531678	0.00474111	3.5e-29	-0.0345	0.0299	125.758
Lipid	Acetoacetate	rs12721041	T	C	0.103587	0.0166568	5e-10	0.0266	0.0952	38.6747
Lipid	Acetoacetate	rs144305620	A	G	-0.037933	0.00525424	5.2e-13	0.049	0.0302	52.1212
Lipid	Acetoacetate	rs150515955	T	C	-0.106913	0.0121095	1.1e-18	-0.097	0.1954	77.9487
Lipid	Acetoacetate	rs2255400	C	A	0.0271722	0.00461344	3.9e-09	0.0073	0.0289	34.6896
Lipid	Acetoacetate	rs4240624	A	G	0.0474691	0.00719184	4.1e-11	0.0765	0.0416	43.5654
Lipid	Acetoacetate	rs6889983	A	G	-0.0607547	0.00910621	2.5e-11	-0.085	0.0575	44.5128
Lipid	Acetoacetate	rs910502	T	A	-0.0331158	0.0058389	1.4e-08	0.0189	0.0343	32.1668
Lipid	Acetoacetate	rs964184	C	G	-0.0633215	0.00608306	2.2e-25	0.0234	0.0379	108.357
Lipid	Apolipoprotein A1	rs1002687	A	G	0.0453053	0.00394785	1.5e-31	-0.0222	0.0298	131.697
Lipid	Apolipoprotein A1	rs10091649	G	T	0.0280252	0.00387948	8.3e-13	0.023	0.0271	52.1856
Lipid	Apolipoprotein A1	rs10184004	T	C	0.0214133	0.00384852	5.6e-09	-0.0355	0.0281	30.9585
Lipid	Apolipoprotein A1	rs1047891	A	C	-0.0245086	0.00407088	4.5e-09	0.0004	0.029	36.246
Lipid	Apolipoprotein A1	rs1077835	G	A	0.119876	0.00456905	1.7e-157	-0.0189	0.031	688.355
Lipid	Apolipoprotein A1	rs10810374	C	A	0.02708	0.00440386	9.9e-10	-0.0086	0.0302	37.8121
Lipid	Apolipoprotein A1	rs10838687	G	T	0.0378191	0.004629	8.1e-17	-0.0051	0.0323	66.7495
Lipid	Apolipoprotein A1	rs11039238	C	T	-0.0373601	0.00403908	1.5e-20	-0.0461	0.031	85.5561
Lipid	Apolipoprotein A1	rs11040055	A	G	0.0326499	0.00555415	1.4e-08	-0.0135	0.0428	34.5564
Lipid	Apolipoprotein A1	rs11071374	G	T	-0.0557169	0.00590905	5e-21	0.0171	0.0448	88.9075
Lipid	Apolipoprotein A1	rs11076170	T	C	0.0748794	0.0112728	1.6e-11	-0.1507	0.1762	44.1226
Lipid	Apolipoprotein A1	rs111783138	G	A	0.0576347	0.0106294	6.5e-09	-0.0575	0.082	29.4002
Lipid	Apolipoprotein A1	rs111929233	C	A	0.0388869	0.00576304	1.1e-11	0.0141	0.0374	45.5306
Lipid	Apolipoprotein A1	rs112001035	A	G	-0.0527422	0.00813	2.8e-10	0.0071	0.0504	42.0858
Lipid	Apolipoprotein A1	rs11208032	C	G	0.0226784	0.00385642	9.6e-09	-0.0221	0.0275	34.5825
Lipid	Apolipoprotein A1	rs11216259	A	T	-0.0305648	0.00493869	1.8e-10	0.0699	0.0352	38.3018
Lipid	Apolipoprotein A1	rs112495680	G	A	-0.0356676	0.00558266	1.3e-10	-0.092	0.04	40.8193
Lipid	Apolipoprotein A1	rs11249925	G	A	0.0215143	0.00394003	5.4e-09	-0.0024	0.0294	29.8164
Lipid	Apolipoprotein A1	rs112688782	A	G	-0.0859917	0.0145017	4.8e-09	-0.1283	0.1002	35.1621
Lipid	Apolipoprotein A1	rs112853430	T	C	0.0735843	0.00979046	7.6e-14	0.145	0.0916	56.489
Lipid	Apolipoprotein A1	rs113149294	T	C	0.0636473	0.00784326	1.6e-16	-0.0315	0.0611	65.8517
Lipid	Apolipoprotein A1	rs113194763	A	G	0.0643677	0.00801438	8.2e-15	0.053	0.0716	64.5054
Lipid	Apolipoprotein A1	rs114165349	C	G	-0.0949136	0.0126775	2.1e-14	-0.0127	0.0732	56.0518
Lipid	Apolipoprotein A1	rs115047514	T	C	-0.0594706	0.00924537	6.5e-11	-0.0351	0.0427	41.3767
Lipid	Apolipoprotein A1	rs11643781	C	T	0.0194204	0.00379482	4e-08	-0.0339	0.027	26.1899
Lipid	Apolipoprotein A1	rs11662691	C	T	0.0434612	0.00666796	2.6e-11	0.0796	0.0432	42.4832
Lipid	Apolipoprotein A1	rs11671872	A	G	0.0250187	0.00386749	1.6e-10	0.0132	0.0274	41.8477
Lipid	Apolipoprotein A1	rs116843064	A	G	0.153883	0.0135601	4.4e-31	-0.0612	0.0818	128.782
Lipid	Apolipoprotein A1	rs117154602	A	C	-0.0645416	0.0096999	7.9e-12	0.0386	0.0599	44.2736
Lipid	Apolipoprotein A1	rs117628555	T	C	0.0457934	0.00860591	3.1e-08	-0.0162	0.0618	28.3147
Lipid	Apolipoprotein A1	rs117687565	T	C	0.12845	0.017971	3.2e-12	0.132	0.1193	51.0886
Lipid	Apolipoprotein A1	rs117749052	C	T	0.0937423	0.0121516	1.7e-15	0.0811	0.0904	59.512
Lipid	Apolipoprotein A1	rs11789603	T	C	0.059128	0.00608504	2.1e-21	0.0466	0.0505	94.419
Lipid	Apolipoprotein A1	rs117901517	C	T	-0.0602706	0.00728276	8e-16	-0.0125	0.047	68.4887
Lipid	Apolipoprotein A1	rs117910839	A	T	0.0805882	0.0110147	1.4e-14	-0.1234	0.0989	53.53
Lipid	Apolipoprotein A1	rs118078695	A	G	0.128044	0.0172204	5.2e-14	0.0597	0.1227	55.2881
Lipid	Apolipoprotein A1	rs118136762	T	C	0.0923888	0.0124442	3.2e-14	-0.0716	0.124	55.1194
Lipid	Apolipoprotein A1	rs12021623	C	A	0.0219367	0.00395375	1.4e-08	-0.006	0.0271	30.7839
Lipid	Apolipoprotein A1	rs12230272	G	A	-0.0258319	0.00465388	2.6e-09	-0.0312	0.0315	30.8093
Lipid	Apolipoprotein A1	rs12287106	A	G	-0.0390763	0.00640194	2e-09	0.0181	0.0449	37.2566
Lipid	Apolipoprotein A1	rs1233396	A	G	-0.0341753	0.00545511	7.9e-10	0.154	0.0541	39.248
Lipid	Apolipoprotein A1	rs12447986	C	T	-0.0885072	0.0143316	1.6e-09	-0.0881	0.1	38.1389
Lipid	Apolipoprotein A1	rs1260326	C	T	-0.0388803	0.00386321	5.7e-23	0.0651	0.0283	101.289
Lipid	Apolipoprotein A1	rs1263149	G	A	0.0230146	0.0037877	3e-10	-0.0403	0.0271	36.9195
Lipid	Apolipoprotein A1	rs1264350	C	T	-0.030345	0.00510526	1.1e-09	0.0801	0.0498	35.3296
Lipid	Apolipoprotein A1	rs12708983	C	T	0.101285	0.00964286	1.3e-26	-0.0645	0.0918	110.326
Lipid	Apolipoprotein A1	rs12720917	C	T	0.0639348	0.00559966	1.6e-30	-0.0487	0.0381	130.362
Lipid	Apolipoprotein A1	rs12962112	T	C	0.034226	0.00381937	1.5e-19	0.0295	0.0283	80.3025
Lipid	Apolipoprotein A1	rs12963212	C	T	0.031396	0.0038244	5.1e-17	-0.036	0.027	67.3941
Lipid	Apolipoprotein A1	rs12969081	T	C	0.0275495	0.00476151	3.8e-09	0.0172	0.0394	33.4763
Lipid	Apolipoprotein A1	rs12975366	C	T	-0.0227792	0.00385379	5.5e-09	0.0013	0.0279	34.9382
Lipid	Apolipoprotein A1	rs13107325	T	C	-0.0691371	0.00720567	3.2e-23	-0.052	0.1127	92.0606
Lipid	Apolipoprotein A1	rs1320700	A	G	0.0413731	0.00414086	3e-24	-0.0841	0.0299	99.8286
Lipid	Apolipoprotein A1	rs1358980	T	C	-0.0224651	0.00380706	5.5e-09	-0.0454	0.027	34.8207
Lipid	Apolipoprotein A1	rs1367117	A	G	-0.0256255	0.0039916	1.9e-09	-0.0108	0.0299	41.2146
Lipid	Apolipoprotein A1	rs139957766	A	G	-0.0689416	0.0119806	1.7e-09	-0.0741	0.0526	33.1135
Lipid	Apolipoprotein A1	rs140947438	A	G	-0.0661624	0.0111243	1.5e-09	0.0157	0.1153	35.3734
Lipid	Apolipoprotein A1	rs141368429	T	C	-0.050467	0.00881865	1.7e-08	-0.0201	0.0847	32.75
Lipid	Apolipoprotein A1	rs143376213	C	T	0.189963	0.0204913	1.1e-21	0.2285	0.1012	85.9407
Lipid	Apolipoprotein A1	rs144018203	C	G	-0.115595	0.0191313	3.5e-09	0.304	0.2124	36.5081
Lipid	Apolipoprotein A1	rs144305743	T	C	0.096541	0.0168876	5.7e-09	-0.1086	0.097	32.6804
Lipid	Apolipoprotein A1	rs145205375	G	A	0.0647841	0.0115513	8.5e-09	0.0362	0.0647	31.4539
Lipid	Apolipoprotein A1	rs146390218	G	A	0.0781782	0.0119852	1.2e-11	0.1093	0.1244	42.5482
Lipid	Apolipoprotein A1	rs146548146	G	A	0.0475254	0.00888258	3.1e-08	0.0482	0.0586	28.6268
Lipid	Apolipoprotein A1	rs147275653	C	T	-0.0932623	0.0167835	2.2e-08	-0.0584	0.1043	30.8779
Lipid	Apolipoprotein A1	rs147464145	T	C	0.116158	0.0173231	2.9e-11	0.0358	0.1167	44.9621
Lipid	Apolipoprotein A1	rs148134535	G	C	0.0960914	0.0131645	1e-13	0.072	0.1041	53.2795
Lipid	Apolipoprotein A1	rs150911013	C	T	-0.124844	0.0170864	3.1e-14	-0.292	0.2451	53.3868
Lipid	Apolipoprotein A1	rs15285	T	C	0.0818847	0.00418142	8.6e-87	0.0399	0.0307	383.493
Lipid	Apolipoprotein A1	rs1529577	A	T	-0.0489679	0.00735247	3.8e-11	-0.0386	0.0675	44.3564
Lipid	Apolipoprotein A1	rs1545614	C	A	-0.0283389	0.00422504	3.8e-12	-0.0217	0.0286	44.9888
Lipid	Apolipoprotein A1	rs1645779	C	T	0.0268474	0.00415312	3.2e-12	-0.0067	0.0284	41.7884
Lipid	Apolipoprotein A1	rs1672867	G	A	0.0902694	0.0147943	3.7e-10	-0.013	0.2104	37.2299
Lipid	Apolipoprotein A1	rs16940302	T	C	-0.0424806	0.00741295	3.2e-09	0.0531	0.0531	32.8397
Lipid	Apolipoprotein A1	rs1711041	T	G	0.0569288	0.0060435	3.4e-21	0.0178	0.0374	88.7334
Lipid	Apolipoprotein A1	rs172337	C	T	-0.0570914	0.00733357	6.8e-15	-0.0621	0.0439	60.6053
Lipid	Apolipoprotein A1	rs17240566	A	G	-0.0235587	0.00386339	5.9e-09	0.0039	0.0275	37.1848
Lipid	Apolipoprotein A1	rs17269250	G	T	0.0935121	0.01498	2.1e-10	0.0412	0.156	38.9683
Lipid	Apolipoprotein A1	rs174574	C	A	0.0418613	0.00395357	3.2e-28	0.0682	0.0273	112.111
Lipid	Apolipoprotein A1	rs17696736	G	A	-0.018647	0.003821	4.9e-08	-0.0235	0.0275	23.8157
Lipid	Apolipoprotein A1	rs1779823	T	G	-0.0260838	0.00400356	2.4e-11	-0.0189	0.03	42.4472
Lipid	Apolipoprotein A1	rs1790781	T	C	0.0748389	0.0129059	2.8e-09	-0.0811	0.0763	33.6262
Lipid	Apolipoprotein A1	rs1800961	T	C	-0.12264	0.0110415	3.4e-28	0.0065	0.0644	123.37
Lipid	Apolipoprotein A1	rs185221561	T	A	0.0779958	0.0103008	2.3e-15	0.0298	0.0531	57.3325
Lipid	Apolipoprotein A1	rs185334549	G	C	0.0785494	0.0136939	3.1e-08	-0.1019	0.0902	32.9027
Lipid	Apolipoprotein A1	rs1865834	G	A	0.0346366	0.00392919	6.1e-19	-0.0324	0.0275	77.7078
Lipid	Apolipoprotein A1	rs1875236	A	G	0.0461763	0.00622027	9.3e-15	-0.0993	0.0521	55.1087
Lipid	Apolipoprotein A1	rs187929675	T	C	0.102223	0.0168566	1.3e-09	-0.0606	0.1303	36.7754
Lipid	Apolipoprotein A1	rs188501176	G	A	-0.112649	0.0155801	1.5e-13	-0.037	0.0854	52.2774
Lipid	Apolipoprotein A1	rs190118115	T	C	-0.18986	0.0142403	7.5e-42	0.0373	0.0902	177.758
Lipid	Apolipoprotein A1	rs1968493	G	A	0.0572898	0.0041063	4.6e-46	0.0033	0.0299	194.649
Lipid	Apolipoprotein A1	rs199651502	G	C	-0.0222511	0.00415323	4.8e-08	0.0001	0.0275	28.7032
Lipid	Apolipoprotein A1	rs2023473	C	T	-0.0353953	0.00553831	2.5e-10	0.0652	0.0516	40.8448
Lipid	Apolipoprotein A1	rs2066716	T	C	0.0431043	0.00690508	3.5e-10	-0.0118	0.058	38.9676
Lipid	Apolipoprotein A1	rs2115429	T	G	-0.0705888	0.00511414	2.9e-45	-0.0489	0.0393	190.514
Lipid	Apolipoprotein A1	rs2119693	T	G	-0.0527061	0.00547844	5.3e-22	0.0237	0.0446	92.5567
Lipid	Apolipoprotein A1	rs2176040	G	A	-0.0294126	0.00394465	1.6e-15	-0.0307	0.0279	55.5968
Lipid	Apolipoprotein A1	rs2236252	T	C	-0.0307677	0.00506121	3.7e-10	-0.0359	0.0381	36.9557
Lipid	Apolipoprotein A1	rs2245793	C	T	0.0511135	0.00634496	3.8e-17	0.0033	0.0469	64.8953
Lipid	Apolipoprotein A1	rs2276329	C	T	-0.038057	0.00685684	5.3e-09	-0.0392	0.0529	30.805
Lipid	Apolipoprotein A1	rs2292318	T	C	0.0317849	0.00578313	1.5e-08	0.0463	0.0373	30.2076
Lipid	Apolipoprotein A1	rs2298428	T	C	-0.0407307	0.00489623	2e-17	-0.0241	0.0299	69.2022
Lipid	Apolipoprotein A1	rs235314	T	C	-0.0208265	0.00378849	4.8e-08	-0.018	0.0271	30.2204
Lipid	Apolipoprotein A1	rs247615	G	A	-0.0661506	0.00478226	4e-43	0.017	0.034	191.338
Lipid	Apolipoprotein A1	rs2494748	T	C	-0.0222741	0.00389388	1.8e-09	-0.0016	0.0277	32.7217
Lipid	Apolipoprotein A1	rs2569550	C	T	-0.0220371	0.00386155	1.1e-08	0.0273	0.0276	32.5676
Lipid	Apolipoprotein A1	rs261290	C	T	-0.112729	0.00398135	4.2e-182	-0.0041	0.0277	801.698
Lipid	Apolipoprotein A1	rs2642438	G	A	0.0356997	0.00413949	8.3e-19	-0.0188	0.03	74.3765
Lipid	Apolipoprotein A1	rs267738	G	T	0.0337148	0.00456104	1.2e-14	0.0152	0.0344	54.6403
Lipid	Apolipoprotein A1	rs2740488	C	A	-0.0501257	0.00429275	1.1e-32	0.0086	0.0338	136.348
Lipid	Apolipoprotein A1	rs2792735	A	G	-0.0403616	0.00421006	5.9e-23	0.0094	0.0286	91.9095
Lipid	Apolipoprotein A1	rs283	T	C	-0.0278661	0.00479917	3.1e-09	-0.0088	0.0311	33.7148
Lipid	Apolipoprotein A1	rs28382814	T	C	-0.0518304	0.00954066	1.1e-08	0.0493	0.0705	29.5129
Lipid	Apolipoprotein A1	rs28666039	C	G	0.0459656	0.00392443	1.8e-32	0.0591	0.0276	137.187
Lipid	Apolipoprotein A1	rs28690720	G	T	-0.0760537	0.00552739	1.5e-46	-0.0331	0.0434	189.322
Lipid	Apolipoprotein A1	rs289703	T	C	-0.0341371	0.00415165	1.2e-15	0.0273	0.0305	67.6101
Lipid	Apolipoprotein A1	rs289719	C	T	-0.0876609	0.00407078	9.29e-106	0.0329	0.0283	463.721
Lipid	Apolipoprotein A1	rs289727	T	C	-0.0303006	0.0039616	6.3e-16	-0.0103	0.0279	58.5007
Lipid	Apolipoprotein A1	rs289752	G	A	-0.0413214	0.00384197	9.1e-29	-0.004	0.0285	115.676
Lipid	Apolipoprotein A1	rs291040	C	T	-0.0283563	0.00404425	5.3e-13	-0.033	0.0291	49.1613
Lipid	Apolipoprotein A1	rs2925979	C	T	0.0299799	0.00410879	1.4e-14	0.0047	0.0288	53.2393
Lipid	Apolipoprotein A1	rs2972559	G	C	-0.0326863	0.00435379	2.6e-14	0.0024	0.0315	56.3633
Lipid	Apolipoprotein A1	rs308	G	T	0.0956163	0.0134563	1.1e-12	0.0015	0.0765	50.4908
Lipid	Apolipoprotein A1	rs3130893	G	A	-0.0333744	0.00582199	1.1e-08	0.1476	0.0609	32.8612
Lipid	Apolipoprotein A1	rs3136458	A	G	0.0327834	0.00558693	4.4e-09	-0.0577	0.0348	34.4319
Lipid	Apolipoprotein A1	rs3289	C	T	-0.113378	0.0116146	4.9e-25	0.1435	0.0994	95.2904
Lipid	Apolipoprotein A1	rs34003087	T	C	0.0578291	0.00839136	1.9e-12	0.0307	0.0582	47.4928
Lipid	Apolipoprotein A1	rs34663616	A	C	0.0361865	0.00560086	4.9e-11	-0.0916	0.0386	41.743
Lipid	Apolipoprotein A1	rs34707604	C	T	0.0250394	0.0045639	5.4e-09	0.0067	0.031	30.1006
Lipid	Apolipoprotein A1	rs35136575	G	C	0.0353255	0.00488329	3.2e-13	0.0178	0.031	52.3301
Lipid	Apolipoprotein A1	rs35138338	T	C	-0.0351423	0.00421183	1.4e-17	0.0712	0.0301	69.6175
Lipid	Apolipoprotein A1	rs35311766	C	T	0.0390024	0.00443071	2.1e-19	-0.0519	0.0321	77.4883
Lipid	Apolipoprotein A1	rs35364714	A	G	-0.0240922	0.00451369	3e-08	-0.0514	0.0314	28.4898
Lipid	Apolipoprotein A1	rs35511894	T	C	0.102669	0.01407	2.5e-14	-0.2346	0.1912	53.2464
Lipid	Apolipoprotein A1	rs357905	C	T	-0.0270127	0.00465535	2.6e-09	0.037	0.033	33.6691
Lipid	Apolipoprotein A1	rs36018387	T	C	-0.0334924	0.00618734	3.3e-08	-0.0784	0.0401	29.3011
Lipid	Apolipoprotein A1	rs36057735	G	C	-0.0356608	0.00473558	5e-14	-0.0519	0.0382	56.7069
Lipid	Apolipoprotein A1	rs3768321	T	G	-0.0407124	0.00476389	7e-19	0.0841	0.0367	73.0348
Lipid	Apolipoprotein A1	rs3794649	T	C	-0.0428994	0.00508708	5.6e-17	-0.0621	0.0336	71.1157
Lipid	Apolipoprotein A1	rs3859113	T	C	-0.0446525	0.00768914	5.1e-09	0.0638	0.0618	33.7238
Lipid	Apolipoprotein A1	rs3892214	A	G	0.0338243	0.00456201	3.2e-13	0.0177	0.0356	54.9725
Lipid	Apolipoprotein A1	rs3898938	T	C	0.0203094	0.00379828	3.2e-08	-0.0018	0.0274	28.5904
Lipid	Apolipoprotein A1	rs3922628	A	T	0.0261876	0.00465889	9.8e-09	-0.02	0.0329	31.5956
Lipid	Apolipoprotein A1	rs41272663	A	C	0.0246428	0.0042853	6e-09	0.0225	0.0304	33.0687
Lipid	Apolipoprotein A1	rs4149307	T	C	0.0511266	0.00519838	4e-24	0.0043	0.0434	96.7292
Lipid	Apolipoprotein A1	rs4239651	C	T	0.0364361	0.00467909	6.1e-16	-0.0239	0.0333	60.6375
Lipid	Apolipoprotein A1	rs4240624	A	G	0.10037	0.00658273	4e-53	0.0765	0.0416	232.485
Lipid	Apolipoprotein A1	rs4263041	G	A	0.0269478	0.0045827	7e-10	-0.0118	0.0299	34.5783
Lipid	Apolipoprotein A1	rs4285809	T	C	-0.0344494	0.00484548	2e-12	0.0369	0.0356	50.5463
Lipid	Apolipoprotein A1	rs429358	C	T	-0.058731	0.00523469	7.3e-31	0.0011	0.0356	125.879
Lipid	Apolipoprotein A1	rs445093	T	C	0.0315269	0.0039048	1.9e-16	0.0197	0.0281	65.1876
Lipid	Apolipoprotein A1	rs449647	T	A	0.036213	0.00524083	4.5e-13	0.0432	0.0396	47.7451
Lipid	Apolipoprotein A1	rs4587963	T	A	0.0481676	0.00455179	2.1e-26	-0.0626	0.0309	111.981
Lipid	Apolipoprotein A1	rs4743765	A	T	-0.0308049	0.00598259	2e-08	-0.0409	0.0455	26.5131
Lipid	Apolipoprotein A1	rs4752890	T	C	-0.025479	0.00377753	7.8e-11	-0.0434	0.0288	45.4935
Lipid	Apolipoprotein A1	rs4759375	T	C	0.0402304	0.00696442	2.2e-08	0.0029	0.0427	33.3687
Lipid	Apolipoprotein A1	rs4784717	A	G	-0.0397629	0.0057052	6e-12	0.0356	0.038	48.5752
Lipid	Apolipoprotein A1	rs4803760	C	T	-0.0375342	0.00471945	5.7e-15	0.0134	0.0417	63.2516
Lipid	Apolipoprotein A1	rs4846921	A	G	0.047154	0.00387732	2.7e-35	-0.0008	0.0272	147.902
Lipid	Apolipoprotein A1	rs4969141	T	C	0.0209724	0.00379237	2.2e-08	0.0415	0.0277	30.5826
Lipid	Apolipoprotein A1	rs4986970	T	A	-0.0738551	0.0104562	3.1e-13	0.0137	0.0795	49.89
Lipid	Apolipoprotein A1	rs501942	T	C	-0.0309039	0.00558065	1.5e-08	0.0654	0.0504	30.666
Lipid	Apolipoprotein A1	rs5167	G	T	0.0487641	0.00395267	2.8e-35	0.0073	0.0276	152.202
Lipid	Apolipoprotein A1	rs525302	G	C	-0.0763077	0.00832629	4.3e-21	0.0239	0.0727	83.9912
Lipid	Apolipoprotein A1	rs559355	T	A	-0.0629938	0.00519717	6.6e-34	0.0615	0.032	146.914
Lipid	Apolipoprotein A1	rs56129100	A	G	-0.0260829	0.003971	8.8e-12	-0.0259	0.03	43.1432
Lipid	Apolipoprotein A1	rs56132500	C	G	0.049548	0.00814542	3.6e-10	-0.0101	0.0498	37.002
Lipid	Apolipoprotein A1	rs56208677	T	C	0.120193	0.00751819	1.4e-59	-0.0154	0.0513	255.583
Lipid	Apolipoprotein A1	rs572301360	A	G	-0.0264816	0.00444083	5.2e-09	0.0275	0.0306	35.5599
Lipid	Apolipoprotein A1	rs583104	T	G	-0.0282516	0.00450847	1.1e-10	-0.0245	0.0326	39.267
Lipid	Apolipoprotein A1	rs58680978	T	G	-0.0370131	0.00575691	1.6e-10	0.0435	0.0447	41.3363
Lipid	Apolipoprotein A1	rs5883	T	C	0.098701	0.00849253	2.7e-32	-0.0543	0.063	135.073
Lipid	Apolipoprotein A1	rs59238099	T	A	0.0436251	0.00632576	2.3e-12	0.0537	0.0567	47.5606
Lipid	Apolipoprotein A1	rs6012281	A	G	-0.0254031	0.00450778	1.3e-08	-0.0183	0.0278	31.7576
Lipid	Apolipoprotein A1	rs60219248	G	A	-0.0347181	0.00519636	1.4e-12	-0.0218	0.0372	44.6389
Lipid	Apolipoprotein A1	rs60455398	C	T	0.0681463	0.0114354	1.6e-09	0.0545	0.0473	35.5125
Lipid	Apolipoprotein A1	rs60900172	C	G	-0.0768143	0.0130389	1.9e-09	-0.1122	0.0938	34.7058
Lipid	Apolipoprotein A1	rs6125085	C	T	-0.0226313	0.00391179	1.6e-09	0.0373	0.0279	33.4709
Lipid	Apolipoprotein A1	rs61854123	A	G	0.032354	0.00442972	2.1e-13	-0.0057	0.0297	53.3462
Lipid	Apolipoprotein A1	rs61941676	A	C	-0.0553923	0.00581321	7.4e-22	0.0779	0.0382	90.796
Lipid	Apolipoprotein A1	rs62000866	A	T	0.102808	0.00847646	2.2e-33	-0.0167	0.0612	147.104
Lipid	Apolipoprotein A1	rs62000939	C	T	-0.0463653	0.00526111	2.7e-19	-0.0246	0.0367	77.6661
Lipid	Apolipoprotein A1	rs62001835	T	C	0.0827501	0.0129594	1.2e-10	-0.0255	0.0995	40.7725
Lipid	Apolipoprotein A1	rs62100587	G	A	0.0412927	0.00439339	1.1e-21	0.0211	0.031	88.3379
Lipid	Apolipoprotein A1	rs62117161	G	A	0.0520303	0.00669359	9.8e-15	0.0437	0.0516	60.4219
Lipid	Apolipoprotein A1	rs62117512	G	C	0.0284596	0.00412509	7.2e-13	-0.0343	0.0277	47.5982
Lipid	Apolipoprotein A1	rs62119267	C	A	0.0808371	0.0129579	3.9e-10	-0.0959	0.139	38.9182
Lipid	Apolipoprotein A1	rs625145	T	A	0.0738089	0.00483169	4.8e-56	-0.0449	0.0335	233.356
Lipid	Apolipoprotein A1	rs652455	T	C	0.0341681	0.00534214	5e-11	0.0512	0.0357	40.9083
Lipid	Apolipoprotein A1	rs6586891	A	C	0.0519853	0.00396312	4.7e-40	0.0484	0.0283	172.063
Lipid	Apolipoprotein A1	rs6587973	G	A	-0.027524	0.00425655	3.6e-10	-0.0128	0.0284	41.8126
Lipid	Apolipoprotein A1	rs6606717	C	A	0.0305316	0.00377624	2.7e-16	-0.0128	0.027	65.3702
Lipid	Apolipoprotein A1	rs676210	A	G	0.0563524	0.0046608	8.2e-33	0.0301	0.0305	146.185
Lipid	Apolipoprotein A1	rs686030	A	C	0.0439629	0.00544348	2e-16	0.0827	0.0413	65.2258
Lipid	Apolipoprotein A1	rs6993714	G	A	0.0313541	0.00533717	1.5e-09	-0.0511	0.0471	34.5117
Lipid	Apolipoprotein A1	rs7003526	T	C	0.0230683	0.0038694	2.1e-09	0.0473	0.0279	35.5422
Lipid	Apolipoprotein A1	rs7133378	A	G	0.030399	0.00405347	7.7e-15	0.0162	0.0298	56.2425
Lipid	Apolipoprotein A1	rs71352241	T	G	0.0644812	0.0105448	1.2e-09	0.0712	0.1614	37.3929
Lipid	Apolipoprotein A1	rs7139079	A	G	-0.0214562	0.00385607	2.4e-08	-0.027	0.0272	30.9611
Lipid	Apolipoprotein A1	rs7198642	G	T	0.0330129	0.00479524	2.1e-13	-0.0175	0.0345	47.3965
Lipid	Apolipoprotein A1	rs7200805	C	T	0.0837041	0.0114114	1.3e-13	-0.1145	0.0947	53.8041
Lipid	Apolipoprotein A1	rs7229377	T	C	0.0571884	0.00477484	9e-35	0.0317	0.0347	143.449
Lipid	Apolipoprotein A1	rs72786781	A	T	0.132203	0.0122887	6.5e-29	-0.1562	0.0935	115.737
Lipid	Apolipoprotein A1	rs72786786	A	G	0.160498	0.00414695	1e-200	-0.0285	0.0296	1497.9
Lipid	Apolipoprotein A1	rs72836561	T	C	-0.127577	0.0108251	1.5e-33	-0.0012	0.0757	138.893
Lipid	Apolipoprotein A1	rs72913825	C	T	-0.0349049	0.00615061	4.4e-08	-0.0127	0.0496	32.206
Lipid	Apolipoprotein A1	rs72925817	C	T	0.0479636	0.00778951	4e-10	0.0706	0.0527	37.9143
Lipid	Apolipoprotein A1	rs73624696	C	A	0.0259642	0.00459856	6.7e-09	-0.0589	0.0396	31.8791
Lipid	Apolipoprotein A1	rs737338	T	C	-0.118196	0.0102606	1.9e-32	0.0665	0.0555	132.697
Lipid	Apolipoprotein A1	rs74018729	A	G	0.0773512	0.01149	1.1e-11	-0.0029	0.0847	45.3204
Lipid	Apolipoprotein A1	rs75129833	C	T	0.0363904	0.00560566	2.1e-10	-0.0191	0.0355	42.1425
Lipid	Apolipoprotein A1	rs75566930	A	C	0.0409199	0.00568754	7.1e-13	-0.0656	0.0422	51.7631
Lipid	Apolipoprotein A1	rs75662196	C	G	0.0669418	0.0117458	2.7e-08	0.5009	0.1742	32.481
Lipid	Apolipoprotein A1	rs75663614	C	T	-0.123598	0.0109486	4.7e-29	-0.0323	0.0784	127.44
Lipid	Apolipoprotein A1	rs75911530	A	G	-0.139409	0.0111229	5.1e-38	-0.1007	0.1325	157.089
Lipid	Apolipoprotein A1	rs76769796	G	A	0.0331158	0.00570942	1.1e-08	0.0063	0.0442	33.6424
Lipid	Apolipoprotein A1	rs76967117	A	G	-0.0354912	0.00594236	3.5e-10	-0.0762	0.0349	35.6717
Lipid	Apolipoprotein A1	rs77027049	T	C	0.050429	0.00789606	1.2e-10	-0.088	0.0556	40.7887
Lipid	Apolipoprotein A1	rs77197725	T	C	0.0488144	0.00864711	6.8e-09	0.0028	0.0639	31.8679
Lipid	Apolipoprotein A1	rs7783857	G	C	-0.0232756	0.00420196	2e-08	-0.0154	0.0298	30.683
Lipid	Apolipoprotein A1	rs77960347	G	A	0.317423	0.016504	8.8e-85	0.0091	0.1543	369.912
Lipid	Apolipoprotein A1	rs78893833	G	A	0.081316	0.0126565	3.1e-11	-0.0806	0.0934	41.2786
Lipid	Apolipoprotein A1	rs78965095	T	C	0.0777115	0.0133299	2e-08	0.0546	0.1129	33.9873
Lipid	Apolipoprotein A1	rs7956099	C	T	-0.0224185	0.00380358	1.4e-09	-0.016	0.0285	34.7399
Lipid	Apolipoprotein A1	rs8023503	T	C	0.124386	0.0158384	2e-15	0.07	0.0994	61.6766
Lipid	Apolipoprotein A1	rs8045855	A	T	-0.186168	0.00487303	1e-200	-0.0033	0.0356	1459.53
Lipid	Apolipoprotein A1	rs881844	G	C	0.0242487	0.00400804	2e-09	-0.0589	0.029	36.6027
Lipid	Apolipoprotein A1	rs899228	C	T	0.0270794	0.00461713	1.9e-09	-0.1023	0.0383	34.3981
Lipid	Apolipoprotein A1	rs907866	A	G	-0.029727	0.00381809	3e-15	-0.0449	0.0271	60.6192
Lipid	Apolipoprotein A1	rs921919	A	G	-0.0381981	0.00410614	2.1e-22	-0.0353	0.0273	86.5398
Lipid	Apolipoprotein A1	rs9268812	G	A	0.0220586	0.00400205	1.5e-08	-0.0062	0.0324	30.3802
Lipid	Apolipoprotein A1	rs9304381	T	C	0.0937144	0.00490561	2.7e-83	-0.0515	0.0351	364.944
Lipid	Apolipoprotein A1	rs9471972	A	G	0.0228491	0.00378923	2.8e-09	-0.0174	0.0275	36.361
Lipid	Apolipoprotein A1	rs9491697	G	A	-0.0210119	0.00380697	3.2e-08	0.0413	0.0271	30.4629
Lipid	Apolipoprotein A1	rs967645	T	C	-0.0275007	0.00377934	2.2e-12	-0.0555	0.0271	52.9487
Lipid	Apolipoprotein A1	rs9788871	A	T	0.0430132	0.00409187	9.2e-27	-0.0461	0.0319	110.499
Lipid	Apolipoprotein A1	rs9938413	T	C	0.0689421	0.005794	1.2e-32	-0.0445	0.037	141.583
Lipid	Apolipoprotein A1	rs9947678	A	G	0.0394946	0.00458508	1.9e-18	-0.0179	0.0315	74.1962
Lipid	Apolipoprotein A1	rs9972789	T	C	-0.0254212	0.00431155	2.1e-09	0.0332	0.0319	34.7636
Lipid	Apolipoprotein B	rs102275	C	T	-0.0393977	0.00431288	5.2e-21	-0.0692	0.0273	83.4463
Lipid	Apolipoprotein B	rs10260606	C	G	0.0326945	0.00532662	2.4e-10	-0.0256	0.0289	37.6744
Lipid	Apolipoprotein B	rs10460182	C	G	-0.0503522	0.00514877	3.1e-22	0.045	0.0331	95.6379
Lipid	Apolipoprotein B	rs1081106	C	T	0.0615735	0.00788705	1.5e-15	-0.0358	0.0351	60.9479
Lipid	Apolipoprotein B	rs11102964	C	T	-0.0429968	0.00546935	3.8e-15	0.0388	0.0312	61.8018
Lipid	Apolipoprotein B	rs111278137	A	G	-0.113569	0.0146505	2.8e-14	0.2236	0.1334	60.0917
Lipid	Apolipoprotein B	rs112027066	T	C	-0.115687	0.0154817	1.6e-13	0.3539	0.1182	55.8383
Lipid	Apolipoprotein B	rs11206513	T	C	0.0356915	0.00425728	2.9e-17	-0.0211	0.0298	70.2854
Lipid	Apolipoprotein B	rs11206517	G	T	0.0941849	0.0115436	2.9e-16	0.047	0.0639	66.5702
Lipid	Apolipoprotein B	rs112172017	A	G	-0.0887022	0.0112616	1.7e-15	-0.1687	0.0616	62.0395
Lipid	Apolipoprotein B	rs112507407	G	C	0.0801611	0.0110054	2e-13	0.1324	0.1058	53.0537
Lipid	Apolipoprotein B	rs112875651	A	G	-0.0666955	0.00428309	4.2e-58	-0.0638	0.0277	242.482
Lipid	Apolipoprotein B	rs115445558	C	G	-0.0821833	0.00831692	5.5e-23	0.0122	0.0489	97.6432
Lipid	Apolipoprotein B	rs115478735	T	A	0.0564133	0.00533528	4.2e-27	0.026	0.0339	111.802
Lipid	Apolipoprotein B	rs11571787	G	T	-0.026871	0.00502492	2.1e-08	0.016	0.0322	28.5963
Lipid	Apolipoprotein B	rs1158784	T	A	0.0314	0.00484384	3.1e-10	-0.0389	0.0362	42.0223
Lipid	Apolipoprotein B	rs11591147	T	G	-0.324428	0.0157124	3.6e-98	-0.0063	0.0739	426.336
Lipid	Apolipoprotein B	rs11601507	A	C	0.0406972	0.0080349	4.1e-08	-0.0346	0.0503	25.6548
Lipid	Apolipoprotein B	rs11679386	C	T	0.0374651	0.00589785	1.6e-10	-0.0339	0.0489	40.3521
Lipid	Apolipoprotein B	rs11691986	T	C	0.0272651	0.0045108	1.3e-10	0.0508	0.0277	36.5348
Lipid	Apolipoprotein B	rs11755689	G	A	0.0425865	0.0045084	3.7e-20	0.01	0.032	89.2276
Lipid	Apolipoprotein B	rs118147862	A	G	-0.400648	0.0101639	1e-200	-0.0092	0.0789	1553.84
Lipid	Apolipoprotein B	rs12151108	A	G	-0.158559	0.00633566	5.3e-141	-0.0046	0.0453	626.323
Lipid	Apolipoprotein B	rs12208357	T	C	0.0680749	0.00811046	7.2e-18	0.0776	0.0578	70.4503
Lipid	Apolipoprotein B	rs12239737	A	T	-0.044665	0.00443142	1.2e-25	0.0073	0.0305	101.59
Lipid	Apolipoprotein B	rs12327715	A	G	-0.0984266	0.00722483	7.2e-43	0.027	0.0503	185.596
Lipid	Apolipoprotein B	rs12462473	A	G	-0.028932	0.00495082	1.5e-09	-0.0356	0.0331	34.1509
Lipid	Apolipoprotein B	rs12546944	A	G	0.0302523	0.0053513	1.3e-09	0.019	0.035	31.9594
Lipid	Apolipoprotein B	rs1260326	C	T	-0.0394649	0.00421415	1.4e-21	0.0651	0.0283	87.7005
Lipid	Apolipoprotein B	rs12740374	T	G	-0.115805	0.00496122	1.7e-122	0.0252	0.0329	544.851
Lipid	Apolipoprotein B	rs12916	C	T	0.0592854	0.00421018	5.1e-46	0.0161	0.027	198.287
Lipid	Apolipoprotein B	rs12983316	G	A	0.0366954	0.00561441	6.4e-11	0.0027	0.0332	42.7184
Lipid	Apolipoprotein B	rs1337247	A	C	-0.0437513	0.00581925	2.6e-13	0.0263	0.0416	56.526
Lipid	Apolipoprotein B	rs13702	C	T	-0.0285946	0.00456112	1.3e-11	0.0385	0.0306	39.3029
Lipid	Apolipoprotein B	rs139995984	C	G	-0.185504	0.0201366	2.2e-21	-0.0984	0.1329	84.8661
Lipid	Apolipoprotein B	rs140824606	A	G	0.122487	0.0142052	8.7e-19	0.011	0.0818	74.3507
Lipid	Apolipoprotein B	rs141989097	T	C	0.0386116	0.00704756	2.9e-08	0.0362	0.0502	30.0164
Lipid	Apolipoprotein B	rs142213240	C	G	-0.0939656	0.00940927	2.2e-24	0.0352	0.0634	99.73
Lipid	Apolipoprotein B	rs143843429	G	A	-0.106475	0.0171407	1.5e-09	-0.0264	0.1146	38.5867
Lipid	Apolipoprotein B	rs144261139	A	C	0.195432	0.0191571	3.8e-25	0.2006	0.1195	104.072
Lipid	Apolipoprotein B	rs144545816	A	G	0.0634647	0.00459397	2e-45	-0.0154	0.0312	190.848
Lipid	Apolipoprotein B	rs145400326	C	T	-0.0672762	0.0101	2e-11	-0.0259	0.0617	44.3691
Lipid	Apolipoprotein B	rs145790091	A	T	-0.0531098	0.00432685	7.7e-35	0.0132	0.0274	150.663
Lipid	Apolipoprotein B	rs146390218	G	A	-0.208367	0.0130473	3.6e-59	0.1093	0.1244	255.045
Lipid	Apolipoprotein B	rs146576912	T	C	-0.106163	0.00955469	1e-29	0.0248	0.0573	123.456
Lipid	Apolipoprotein B	rs148356565	C	T	-0.063524	0.00914034	1.8e-12	0.0558	0.0623	48.3004
Lipid	Apolipoprotein B	rs148601586	G	C	0.10081	0.018328	3.9e-08	0.3658	0.2422	30.2536
Lipid	Apolipoprotein B	rs1499279	G	T	-0.0587026	0.0103646	4.4e-08	-0.0729	0.0781	32.0782
Lipid	Apolipoprotein B	rs1500188	G	A	-0.0228087	0.00415328	1.6e-08	-0.0058	0.0269	30.1591
Lipid	Apolipoprotein B	rs150262789	T	C	-0.103665	0.0168862	8.1e-10	-0.0433	0.0799	37.6878
Lipid	Apolipoprotein B	rs151000110	A	G	0.0836161	0.00890352	3e-21	0.0546	0.0487	88.1975
Lipid	Apolipoprotein B	rs151330717	A	G	-0.275549	0.0152323	9.9e-74	-0.2246	0.2043	327.24
Lipid	Apolipoprotein B	rs17035665	T	C	-0.0408034	0.00517548	2.1e-15	-0.002	0.0362	62.1572
Lipid	Apolipoprotein B	rs17249001	A	G	0.0497776	0.00757751	1.3e-10	0.0215	0.0654	43.1534
Lipid	Apolipoprotein B	rs1800777	A	G	0.0619809	0.0106749	3.7e-08	-0.1175	0.0995	33.7123
Lipid	Apolipoprotein B	rs181765708	T	C	-0.212182	0.016877	1.1e-37	-0.0004	0.0763	158.062
Lipid	Apolipoprotein B	rs1836278	C	T	-0.0312329	0.00518726	4.6e-10	-0.0855	0.0383	36.2534
Lipid	Apolipoprotein B	rs1883711	C	G	0.10699	0.0121173	1.3e-19	-0.1036	0.0559	77.9605
Lipid	Apolipoprotein B	rs190712692	A	G	-0.422364	0.0094224	1e-200	0.0422	0.0756	2009.33
Lipid	Apolipoprotein B	rs203711	A	G	0.0396844	0.00466665	1.8e-17	0.0232	0.031	72.3151
Lipid	Apolipoprotein B	rs204480	T	C	-0.0457805	0.00473589	4.3e-23	-0.0126	0.0307	93.4454
Lipid	Apolipoprotein B	rs204540	A	C	0.0263624	0.00497078	2.3e-08	0.0001	0.0336	28.1268
Lipid	Apolipoprotein B	rs2107449	G	A	0.0219338	0.00425634	4.9e-08	0.0241	0.0275	26.5555
Lipid	Apolipoprotein B	rs2326077	T	C	-0.0264811	0.00437184	1.1e-10	-0.0102	0.0277	36.6896
Lipid	Apolipoprotein B	rs247616	T	C	-0.0563411	0.00440896	4.1e-37	-0.0459	0.0301	163.297
Lipid	Apolipoprotein B	rs2570344	G	A	-0.0428243	0.00617378	2.9e-11	0.0031	0.0436	48.1148
Lipid	Apolipoprotein B	rs261290	C	T	-0.0536178	0.00434758	5.1e-36	-0.0041	0.0277	152.098
Lipid	Apolipoprotein B	rs261334	C	G	-0.0547221	0.00503956	1.6e-26	0.014	0.0319	117.907
Lipid	Apolipoprotein B	rs2618566	T	G	-0.0239549	0.0043551	3.1e-09	0.0402	0.029	30.2547
Lipid	Apolipoprotein B	rs28399637	A	G	0.069919	0.00442828	2.9e-58	0.0198	0.0297	249.299
Lipid	Apolipoprotein B	rs28399664	G	C	0.121158	0.0164549	2.9e-14	0.0037	0.0739	54.2143
Lipid	Apolipoprotein B	rs28550459	A	T	-0.0940517	0.0120001	1.1e-15	0.0238	0.1216	61.4276
Lipid	Apolipoprotein B	rs28597716	G	A	-0.0284447	0.0053478	3.7e-08	-0.0363	0.0333	28.2913
Lipid	Apolipoprotein B	rs28607776	G	A	-0.0441981	0.00619098	2.9e-13	-0.0347	0.0434	50.9669
Lipid	Apolipoprotein B	rs2965157	C	T	-0.196637	0.0121252	9.7e-60	-0.0036	0.069	262.998
Lipid	Apolipoprotein B	rs2980874	A	G	-0.0236266	0.00423332	5.1e-09	-0.0543	0.0279	31.1487
Lipid	Apolipoprotein B	rs35057129	A	G	-0.0268424	0.00464001	6.9e-09	0.0184	0.0305	33.4661
Lipid	Apolipoprotein B	rs35836101	A	G	-0.0438287	0.00454973	1.7e-22	0.001	0.0302	92.7996
Lipid	Apolipoprotein B	rs3794695	T	C	0.0444935	0.00527221	3.5e-18	0.0043	0.0339	71.2209
Lipid	Apolipoprotein B	rs3798167	T	G	-0.0430286	0.00518681	1.2e-17	-0.0584	0.0372	68.8199
Lipid	Apolipoprotein B	rs41279684	C	T	0.0343212	0.00562362	3.8e-10	-0.0256	0.0479	37.2471
Lipid	Apolipoprotein B	rs4263041	G	A	-0.0625349	0.0049888	2.1e-37	-0.0118	0.0299	157.128
Lipid	Apolipoprotein B	rs429358	C	T	0.175353	0.00569856	1e-200	0.0011	0.0356	946.883
Lipid	Apolipoprotein B	rs4299376	T	G	-0.0479627	0.00441651	5.1e-28	-0.0224	0.0326	117.937
Lipid	Apolipoprotein B	rs4426495	T	C	-0.0388685	0.00434669	1.5e-19	0.0232	0.0276	79.961
Lipid	Apolipoprotein B	rs45518133	T	C	-0.0989947	0.0182091	3.1e-08	-0.0492	0.0768	29.5561
Lipid	Apolipoprotein B	rs4665698	T	C	-0.0461576	0.00418368	5.4e-29	0.0171	0.0272	121.722
Lipid	Apolipoprotein B	rs4704262	G	A	0.025096	0.00461847	3.3e-08	0.0286	0.0281	29.5266
Lipid	Apolipoprotein B	rs4704834	G	A	0.045538	0.00430187	2.5e-26	-0.025	0.0288	112.056
Lipid	Apolipoprotein B	rs472495	T	G	0.0347673	0.00431624	2.4e-16	-0.0141	0.0273	64.883
Lipid	Apolipoprotein B	rs4803748	T	C	-0.0712344	0.0042542	9.9e-64	0.0409	0.0284	280.378
Lipid	Apolipoprotein B	rs4803791	A	G	-0.0493354	0.00506731	2.1e-23	-0.0232	0.0296	94.79
Lipid	Apolipoprotein B	rs4804510	A	G	-0.0268491	0.00429598	2.7e-10	-0.027	0.0283	39.0602
Lipid	Apolipoprotein B	rs4876611	G	A	0.0280857	0.00459588	1.4e-09	0.0149	0.0292	37.3451
Lipid	Apolipoprotein B	rs4927206	A	G	-0.0421443	0.00587973	2.6e-12	-0.031	0.031	51.3763
Lipid	Apolipoprotein B	rs4927214	C	T	0.0306828	0.00505797	6.3e-10	-0.0538	0.0335	36.7991
Lipid	Apolipoprotein B	rs4970835	A	G	0.0403404	0.00509468	3.8e-16	-0.0389	0.0314	62.697
Lipid	Apolipoprotein B	rs4971548	G	T	-0.0364784	0.00694968	4.3e-08	-0.0583	0.0354	27.5513
Lipid	Apolipoprotein B	rs507766	C	T	0.0297359	0.00413377	3.6e-12	0.0125	0.0272	51.7451
Lipid	Apolipoprotein B	rs519113	G	C	-0.0918406	0.00479688	1.3e-82	0.0903	0.0374	366.566
Lipid	Apolipoprotein B	rs533617	C	T	-0.128126	0.0106088	2.9e-35	0.0059	0.0539	145.862
Lipid	Apolipoprotein B	rs553427	T	C	0.0309865	0.00412434	8e-15	0.0286	0.0271	56.4464
Lipid	Apolipoprotein B	rs55634260	A	G	0.0679862	0.0118686	1.8e-08	0.0993	0.0774	32.8127
Lipid	Apolipoprotein B	rs55714927	T	C	-0.0284884	0.00524506	2.7e-08	-0.0003	0.031	29.5009
Lipid	Apolipoprotein B	rs56113850	C	T	0.0238697	0.00417061	6.7e-09	0.0224	0.027	32.7563
Lipid	Apolipoprotein B	rs562338	G	A	0.108337	0.00535371	2.3e-95	0.0036	0.0345	409.491
Lipid	Apolipoprotein B	rs56325564	A	G	0.033061	0.00415564	2.3e-16	0.0498	0.027	63.2931
Lipid	Apolipoprotein B	rs58542926	T	C	-0.114404	0.00784686	1.1e-47	-0.016	0.0551	212.564
Lipid	Apolipoprotein B	rs59379014	T	C	0.0658615	0.00792572	2.8e-16	-0.0407	0.0498	69.0535
Lipid	Apolipoprotein B	rs60049679	C	G	0.133476	0.00844957	2e-60	0.0041	0.0372	249.538
Lipid	Apolipoprotein B	rs6016505	T	C	0.025783	0.00413055	3.8e-11	0.0053	0.0273	38.9629
Lipid	Apolipoprotein B	rs6102034	G	C	-0.030012	0.00445827	1.5e-11	-0.0264	0.03	45.3166
Lipid	Apolipoprotein B	rs611060	T	C	-0.039733	0.00421948	1.8e-21	0.0173	0.0273	88.6717
Lipid	Apolipoprotein B	rs62118464	A	G	0.0387071	0.00654294	1.8e-09	-0.067	0.057	34.9974
Lipid	Apolipoprotein B	rs648253	A	G	0.0324763	0.00414311	4e-15	-0.0301	0.0272	61.4441
Lipid	Apolipoprotein B	rs6511721	A	G	-0.0427833	0.00411838	7.4e-26	-0.0305	0.027	107.918
Lipid	Apolipoprotein B	rs651649	A	G	0.0375289	0.00413467	2e-19	0.0157	0.027	82.3853
Lipid	Apolipoprotein B	rs6601299	C	T	0.0392362	0.00686012	4.8e-09	0.0746	0.0404	32.7123
Lipid	Apolipoprotein B	rs6602909	C	T	0.0266122	0.0043942	6.4e-10	0.0035	0.0284	36.6777
Lipid	Apolipoprotein B	rs662138	G	C	0.0387696	0.00529638	4e-14	-0.0478	0.038	53.5827
Lipid	Apolipoprotein B	rs6859	G	A	-0.0671313	0.00416322	4.7e-61	0.0139	0.027	260.011
Lipid	Apolipoprotein B	rs6920309	T	C	-0.0246427	0.00415297	3.8e-09	0.012	0.0271	35.2094
Lipid	Apolipoprotein B	rs693	A	G	0.0881127	0.00412539	2.3e-105	0.0079	0.0273	456.191
Lipid	Apolipoprotein B	rs6938647	C	A	-0.0327677	0.00506102	6.3e-12	-0.0098	0.0344	41.9195
Lipid	Apolipoprotein B	rs71364511	A	G	-0.0316642	0.00495402	3.5e-10	0.0293	0.0315	40.8528
Lipid	Apolipoprotein B	rs71435586	A	G	-0.0690102	0.0111656	4.4e-10	-0.0164	0.0751	38.1999
Lipid	Apolipoprotein B	rs7203984	C	A	0.0448922	0.00523207	2.3e-17	0.0007	0.0339	73.6198
Lipid	Apolipoprotein B	rs7246100	C	T	0.089576	0.00458731	2e-84	0.0038	0.028	381.3
Lipid	Apolipoprotein B	rs7246666	G	A	-0.0442995	0.00646469	1.6e-12	-0.0198	0.0335	46.9572
Lipid	Apolipoprotein B	rs7247937	C	G	-0.0269424	0.00460072	2e-09	-0.0289	0.0288	34.2942
Lipid	Apolipoprotein B	rs7249244	T	C	0.0323336	0.00413808	7.1e-16	0.0198	0.0269	61.0535
Lipid	Apolipoprotein B	rs7251161	A	G	-0.0321255	0.00453806	4e-12	0.0137	0.0318	50.114
Lipid	Apolipoprotein B	rs72655677	A	G	-0.0655015	0.00988585	1.3e-11	0.0347	0.0676	43.901
Lipid	Apolipoprotein B	rs72660539	A	G	0.0357193	0.00604702	1.8e-09	0.0311	0.0521	34.8918
Lipid	Apolipoprotein B	rs72694391	C	T	0.0245627	0.00413924	8.6e-10	-0.0245	0.0277	35.2136
Lipid	Apolipoprotein B	rs72703210	C	T	-0.0682272	0.01015	7.3e-12	-0.0371	0.1056	45.1838
Lipid	Apolipoprotein B	rs72902594	A	C	-0.0504619	0.00870316	2.4e-09	0.0324	0.053	33.6181
Lipid	Apolipoprotein B	rs72929768	C	T	-0.0303213	0.00530863	2.8e-09	-0.0311	0.0365	32.6235
Lipid	Apolipoprotein B	rs73013176	C	T	-0.152238	0.0198151	1.1e-14	0.0206	0.2052	59.0274
Lipid	Apolipoprotein B	rs73048351	A	C	-0.218933	0.0214399	2.7e-25	-0.0308	0.148	104.274
Lipid	Apolipoprotein B	rs7343130	G	A	0.0898852	0.00419394	2.6e-104	-0.0176	0.0283	459.338
Lipid	Apolipoprotein B	rs740516	G	C	-0.0435118	0.00578642	8.7e-15	0.0124	0.034	56.545
Lipid	Apolipoprotein B	rs74607435	C	T	-0.0595693	0.00936526	5.2e-10	-0.0638	0.0836	40.4581
Lipid	Apolipoprotein B	rs7523141	T	C	0.0407751	0.00532873	7.8e-15	-0.017	0.0427	58.5521
Lipid	Apolipoprotein B	rs75237799	T	C	-0.121157	0.018404	4.5e-11	0.0359	0.1075	43.3384
Lipid	Apolipoprotein B	rs76186504	T	C	-0.0954853	0.0131166	3.5e-13	0.2269	0.1002	52.9945
Lipid	Apolipoprotein B	rs76670936	A	G	-0.0935394	0.00764558	4.4e-34	-0.0047	0.0416	149.682
Lipid	Apolipoprotein B	rs7700719	G	A	0.0250068	0.00414506	1.1e-09	-0.0057	0.0271	36.3961
Lipid	Apolipoprotein B	rs77241309	C	G	0.040575	0.0067101	4.3e-09	-0.0174	0.0497	36.5645
Lipid	Apolipoprotein B	rs77278227	A	G	-0.0935711	0.0110219	8.1e-18	-0.0245	0.0757	72.0727
Lipid	Apolipoprotein B	rs77303550	T	C	-0.0352529	0.0052375	9.7e-12	-0.027	0.0341	45.3045
Lipid	Apolipoprotein B	rs7737496	A	G	0.0293807	0.00544445	1.1e-08	0.0482	0.0328	29.1217
Lipid	Apolipoprotein B	rs7750288	G	A	0.0301738	0.00456369	2.4e-11	-0.042	0.0304	43.7147
Lipid	Apolipoprotein B	rs77542162	G	A	0.144375	0.0138707	2.9e-25	-0.0352	0.164	108.34
Lipid	Apolipoprotein B	rs7773004	G	A	0.0252229	0.00412754	3.6e-09	0.014	0.0273	37.3428
Lipid	Apolipoprotein B	rs79220007	C	T	-0.0478883	0.00777743	1e-09	0.0552	0.0713	37.9129
Lipid	Apolipoprotein B	rs79429216	A	G	0.113851	0.0183235	1.3e-10	-0.0908	0.2054	38.6062
Lipid	Apolipoprotein B	rs79915079	A	G	-0.0933834	0.012964	1.1e-13	-0.1129	0.0789	51.8873
Lipid	Apolipoprotein B	rs8042174	C	T	-0.0480687	0.00679761	4.2e-12	-0.08	0.0506	50.0049
Lipid	Apolipoprotein B	rs8107530	T	C	-0.116557	0.0109094	1.5e-27	-0.1203	0.0822	114.15
Lipid	Apolipoprotein B	rs8113311	G	T	0.0743486	0.00454647	9.9e-63	0.0274	0.0306	267.422
Lipid	Apolipoprotein B	rs9295128	T	G	-0.123159	0.0163228	6.7e-14	-0.2107	0.1273	56.9302
Lipid	Apolipoprotein B	rs9302635	C	T	-0.0364412	0.00532715	3.9e-12	0.0062	0.0353	46.7946
Lipid	Apolipoprotein B	rs9616847	T	A	0.0244091	0.00425162	1.9e-08	0.0054	0.0273	32.9606
Lipid	Apolipoprotein B	rs964184	C	G	-0.0761792	0.00607905	1.7e-38	0.0234	0.0379	157.037
Lipid	Apolipoprotein B	rs9682783	C	T	0.0282732	0.00504214	1.6e-08	0.006	0.0318	31.4427
Lipid	Apolipoprotein B	rs9973228	A	G	-0.0664885	0.00649934	9.2e-25	0.04	0.0512	104.654
Lipid	3-Hydroxybutyrate	rs10481445	C	T	0.025476	0.00413918	7.5e-10	0.0246	0.0495	37.8821
Lipid	3-Hydroxybutyrate	rs10864726	T	C	-0.0301771	0.00422367	9e-13	-0.0019	0.0271	51.0476
Lipid	3-Hydroxybutyrate	rs117643180	A	C	-0.0849923	0.0130808	8.2e-11	-0.1947	0.0892	42.2173
Lipid	3-Hydroxybutyrate	rs12314700	T	A	-0.0350217	0.00532395	4.8e-11	0.0275	0.03	43.272
Lipid	3-Hydroxybutyrate	rs2070666	A	T	0.0346673	0.00580944	2.4e-09	-0.0384	0.0345	35.61
Lipid	3-Hydroxybutyrate	rs2419604	G	A	0.0409399	0.00461202	6.9e-19	0.0089	0.0289	78.7973
Lipid	3-Hydroxybutyrate	rs2575876	A	G	-0.0316957	0.00475019	2.5e-11	0.0021	0.0343	44.5224
Lipid	3-Hydroxybutyrate	rs2645430	G	A	-0.0310958	0.00420088	1.3e-13	-0.0097	0.0309	54.7927
Lipid	3-Hydroxybutyrate	rs28929474	T	C	-0.158295	0.0147558	7.5e-27	-0.1596	0.0967	115.082
Lipid	3-Hydroxybutyrate	rs2976866	G	A	-0.02568	0.00434894	3.5e-09	0.0492	0.0445	34.8677
Lipid	3-Hydroxybutyrate	rs35853021	T	G	-0.0292474	0.00430506	1.1e-11	-0.002	0.0274	46.1547
Lipid	3-Hydroxybutyrate	rs4149307	T	C	0.0347025	0.00566933	9.3e-10	0.0043	0.0434	37.4678
Lipid	3-Hydroxybutyrate	rs429358	C	T	0.054874	0.00571035	7.3e-22	0.0011	0.0356	92.3438
Lipid	3-Hydroxybutyrate	rs4788460	T	C	-0.030156	0.00452901	2.8e-11	-0.0112	0.0293	44.3344
Lipid	3-Hydroxybutyrate	rs56177707	A	G	0.054155	0.00886702	1e-09	-0.0125	0.0457	37.3011
Lipid	3-Hydroxybutyrate	rs585188	A	G	-0.0459785	0.00473538	2.7e-22	-0.0331	0.0299	94.2757
Lipid	3-Hydroxybutyrate	rs588136	T	C	0.0325783	0.00505602	1.2e-10	0.0163	0.032	41.5183
Lipid	3-Hydroxybutyrate	rs6889983	A	G	-0.0614163	0.00909755	1.5e-11	-0.085	0.0575	45.5741
Lipid	3-Hydroxybutyrate	rs72702354	G	A	-0.068998	0.0103685	2.8e-11	-0.4579	0.2331	44.2834
Lipid	3-Hydroxybutyrate	rs77234835	C	T	0.0880199	0.014225	6.1e-10	0.025	0.0763	38.2875
Lipid	3-Hydroxybutyrate	rs7831557	A	G	0.027462	0.00413575	3.1e-11	0.0112	0.0524	44.0916
Lipid	3-Hydroxybutyrate	rs7953249	A	G	0.0234774	0.00419373	2.2e-08	-0.0359	0.0271	31.34
Lipid	3-Hydroxybutyrate	rs964184	C	G	-0.0486628	0.00608193	1.2e-15	0.0234	0.0379	64.0194
Lipid	3-Hydroxybutyrate	rs9930957	T	C	0.0632021	0.00562402	2.7e-29	0.0045	0.0359	126.29
Lipid	3-Hydroxybutyrate	rs9987289	G	A	0.0654579	0.0071752	7.3e-20	0.0764	0.0416	83.2254
Lipid	Total cholines	rs1002687	A	G	0.072981	0.00405701	1e-74	-0.0222	0.0298	323.599
Lipid	Total cholines	rs102275	C	T	-0.0380422	0.00406143	1.5e-22	-0.0692	0.0273	87.7351
Lipid	Total cholines	rs10420519	T	G	-0.0656476	0.0107564	2.7e-10	0.0273	0.0903	37.2481
Lipid	Total cholines	rs1057558	C	T	-0.0330707	0.00468895	5.5e-13	0.0327	0.0307	49.7434
Lipid	Total cholines	rs10773112	T	C	0.0298234	0.00432715	6.7e-12	-0.0813	0.031	47.5018
Lipid	Total cholines	rs1077835	G	A	0.155283	0.00469249	1e-200	-0.0189	0.031	1095.07
Lipid	Total cholines	rs10838687	G	T	0.0315239	0.00475803	7.7e-12	-0.0051	0.0323	43.8961
Lipid	Total cholines	rs10947134	T	A	0.0406436	0.00801729	4.8e-08	-0.0414	0.0482	25.6998
Lipid	Total cholines	rs11066320	G	A	0.0234714	0.00394338	6.9e-10	0.0211	0.0275	35.4275
Lipid	Total cholines	rs11122449	T	C	0.0289639	0.00446237	3.2e-11	0.0029	0.0289	42.1292
Lipid	Total cholines	rs11208032	C	G	0.0337942	0.00396322	2.6e-17	-0.0221	0.0275	72.709
Lipid	Total cholines	rs11239536	A	T	0.0295041	0.00454925	3.1e-11	-0.0056	0.0298	42.0615
Lipid	Total cholines	rs112853430	T	C	0.0609656	0.010057	2.4e-09	0.145	0.0916	36.7479
Lipid	Total cholines	rs112875651	A	G	-0.0528956	0.00403285	2.1e-39	-0.0638	0.0277	172.034
Lipid	Total cholines	rs112952893	A	G	0.0458354	0.00593548	2.1e-14	-0.044	0.037	59.6335
Lipid	Total cholines	rs1131285	G	C	0.0327018	0.00405978	1.9e-13	0.0311	0.0328	64.8841
Lipid	Total cholines	rs113629348	T	C	0.0704913	0.0120419	6.2e-09	0.1876	0.1309	34.2674
Lipid	Total cholines	rs115354848	A	G	0.0678888	0.0128001	3.3e-08	0.1205	0.0815	28.13
Lipid	Total cholines	rs11591147	T	G	-0.110337	0.0147962	6.1e-15	-0.0063	0.0739	55.6086
Lipid	Total cholines	rs116316096	A	G	-0.0796009	0.0121122	5.4e-11	0.0108	0.0854	43.1907
Lipid	Total cholines	rs11662691	C	T	0.0455403	0.0068515	4.2e-12	0.0796	0.0432	44.1795
Lipid	Total cholines	rs11668327	C	G	-0.0510903	0.00517173	8.5e-23	0.0176	0.04	97.59
Lipid	Total cholines	rs117488242	G	A	-0.0383721	0.00601798	1.5e-10	0.0342	0.0386	40.6565
Lipid	Total cholines	rs11755689	G	A	0.0262314	0.00424705	3.4e-09	0.01	0.032	38.1477
Lipid	Total cholines	rs117687565	T	C	0.115223	0.0184709	5.6e-10	0.132	0.1193	38.9137
Lipid	Total cholines	rs117749052	C	T	0.120946	0.0124785	2.2e-22	0.0811	0.0904	93.9417
Lipid	Total cholines	rs117901517	C	T	-0.0710505	0.00748065	7.2e-21	-0.0125	0.047	90.2102
Lipid	Total cholines	rs118003139	C	A	0.0705129	0.0124163	4.3e-09	-0.0049	0.094	32.2517
Lipid	Total cholines	rs118078695	A	G	0.16971	0.0176861	2.4e-22	0.0597	0.1227	92.0769
Lipid	Total cholines	rs118136762	T	C	0.103663	0.0127812	1.5e-16	-0.0716	0.124	65.7816
Lipid	Total cholines	rs12022410	G	A	0.0248328	0.00391093	3.5e-10	-0.0498	0.0284	40.3173
Lipid	Total cholines	rs12364432	A	G	-0.0317706	0.00407894	2.6e-15	-0.0564	0.0292	60.6675
Lipid	Total cholines	rs1260326	C	T	-0.0639379	0.00396948	5.2e-59	0.0651	0.0283	259.448
Lipid	Total cholines	rs12691202	T	C	-0.05825	0.0100744	1.8e-09	0.0347	0.0725	33.4313
Lipid	Total cholines	rs12708983	C	T	0.0510098	0.00992496	4e-08	-0.0645	0.0918	26.4149
Lipid	Total cholines	rs12710745	G	A	-0.0223902	0.00398922	1.5e-08	-0.0312	0.0277	31.5021
Lipid	Total cholines	rs12720917	C	T	0.0347866	0.00576458	2.3e-09	-0.0487	0.0381	36.4157
Lipid	Total cholines	rs12721051	G	C	0.0355484	0.00496387	4.3e-14	-0.0129	0.0308	51.2861
Lipid	Total cholines	rs12907378	A	G	-0.0718935	0.00645991	1.1e-28	0.017	0.0514	123.859
Lipid	Total cholines	rs12924331	G	A	-0.0322626	0.00393505	1.2e-16	-0.0285	0.027	67.22
Lipid	Total cholines	rs12963212	C	T	0.0281472	0.00392998	1.1e-13	-0.036	0.027	51.2967
Lipid	Total cholines	rs13107325	T	C	-0.0500898	0.00740463	2.4e-12	-0.052	0.1127	45.7606
Lipid	Total cholines	rs1320700	A	G	0.0376909	0.00425532	3.2e-19	-0.0841	0.0299	78.4528
Lipid	Total cholines	rs13337205	T	C	0.0297151	0.00488035	1.3e-09	-0.0471	0.0371	37.0725
Lipid	Total cholines	rs141414463	T	C	0.0689123	0.0128426	2.7e-08	-0.0218	0.0879	28.793
Lipid	Total cholines	rs142158911	A	G	-0.0616141	0.00608649	2.4e-24	-0.0022	0.0453	102.477
Lipid	Total cholines	rs142187704	C	T	0.123235	0.0222236	2.8e-08	0.194	0.4177	30.7496
Lipid	Total cholines	rs143376213	C	T	0.193785	0.0210505	4.7e-21	0.2285	0.1012	84.7453
Lipid	Total cholines	rs145521244	A	G	-0.0633681	0.0113535	2.1e-08	-0.1499	0.078	31.1517
Lipid	Total cholines	rs147275653	C	T	-0.0974219	0.017241	1.1e-08	-0.0584	0.1043	31.9292
Lipid	Total cholines	rs150896559	A	G	-0.115347	0.0201881	3.8e-08	-0.0024	0.2335	32.6454
Lipid	Total cholines	rs151330717	A	G	-0.0930909	0.0143776	1.1e-10	-0.2246	0.2043	41.922
Lipid	Total cholines	rs16940302	T	C	-0.054887	0.00761462	3.3e-13	0.0531	0.0531	51.9568
Lipid	Total cholines	rs1711041	T	G	0.0655948	0.00620711	3.6e-27	0.0178	0.0374	111.676
Lipid	Total cholines	rs17240566	A	G	-0.0287563	0.00396782	3.2e-12	0.0039	0.0275	52.5245
Lipid	Total cholines	rs17269250	G	T	0.125143	0.0153862	9.8e-17	0.0412	0.156	66.1531
Lipid	Total cholines	rs17301746	T	C	0.151581	0.0165881	1.4e-20	0.0504	0.0998	83.5019
Lipid	Total cholines	rs17440824	T	C	0.0498732	0.00599388	1.7e-17	0.0036	0.0401	69.2338
Lipid	Total cholines	rs17699030	G	A	-0.116806	0.010748	7e-28	0.0168	0.0633	118.107
Lipid	Total cholines	rs1787328	C	T	0.0305877	0.00402709	8e-14	-0.0136	0.0274	57.6914
Lipid	Total cholines	rs1790796	T	C	0.0392893	0.00529688	9.7e-14	-0.1248	0.0358	55.0184
Lipid	Total cholines	rs1800777	A	G	-0.121332	0.0100486	8.5e-35	-0.1175	0.0995	145.794
Lipid	Total cholines	rs1800961	T	C	-0.0953227	0.0113449	5.5e-17	0.0065	0.0644	70.5978
Lipid	Total cholines	rs182611493	G	A	-0.103591	0.0187051	5.9e-09	-0.0179	0.0639	30.6707
Lipid	Total cholines	rs183409343	G	C	0.0402143	0.00710305	1.8e-08	-0.0364	0.0413	32.0532
Lipid	Total cholines	rs185221561	T	A	0.0992755	0.0105791	3.8e-22	0.0298	0.0531	88.0616
Lipid	Total cholines	rs186696265	T	C	-0.117057	0.016388	1.5e-13	-0.1071	0.1064	51.0203
Lipid	Total cholines	rs1883711	C	G	0.0619569	0.0114139	1.2e-08	-0.1036	0.0559	29.4653
Lipid	Total cholines	rs188501176	G	A	-0.114495	0.0160135	5.4e-13	-0.037	0.0854	51.1211
Lipid	Total cholines	rs190118115	T	C	-0.0962436	0.014636	1.2e-10	0.0373	0.0902	43.2413
Lipid	Total cholines	rs1942417	A	C	0.0301343	0.0046555	3.9e-10	-0.0227	0.0356	41.8976
Lipid	Total cholines	rs1968493	G	A	0.0384259	0.00422736	3.6e-20	0.0033	0.0299	82.6246
Lipid	Total cholines	rs1985129	A	G	0.0241132	0.00393429	2e-09	0.0297	0.0277	37.5644
Lipid	Total cholines	rs1992442	C	A	0.0329854	0.00440657	1.6e-13	0.0478	0.031	56.0328
Lipid	Total cholines	rs202676	G	A	0.0260759	0.00457663	4.6e-08	0.0063	0.0407	32.4629
Lipid	Total cholines	rs2071379	G	A	-0.0245181	0.00395437	2e-09	-0.041	0.0271	38.4432
Lipid	Total cholines	rs2245793	C	T	0.0456918	0.00651866	1.2e-13	0.0033	0.0469	49.1315
Lipid	Total cholines	rs2286276	T	C	-0.0248111	0.00430777	8e-09	0.0337	0.0318	33.1732
Lipid	Total cholines	rs247615	G	A	-0.0405586	0.00492325	1.7e-16	0.017	0.034	67.8675
Lipid	Total cholines	rs261264	T	C	0.0231288	0.00389637	1.6e-09	-0.0198	0.0269	35.2359
Lipid	Total cholines	rs261290	C	T	-0.146608	0.00408943	1e-200	-0.0041	0.0277	1285.26
Lipid	Total cholines	rs2642438	G	A	0.0318321	0.00425377	4.6e-15	-0.0188	0.03	55.9993
Lipid	Total cholines	rs2740488	C	A	-0.0483609	0.00441008	1.1e-28	0.0086	0.0338	120.253
Lipid	Total cholines	rs2792735	A	G	-0.0356718	0.00432639	7.1e-17	0.0094	0.0286	67.9827
Lipid	Total cholines	rs2820232	T	G	-0.0225277	0.00393744	2.4e-09	0.0157	0.027	32.7345
Lipid	Total cholines	rs2854277	T	C	-0.0530047	0.00890747	1.3e-08	0.0646	0.0483	35.4095
Lipid	Total cholines	rs28607776	G	A	-0.10565	0.00582343	4.6e-76	-0.0347	0.0434	329.14
Lipid	Total cholines	rs28666039	C	G	0.044168	0.00403277	9.8e-29	0.0591	0.0276	119.952
Lipid	Total cholines	rs289716	A	T	-0.051992	0.00418721	3.2e-36	0.0307	0.0281	154.178
Lipid	Total cholines	rs3087611	T	A	-0.0847244	0.0147519	2.1e-08	0.0395	0.1624	32.9853
Lipid	Total cholines	rs3094228	C	T	-0.0298754	0.00485242	7.2e-10	0.0437	0.0404	37.9062
Lipid	Total cholines	rs3132685	A	G	-0.0332622	0.00576045	4.8e-08	0.0969	0.0525	33.3418
Lipid	Total cholines	rs34002646	G	A	-0.0676141	0.00490157	1.3e-44	0.0122	0.032	190.285
Lipid	Total cholines	rs34514836	C	A	-0.0316392	0.00601893	1.9e-08	0.0314	0.0571	27.632
Lipid	Total cholines	rs34663616	A	C	0.042181	0.00575206	8.4e-14	-0.0916	0.0386	53.7758
Lipid	Total cholines	rs34990794	T	C	0.0304044	0.00550362	7.6e-09	-0.0419	0.0401	30.5194
Lipid	Total cholines	rs35138338	T	C	-0.0438729	0.0043259	4.9e-24	0.0712	0.0301	102.858
Lipid	Total cholines	rs35311766	C	T	0.039592	0.00455303	2.5e-18	-0.0519	0.0321	75.616
Lipid	Total cholines	rs35511894	T	C	0.129447	0.0144509	5.8e-20	-0.2346	0.1912	80.2406
Lipid	Total cholines	rs35686293	A	G	0.048855	0.00873723	4.9e-09	-0.1328	0.0535	31.2659
Lipid	Total cholines	rs36018387	T	C	-0.0413884	0.00635618	1.7e-11	-0.0784	0.0401	42.3999
Lipid	Total cholines	rs3741521	A	G	-0.0285765	0.00420671	2e-12	-0.0345	0.0273	46.1459
Lipid	Total cholines	rs3764261	A	C	0.0985194	0.00414714	3.9e-129	-0.0451	0.03	564.347
Lipid	Total cholines	rs3768321	T	G	-0.0281467	0.00489553	4.3e-09	0.0841	0.0367	33.0564
Lipid	Total cholines	rs3770586	T	C	-0.0222933	0.00390159	5.4e-09	0.0069	0.0273	32.6487
Lipid	Total cholines	rs3791981	G	A	-0.0527493	0.00698803	1.8e-13	-0.0919	0.0457	56.9802
Lipid	Total cholines	rs3800461	C	G	-0.0403426	0.00610633	5.6e-12	-0.0762	0.0349	43.6483
Lipid	Total cholines	rs389884	G	A	-0.0343775	0.005736	1.6e-08	0.0593	0.0504	35.9195
Lipid	Total cholines	rs395908	A	G	-0.0350532	0.00519561	7e-12	0.0406	0.0488	45.5179
Lipid	Total cholines	rs4008004	A	C	0.0319483	0.00469531	2.1e-12	-0.0086	0.0302	46.2985
Lipid	Total cholines	rs4149307	T	C	0.0440091	0.00534081	2.1e-17	0.0043	0.0434	67.9001
Lipid	Total cholines	rs445093	T	C	0.0402679	0.00401029	7.5e-24	0.0197	0.0281	100.825
Lipid	Total cholines	rs4708870	C	T	-0.0495319	0.00825865	3.9e-09	0.0407	0.0423	35.9709
Lipid	Total cholines	rs4803748	T	C	-0.0221501	0.00401498	5.4e-09	0.0409	0.0284	30.4358
Lipid	Total cholines	rs4860948	A	T	0.0324073	0.00453237	2.7e-13	-0.0005	0.0315	51.1252
Lipid	Total cholines	rs494606	G	T	0.0686167	0.00886096	6.4e-15	-0.0372	0.0736	59.965
Lipid	Total cholines	rs496654	C	A	0.0222482	0.00388546	2.4e-09	0.0282	0.0271	32.7872
Lipid	Total cholines	rs4986970	T	A	-0.0631405	0.0107623	1.8e-09	0.0137	0.0795	34.4196
Lipid	Total cholines	rs5167	G	T	0.0402569	0.00406102	1e-23	0.0073	0.0276	98.2676
Lipid	Total cholines	rs525028	A	G	-0.0666488	0.00429327	3e-56	0.0379	0.028	240.995
Lipid	Total cholines	rs56030824	A	G	-0.0336748	0.00415006	1.4e-16	-0.048	0.031	65.8417
Lipid	Total cholines	rs56208677	T	C	0.0718696	0.00773886	1.4e-21	-0.0154	0.0513	86.2455
Lipid	Total cholines	rs5744672	C	T	0.0321298	0.00399179	6.4e-16	0.0186	0.0271	64.7859
Lipid	Total cholines	rs5754102	A	C	-0.0361572	0.0050795	3.3e-13	-0.0289	0.0291	50.6696
Lipid	Total cholines	rs581080	C	G	0.0315271	0.00506348	9e-11	0.059	0.038	38.7677
Lipid	Total cholines	rs58542926	T	C	-0.0884372	0.00740681	1.3e-35	-0.016	0.0551	142.563
Lipid	Total cholines	rs5883	T	C	0.0598705	0.0087413	3.6e-12	-0.0543	0.063	46.9109
Lipid	Total cholines	rs59752567	T	G	0.0630477	0.00699051	1.2e-18	-0.0133	0.0593	81.3431
Lipid	Total cholines	rs60219248	G	A	-0.0295205	0.00533986	1.4e-08	-0.0218	0.0372	30.5624
Lipid	Total cholines	rs60455398	C	T	0.0732526	0.0117526	2.3e-10	0.0545	0.0473	38.8489
Lipid	Total cholines	rs6090719	G	T	0.0265186	0.00450218	3.8e-09	0.0221	0.032	34.6941
Lipid	Total cholines	rs62000866	A	T	0.12701	0.00870629	4e-47	-0.0167	0.0612	212.819
Lipid	Total cholines	rs62001835	T	C	0.101385	0.0133126	1.8e-14	-0.0255	0.0995	57.9992
Lipid	Total cholines	rs62100587	G	A	0.0391664	0.00451467	7.8e-19	0.0211	0.031	75.2619
Lipid	Total cholines	rs62138973	G	C	0.0401637	0.00677252	9e-10	-0.0869	0.0533	35.1696
Lipid	Total cholines	rs62141288	A	G	-0.0338166	0.00484431	8.1e-13	0.0523	0.0326	48.73
Lipid	Total cholines	rs635634	T	C	0.0361024	0.00503461	6.9e-14	0.0137	0.0339	51.421
Lipid	Total cholines	rs6499863	A	G	-0.0457031	0.00526234	3.9e-19	-0.0488	0.0393	75.4282
Lipid	Total cholines	rs6507945	C	A	0.0535314	0.00391429	3.4e-42	0.0168	0.0269	187.03
Lipid	Total cholines	rs653178	T	C	0.0245005	0.00389092	6.2e-11	0.0378	0.0273	39.6502
Lipid	Total cholines	rs6587973	G	A	-0.0389425	0.00437419	7.4e-19	-0.0128	0.0284	79.2597
Lipid	Total cholines	rs660240	C	T	0.0312591	0.00472719	2.2e-11	-0.024	0.033	43.7267
Lipid	Total cholines	rs6606717	C	A	0.0280369	0.00388058	7.1e-14	-0.0128	0.027	52.1995
Lipid	Total cholines	rs676388	C	T	0.0257041	0.00389541	2.9e-11	0.01	0.0273	43.541
Lipid	Total cholines	rs6861101	C	T	0.0283208	0.00505255	6.8e-09	0.0359	0.0336	31.4188
Lipid	Total cholines	rs6882345	A	G	0.0291503	0.00402438	5.5e-13	-0.0387	0.0287	52.4672
Lipid	Total cholines	rs693	A	G	0.0326135	0.00388582	1.4e-18	0.0079	0.0273	70.4416
Lipid	Total cholines	rs6938647	C	A	-0.0268582	0.0047677	8.4e-09	-0.0098	0.0344	31.7348
Lipid	Total cholines	rs709822	G	C	0.0242949	0.00429569	1.8e-08	-0.0116	0.0368	31.9863
Lipid	Total cholines	rs7111404	G	C	0.032334	0.00555012	7.3e-09	-0.0222	0.0369	33.9402
Lipid	Total cholines	rs7139079	A	G	-0.0318155	0.00396255	2.7e-16	-0.027	0.0272	64.4656
Lipid	Total cholines	rs71466794	G	A	-0.0478768	0.00704312	7.1e-12	-0.0777	0.0513	46.2083
Lipid	Total cholines	rs7203984	C	A	-0.102092	0.00492508	2.6e-98	0.0007	0.0339	429.692
Lipid	Total cholines	rs7229075	A	G	0.039745	0.0060968	4.3e-11	-0.0198	0.0409	42.4973
Lipid	Total cholines	rs7229377	T	C	0.0529861	0.0049067	8e-29	0.0317	0.0347	116.612
Lipid	Total cholines	rs7242746	C	T	0.0383255	0.00652949	1.4e-09	0.0805	0.0517	34.4522
Lipid	Total cholines	rs72743576	A	T	-0.0867247	0.0155018	3.4e-08	-0.0353	0.0816	31.2983
Lipid	Total cholines	rs72836561	T	C	-0.0862827	0.0111226	3.7e-15	-0.0012	0.0757	60.1776
Lipid	Total cholines	rs72925817	C	T	0.0461002	0.00800417	6.3e-09	0.0706	0.0527	33.1721
Lipid	Total cholines	rs72929768	C	T	-0.0376115	0.00500035	1.5e-14	-0.0311	0.0365	56.5771
Lipid	Total cholines	rs72997616	A	C	-0.0664556	0.00668532	1e-22	0.0607	0.0437	98.8141
Lipid	Total cholines	rs7349418	T	C	-0.0211096	0.00394266	4.3e-08	0.0407	0.0275	28.6669
Lipid	Total cholines	rs73664373	C	G	0.0612902	0.00705202	6.9e-18	0.0534	0.0521	75.5362
Lipid	Total cholines	rs74018729	A	G	0.103481	0.0118023	5.1e-19	-0.0029	0.0847	76.8755
Lipid	Total cholines	rs7551124	T	C	0.0352035	0.00586253	7.9e-10	-0.0121	0.042	36.058
Lipid	Total cholines	rs7566040	T	G	-0.0251199	0.00394745	6.6e-11	0.0132	0.0277	40.4951
Lipid	Total cholines	rs77027049	T	C	0.0625208	0.00811025	1.1e-14	-0.088	0.0556	59.4266
Lipid	Total cholines	rs77303550	T	C	-0.0277102	0.00493002	9e-09	-0.027	0.0341	31.5924
Lipid	Total cholines	rs77449055	A	G	-0.0529934	0.00975877	2.6e-08	-0.0741	0.0786	29.4885
Lipid	Total cholines	rs77524918	C	T	-0.055054	0.00932449	3.7e-09	0.0483	0.0991	34.86
Lipid	Total cholines	rs77960347	G	A	0.313193	0.0169597	4.7e-77	0.0091	0.1543	341.026
Lipid	Total cholines	rs78893833	G	A	0.10071	0.0130005	3.6e-15	-0.0806	0.0934	60.0102
Lipid	Total cholines	rs78936960	A	C	-0.0347663	0.00679725	4.5e-08	0.0076	0.0547	26.1608
Lipid	Total cholines	rs79429216	A	G	0.108538	0.0173048	1.9e-10	-0.0908	0.2054	39.3396
Lipid	Total cholines	rs8042174	C	T	-0.0996956	0.00639317	1.3e-53	-0.08	0.0506	243.175
Lipid	Total cholines	rs8192701	T	C	-0.0562348	0.00543776	1.3e-25	-0.026	0.037	106.947
Lipid	Total cholines	rs907866	A	G	-0.0369483	0.00392294	9.1e-22	-0.0449	0.0271	88.7086
Lipid	Total cholines	rs9304381	T	C	0.0849387	0.00504104	2.1e-64	-0.0515	0.0351	283.904
Lipid	Total cholines	rs937813	C	T	0.0382615	0.00628282	3.9e-10	-0.0857	0.0452	37.0864
Lipid	Total cholines	rs998075	G	A	-0.023292	0.00390555	3.5e-09	0.0319	0.0272	35.5672
Lipid	Total cholines	rs9987289	G	A	0.0924825	0.00675827	4.1e-43	0.0764	0.0416	187.261
Lipid	Docosahexaenoic acid	rs1077835	G	A	0.127008	0.00482448	3.5e-156	-0.0189	0.031	693.045
Lipid	Docosahexaenoic acid	rs11075278	G	A	-0.0261809	0.00405251	2e-11	0.0264	0.0277	41.737
Lipid	Docosahexaenoic acid	rs11122450	G	T	0.0226284	0.00409561	3.4e-08	0.0038	0.0272	30.526
Lipid	Docosahexaenoic acid	rs11230741	A	G	0.0863068	0.00511393	1.2e-62	-0.0242	0.0413	284.827
Lipid	Docosahexaenoic acid	rs11230749	T	C	-0.0350639	0.00562757	5.4e-10	0.0699	0.037	38.8221
Lipid	Docosahexaenoic acid	rs11230759	A	C	-0.176412	0.0253975	1.5e-12	0.3331	0.1191	48.2474
Lipid	Docosahexaenoic acid	rs112687416	A	G	-0.0980066	0.0106614	3.6e-19	-0.0306	0.0506	84.505
Lipid	Docosahexaenoic acid	rs112875651	A	G	-0.0490959	0.00414568	1.6e-32	-0.0638	0.0277	140.249
Lipid	Docosahexaenoic acid	rs114863007	A	G	-0.0409127	0.00686256	1.3e-09	-0.0839	0.0389	35.5422
Lipid	Docosahexaenoic acid	rs115428654	C	T	-0.0565492	0.0103725	3.4e-09	0.0153	0.0483	29.7225
Lipid	Docosahexaenoic acid	rs11591147	T	G	-0.111414	0.0152101	5.3e-14	-0.0063	0.0739	53.6556
Lipid	Docosahexaenoic acid	rs11603763	A	G	-0.0249356	0.00412754	2.2e-09	0.0139	0.027	36.497
Lipid	Docosahexaenoic acid	rs116262432	T	C	0.0935396	0.0156946	1.2e-09	-0.1966	0.0882	35.5214
Lipid	Docosahexaenoic acid	rs11681659	T	C	-0.0294969	0.00440594	5.3e-12	-0.0409	0.0279	44.8204
Lipid	Docosahexaenoic acid	rs116962591	T	C	-0.156938	0.0129714	1.3e-35	-0.0783	0.0596	146.38
Lipid	Docosahexaenoic acid	rs117026536	T	G	0.0389127	0.00665326	3.7e-09	-0.0146	0.047	34.2069
Lipid	Docosahexaenoic acid	rs117110139	A	G	-0.147263	0.0103814	1.3e-45	-0.0352	0.1292	201.222
Lipid	Docosahexaenoic acid	rs117186302	C	T	0.087266	0.0127872	2.7e-12	-0.1103	0.1536	46.5735
Lipid	Docosahexaenoic acid	rs117414940	C	A	-0.079341	0.0136037	6.2e-09	-0.0105	0.0451	34.0158
Lipid	Docosahexaenoic acid	rs117486534	C	A	0.0766176	0.00947241	2.1e-16	-0.0035	0.0777	65.4239
Lipid	Docosahexaenoic acid	rs117876551	A	G	0.0511214	0.00808326	1.2e-10	0.0166	0.0583	39.9975
Lipid	Docosahexaenoic acid	rs117901517	C	T	-0.0579685	0.00769107	7.3e-14	-0.0125	0.047	56.8081
Lipid	Docosahexaenoic acid	rs117983270	C	T	-0.153923	0.0104965	1.3e-48	-0.1182	0.0676	215.039
Lipid	Docosahexaenoic acid	rs118078695	A	G	0.145968	0.0181836	4.4e-15	0.0597	0.1227	64.44
Lipid	Docosahexaenoic acid	rs12362237	A	G	-0.094527	0.0137801	3.5e-12	0.0244	0.092	47.0551
Lipid	Docosahexaenoic acid	rs1260326	C	T	-0.0466812	0.00407928	8.7e-30	0.0651	0.0283	130.953
Lipid	Docosahexaenoic acid	rs12786457	A	G	-0.117597	0.0143071	4.9e-17	0.0521	0.1765	67.5599
Lipid	Docosahexaenoic acid	rs12799017	G	T	-0.0529022	0.00419539	9.6e-38	-0.0395	0.0282	159.002
Lipid	Docosahexaenoic acid	rs12805902	T	C	0.0529811	0.00938003	3.7e-09	0.077	0.0595	31.9031
Lipid	Docosahexaenoic acid	rs13424225	T	G	0.0223562	0.00401299	1.1e-08	0.0172	0.0269	31.0356
Lipid	Docosahexaenoic acid	rs138012803	A	G	-0.169333	0.0200556	3.6e-17	-0.0126	0.3048	71.2873
Lipid	Docosahexaenoic acid	rs138110361	A	G	-0.126283	0.0192855	1.8e-11	0.1328	0.0759	42.8774
Lipid	Docosahexaenoic acid	rs139957766	A	G	-0.283996	0.0126161	7.69e-115	-0.0741	0.0526	506.727
Lipid	Docosahexaenoic acid	rs139974673	C	T	0.0709705	0.0125759	8.8e-09	-0.2583	0.1822	31.8477
Lipid	Docosahexaenoic acid	rs141502961	T	C	0.0549048	0.00510547	3.7e-28	-0.0082	0.0337	115.651
Lipid	Docosahexaenoic acid	rs142158911	A	G	-0.0421345	0.00625682	1.2e-11	-0.0022	0.0453	45.3491
Lipid	Docosahexaenoic acid	rs14415	C	T	-0.0293954	0.00442825	3.1e-11	0.0343	0.0318	44.0651
Lipid	Docosahexaenoic acid	rs145786300	A	G	-0.131877	0.018912	4e-12	-0.3131	0.1416	48.6254
Lipid	Docosahexaenoic acid	rs145908530	A	G	0.0514483	0.00775409	3e-11	0.1032	0.0712	44.0231
Lipid	Docosahexaenoic acid	rs146651998	T	C	-0.0541534	0.00906232	7.4e-09	-0.0225	0.0475	35.7086
Lipid	Docosahexaenoic acid	rs147981159	A	G	-0.0795681	0.0105327	2.9e-14	-0.1481	0.0672	57.0688
Lipid	Docosahexaenoic acid	rs150156331	A	G	0.113438	0.0144712	1.3e-15	-0.2274	0.1211	61.448
Lipid	Docosahexaenoic acid	rs150684478	T	G	-0.159233	0.0250505	1.2e-10	-0.0386	0.0845	40.4048
Lipid	Docosahexaenoic acid	rs1675090	A	G	-0.0242843	0.00398499	4.2e-10	-0.048	0.0275	37.1361
Lipid	Docosahexaenoic acid	rs16940126	T	C	-0.0608957	0.00666762	7.2e-20	0.0173	0.0512	83.4126
Lipid	Docosahexaenoic acid	rs16940904	T	C	-0.039552	0.00478883	2.1e-17	-0.0736	0.0479	68.2147
Lipid	Docosahexaenoic acid	rs17190510	C	G	-0.0450527	0.0055598	2.3e-15	-0.0262	0.037	65.6634
Lipid	Docosahexaenoic acid	rs17200189	G	A	-0.0397636	0.00459169	7.1e-18	0.0434	0.0326	74.994
Lipid	Docosahexaenoic acid	rs17269250	G	T	0.106878	0.015819	3.9e-12	0.0412	0.156	45.6477
Lipid	Docosahexaenoic acid	rs1729377	C	T	-0.0372397	0.00417954	2e-19	-0.0587	0.0271	79.3881
Lipid	Docosahexaenoic acid	rs174480	G	C	-0.0941181	0.00826336	3.3e-31	-0.1971	0.07	129.728
Lipid	Docosahexaenoic acid	rs174528	C	T	-0.265183	0.00410352	1e-200	-0.0692	0.0273	4176.17
Lipid	Docosahexaenoic acid	rs174569	C	T	-0.289998	0.015205	4.1e-82	-0.2336	0.1085	363.762
Lipid	Docosahexaenoic acid	rs17821298	A	C	0.0329601	0.00464097	3.4e-13	-0.0532	0.0312	50.4382
Lipid	Docosahexaenoic acid	rs1791786	C	T	0.045951	0.00467117	1.1e-23	0.0283	0.0307	96.7695
Lipid	Docosahexaenoic acid	rs1791796	C	T	0.0617315	0.00584029	1.9e-27	0.0007	0.0355	111.724
Lipid	Docosahexaenoic acid	rs1794072	T	C	0.0441085	0.00522634	5.7e-18	0.0335	0.0307	71.2278
Lipid	Docosahexaenoic acid	rs1800978	G	C	-0.0336067	0.0060825	4.8e-08	-0.0038	0.0444	30.5272
Lipid	Docosahexaenoic acid	rs182611493	G	A	-0.157436	0.0192286	1.6e-16	-0.0179	0.0639	67.0367
Lipid	Docosahexaenoic acid	rs183130	T	C	0.0392344	0.00426501	1.8e-21	-0.0428	0.03	84.6241
Lipid	Docosahexaenoic acid	rs183986993	T	C	-0.146414	0.022302	6.3e-11	0.0356	0.0777	43.1
Lipid	Docosahexaenoic acid	rs185221561	T	A	0.0754582	0.0108766	1.4e-12	0.0298	0.0531	48.1312
Lipid	Docosahexaenoic acid	rs188370817	A	C	0.17599	0.0214334	3.3e-16	-0.7424	0.4404	67.4208
Lipid	Docosahexaenoic acid	rs190921611	A	G	0.0313903	0.00465868	3.5e-11	-0.0087	0.0283	45.401
Lipid	Docosahexaenoic acid	rs191790331	A	G	-0.130833	0.0218004	5.8e-09	0.1149	0.1481	36.0168
Lipid	Docosahexaenoic acid	rs198442	T	C	-0.0216596	0.00400952	2.8e-08	0.0131	0.027	29.1821
Lipid	Docosahexaenoic acid	rs198476	A	G	0.0840741	0.00400348	4.1e-101	-0.0122	0.0272	441.011
Lipid	Docosahexaenoic acid	rs1993598	T	A	0.023976	0.00432724	3.7e-08	-0.0318	0.0309	30.6995
Lipid	Docosahexaenoic acid	rs2009875	G	A	0.0565847	0.00537839	5e-26	-0.0202	0.0312	110.686
Lipid	Docosahexaenoic acid	rs2229738	T	C	-0.127145	0.00798749	1.6e-58	-0.0278	0.0382	253.383
Lipid	Docosahexaenoic acid	rs2232143	C	T	0.0849325	0.0142562	6.6e-09	0.0576	0.1193	35.4928
Lipid	Docosahexaenoic acid	rs2239370	C	T	-0.0231086	0.00402919	2.5e-09	0.0457	0.0278	32.8936
Lipid	Docosahexaenoic acid	rs2278426	T	C	-0.060337	0.0108352	3.7e-08	0.0712	0.0555	31.0094
Lipid	Docosahexaenoic acid	rs2394976	T	G	-0.0343828	0.00541148	5.6e-11	0.0223	0.0449	40.3692
Lipid	Docosahexaenoic acid	rs2524292	G	T	-0.112981	0.00795655	1.2e-45	0.0229	0.049	201.633
Lipid	Docosahexaenoic acid	rs259872	T	C	0.0415857	0.00473774	1.8e-18	-0.0425	0.0363	77.0452
Lipid	Docosahexaenoic acid	rs261291	C	T	0.115166	0.00417215	5.4e-172	0.002	0.0275	761.954
Lipid	Docosahexaenoic acid	rs2727260	T	C	0.115173	0.00660748	2.9e-69	0.0813	0.0403	303.829
Lipid	Docosahexaenoic acid	rs273912	T	G	0.0258164	0.00438088	6.6e-10	0.0037	0.0274	34.7271
Lipid	Docosahexaenoic acid	rs2807967	C	T	0.0251145	0.00445367	1.2e-08	0.021	0.0304	31.799
Lipid	Docosahexaenoic acid	rs2853968	G	A	0.0248248	0.00407486	7.2e-10	0.0109	0.0318	37.1147
Lipid	Docosahexaenoic acid	rs28666039	C	G	0.0301747	0.00414583	7.4e-14	0.0591	0.0276	52.974
Lipid	Docosahexaenoic acid	rs28690720	G	T	-0.0748622	0.00583709	1.8e-39	-0.0331	0.0434	164.487
Lipid	Docosahexaenoic acid	rs289713	A	T	0.0366268	0.00512882	6.8e-13	-0.0029	0.0339	50.9992
Lipid	Docosahexaenoic acid	rs2924438	G	A	0.0671883	0.010433	1.1e-10	0.0334	0.0582	41.4733
Lipid	Docosahexaenoic acid	rs3132685	A	G	-0.0328036	0.00592049	4.3e-08	0.0969	0.0525	30.6992
Lipid	Docosahexaenoic acid	rs34663616	A	C	0.0377743	0.00591386	3.6e-11	-0.0916	0.0386	40.7991
Lipid	Docosahexaenoic acid	rs34707604	C	T	0.0385746	0.00481801	9.4e-16	0.0067	0.031	64.1014
Lipid	Docosahexaenoic acid	rs34780867	G	T	0.0419731	0.00661011	1.1e-10	-0.0274	0.0448	40.3204
Lipid	Docosahexaenoic acid	rs34793	G	T	0.034682	0.0043862	6.2e-16	0.0209	0.0282	62.5218
Lipid	Docosahexaenoic acid	rs35138338	T	C	-0.0316278	0.00444758	6.1e-14	0.0712	0.0301	50.5697
Lipid	Docosahexaenoic acid	rs35177659	T	C	0.0230344	0.00417365	2.7e-08	-0.0096	0.0272	30.4594
Lipid	Docosahexaenoic acid	rs35429473	G	A	0.0589699	0.00590665	3.3e-23	0.0052	0.0401	99.6732
Lipid	Docosahexaenoic acid	rs35511894	T	C	0.107175	0.0148574	4.1e-14	-0.2346	0.1912	52.0357
Lipid	Docosahexaenoic acid	rs35739561	A	G	0.0284896	0.00455448	3.3e-10	0.0262	0.0308	39.1287
Lipid	Docosahexaenoic acid	rs35827276	T	C	0.130839	0.0130728	1.1e-23	0.2824	0.1625	100.17
Lipid	Docosahexaenoic acid	rs36018387	T	C	-0.0354164	0.00653277	4.2e-08	-0.0784	0.0401	29.391
Lipid	Docosahexaenoic acid	rs36030967	T	G	0.0261337	0.00476494	3.3e-08	-0.0636	0.0297	30.0806
Lipid	Docosahexaenoic acid	rs387137	C	G	-0.0518404	0.00409279	1.3e-36	-0.0325	0.0286	160.434
Lipid	Docosahexaenoic acid	rs390888	T	C	0.0815929	0.0100013	2.8e-16	0.0411	0.0518	66.5567
Lipid	Docosahexaenoic acid	rs4343027	T	C	-0.115879	0.0119339	3.7e-23	-0.027	0.0671	94.2855
Lipid	Docosahexaenoic acid	rs445093	T	C	0.0337536	0.0041231	1.8e-16	0.0197	0.0281	67.0182
Lipid	Docosahexaenoic acid	rs482548	T	C	0.0907308	0.00689991	1.3e-39	0.0222	0.0571	172.911
Lipid	Docosahexaenoic acid	rs4986970	T	A	-0.0690353	0.0110618	1.3e-10	0.0137	0.0795	38.9485
Lipid	Docosahexaenoic acid	rs5026246	G	T	-0.0382873	0.004787	1.9e-16	-0.063	0.0479	63.9709
Lipid	Docosahexaenoic acid	rs525028	A	G	-0.0295479	0.004399	2.7e-12	0.0379	0.028	45.1175
Lipid	Docosahexaenoic acid	rs543711028	C	G	-0.17817	0.0181419	1.5e-22	-0.2539	0.1239	96.4503
Lipid	Docosahexaenoic acid	rs55891451	C	A	0.0322985	0.00498857	5.6e-11	0.0271	0.0343	41.9192
Lipid	Docosahexaenoic acid	rs55901398	A	G	-0.0333608	0.00431342	3.8e-15	0.0336	0.0276	59.8177
Lipid	Docosahexaenoic acid	rs562338	G	A	0.0521882	0.00518208	4.5e-25	0.0036	0.0345	101.423
Lipid	Docosahexaenoic acid	rs58542926	T	C	-0.118879	0.00761408	1.4e-57	-0.016	0.0551	243.767
Lipid	Docosahexaenoic acid	rs59752567	T	G	0.0555656	0.00718714	1.5e-14	-0.0133	0.0593	59.7723
Lipid	Docosahexaenoic acid	rs61896137	G	A	-0.153095	0.0196068	7.2e-16	0.1131	0.1112	60.9689
Lipid	Docosahexaenoic acid	rs61897792	T	C	0.119129	0.00676056	1.4e-70	-0.0305	0.0443	310.506
Lipid	Docosahexaenoic acid	rs62000866	A	T	0.0952312	0.00895118	2e-27	-0.0167	0.0612	113.187
Lipid	Docosahexaenoic acid	rs62036306	T	G	0.0396518	0.00595323	6.2e-12	-0.0579	0.0536	44.363
Lipid	Docosahexaenoic acid	rs62037519	A	G	-0.0497146	0.0089016	4.3e-08	-0.0158	0.047	31.1912
[truncated: 3,525 more rows]

## Sheet: Supplementary Table 2C
Supplementary Table 2C. Details of Blood Metabolite predicting SNPs with Esophageal Cancer.
	Blood Metabolite							Colorectal Cancer		F-statistic
Category	Metabolite	SNP	Effect allele	Other allele	Beta	Standard Error	P-value	Beta	Standard Error
Amino acid	Tryptophan	rs2111118	C	T	-0.0051	0.0009	1.21e-08	-0.0856	0.0937	32.1111
Amino acid	Tryptophan	rs1559063	G	C	-0.0052	0.0009	7.82e-09	0.0524	0.0984	33.3827
Amino acid	Tryptophan	rs972459	C	T	-0.005	0.0009	1.97e-08	0.2668	0.0948	30.8642
Amino acid	Tryptophan	rs1016522	A	G	0.0058	0.0009	1.59e-10	0.0863	0.0952	41.5309
Amino acid	Tryptophan	rs284191	G	A	0.006	0.001	1.97e-09	-0.0536	0.0971	36
Amino acid	Tryptophan	rs38271	G	A	0.0051	0.0009	1.19e-08	0.0043	0.096	32.1111
Amino acid	Tryptophan	rs4306882	T	G	-0.0057	0.0009	2.52e-10	-0.1645	0.0945	40.1111
Amino acid	Tryptophan	rs4615256	G	A	-0.0049	0.0009	4.99e-08	0.0311	0.0945	29.642
Amino acid	Tryptophan	rs4958379	A	G	-0.005	0.0009	2.18e-08	-0.1397	0.0969	30.8642
Amino acid	Tryptophan	rs603446	T	C	0.0051	0.0009	1.38e-08	0.0199	0.0976	32.1111
Amino acid	Tryptophan	rs6480970	A	G	-0.0049	0.0009	4.29e-08	-0.112	0.0986	29.642
Amino acid	Tryptophan	rs13122250	T	C	0.0062	0.0009	8.95e-12	0.173	0.0971	47.4568
Amino acid	Tryptophan	rs9511152	A	G	-0.005	0.0009	2.98e-08	0.114	0.0941	30.8642
Amino acid	Tryptophan	rs1373962	C	T	-0.005	0.0009	2.71e-08	0.1103	0.0961	30.8642
Amino acid	Tryptophan	rs6935961	G	A	0.0056	0.0009	3.75e-10	0.153	0.0986	38.716
Amino acid	Tryptophan	rs710580	A	C	-0.005	0.0009	3.57e-08	0.002	0.0976	30.8642
Amino acid	Tryptophan	rs7463805	T	C	-0.0053	0.0009	4.6e-09	-0.0042	0.0935	34.679
Amino acid	Tryptophan	rs7584842	C	T	0.005	0.0009	4.15e-08	0.1365	0.0954	30.8642
Amino acid	4-acetamidobutanoate	rs1041983	T	C	-0.0161	0.0018	2.14e-19	-0.0404	0.1041	80.0031
Amino acid	4-acetamidobutanoate	rs7228099	T	C	-0.0097	0.0018	3.61e-08	-0.0522	0.0962	29.0401
Amino acid	4-acetamidobutanoate	rs721399	T	C	-0.0289	0.0018	3.95e-58	0.0898	0.1002	257.781
Amino acid	4-acetamidobutanoate	rs9657488	C	T	-0.0124	0.0018	3.53e-12	-0.0511	0.0938	47.4568
Amino acid	4-acetamidobutanoate	rs2029830	T	C	0.0098	0.0018	3.49e-08	-0.0278	0.0965	29.642
Amino acid	4-acetamidobutanoate	rs13271577	T	C	0.0219	0.0026	2.56e-17	0.0362	0.1176	70.9482
Amino acid	Proline	rs2518802	C	A	0.0534	0.0033	4.15e-59	0.005	0.1561	261.851
Amino acid	Proline	rs715544	A	G	-0.0199	0.0036	2.44e-08	-0.0125	0.1494	30.5563
Amino acid	Proline	rs9605907	G	A	0.0229	0.0026	9.7e-19	-0.0038	0.1101	77.5754
Amino acid	Proline	rs9680846	T	C	-0.0144	0.0024	2.8e-09	-0.0951	0.115	36
Amino acid	Citrulline	rs10164524	G	A	0.01	0.0017	1.06e-08	0.0043	0.0985	34.6021
Amino acid	Citrulline	rs682103	C	T	0.0097	0.0018	4.26e-08	0.0597	0.1018	29.0401
Amino acid	Citrulline	rs1935815	A	T	0.0111	0.0017	1.55e-10	0.0033	0.1012	42.6332
Amino acid	Citrulline	rs1509820	A	G	0.0096	0.0017	1.75e-08	0.1238	0.0936	31.8893
Amino acid	Betaine	rs715	C	T	-0.0221	0.0025	2.08e-19	-0.0243	0.1016	78.1456
Amino acid	Betaine	rs495360	A	C	-0.019	0.003	2.4e-10	-0.0002	0.0948	40.1111
Amino acid	Betaine	rs2291919	A	C	-0.0148	0.0025	2.58e-09	0.0206	0.102	35.0464
Amino acid	Betaine	rs185077	C	T	0.0193	0.0023	1.54e-16	0.0372	0.0938	70.414
Amino acid	Betaine	rs16876394	C	T	-0.0304	0.0034	1.49e-19	-0.0532	0.1629	79.9446
Amino acid	Kynurenine	rs3184504	C	T	-0.0149	0.0017	6.05e-18	0.1261	0.0952	76.8201
Amino acid	Kynurenine	rs17630235	A	G	0.0131	0.0017	3.41e-14	-0.088	0.0966	59.3806
Amino acid	Kynurenine	rs16924894	A	T	0.0814	0.0146	2.33e-08	0.1609	0.2912	31.0844
Amino acid	Kynurenine	rs10085935	T	C	-0.0103	0.0017	3.33e-09	-0.1324	0.0971	36.7093
Amino acid	Kynurenine	rs8051149	A	G	0.0258	0.0025	9.07e-26	-0.1302	0.1113	106.502
Amino acid	Kynurenine	rs750950	C	A	-0.0144	0.0018	2.34e-16	-0.0216	0.0939	64
Amino acid	3-methyl-2-oxovalerate	rs1440581	C	T	0.014	0.0017	1.21e-16	0.1877	0.0946	67.8201
Amino acid	3-methyl-2-oxovalerate	rs11084396	T	C	-0.011	0.002	3.8e-08	0.0693	0.0954	30.25
Amino acid	3-methyl-2-oxovalerate	rs1260326	C	T	-0.01	0.0017	4.57e-09	0.0159	0.0981	34.6021
Amino acid	N-acetylglycine	rs1990797	C	G	-0.0486	0.0061	1.33e-15	-0.0543	0.1293	63.4765
Amino acid	N-acetylglycine	rs12328639	G	A	-0.0342	0.0062	2.75e-08	-0.2476	0.1741	30.4277
Amino acid	N-acetylglycine	rs1367053	C	T	-0.0306	0.0044	4.88e-12	-0.0733	0.094	48.3657
Amino acid	N-acetylglycine	rs13021675	T	C	0.0485	0.006	5.6e-16	-0.2201	0.1301	65.3403
Amino acid	N-acetylglycine	rs12468557	T	C	-0.0293	0.0044	1.84e-11	-0.1686	0.0968	44.3435
Amino acid	N-acetylglycine	rs7948073	G	T	0.0256	0.0044	4.6e-09	0.0172	0.0948	33.8512
Amino acid	N-acetylglycine	rs715	C	T	0.091	0.0057	6.66e-58	-0.0243	0.1016	254.878
Amino acid	Serine	rs715	C	T	0.0223	0.0024	2.69e-21	-0.0243	0.1016	86.3351
Amino acid	Serine	rs4947534	C	T	0.0183	0.0024	1.96e-14	0.0397	0.1195	58.1406
Amino acid	Serine	rs1163251	C	T	-0.0188	0.0017	7.05e-27	0.0774	0.0965	122.298
Amino acid	Pyroglutamine	rs2159892	T	G	-0.0202	0.0037	3.63e-08	-0.0469	0.0992	29.8057
Amino acid	Pyroglutamine	rs17279437	A	G	0.059	0.0063	1.25e-20	-0.0371	0.1557	87.7047
Amino acid	Pyroglutamine	rs11613331	A	G	0.0374	0.0036	2.23e-25	-0.0531	0.0939	107.929
Amino acid	Pyroglutamine	rs715	C	T	-0.0361	0.0044	2.46e-16	-0.0243	0.1016	67.3146
Amino acid	Pyroglutamine	rs1600760	A	T	-0.0216	0.0037	5.12e-09	0.0344	0.1006	34.0804
Amino acid	Isobutyrylcarnitine	rs2404602	G	A	-0.0259	0.0036	3.56e-13	0.0453	0.0942	51.76
Amino acid	Isobutyrylcarnitine	rs12202350	C	T	-0.0596	0.0069	5.07e-18	0.0835	0.1698	74.6095
Amino acid	Isobutyrylcarnitine	rs648253	A	G	-0.0413	0.0036	6.02e-31	0.0043	0.0947	131.612
Amino acid	Isobutyrylcarnitine	rs3798167	T	G	0.0433	0.0044	2.2e-22	-0.1175	0.1287	96.8435
Amino acid	Isobutyrylcarnitine	rs9457843	T	C	0.0495	0.006	1.32e-16	-0.0187	0.1371	68.0625
Amino acid	Isobutyrylcarnitine	rs9456496	G	A	-0.031	0.0055	1.36e-08	-0.1044	0.2065	31.7686
Amino acid	Isobutyrylcarnitine	rs662138	G	C	-0.0767	0.0052	4.98e-49	0.2252	0.1318	217.562
Amino acid	Isobutyrylcarnitine	rs4886484	C	G	-0.024	0.0036	2.69e-11	-0.029	0.095	44.4444
Amino acid	Alpha-hydroxyisovalerate	rs12141041	C	T	0.0253	0.0036	1.77e-12	-0.0014	0.0953	49.3897
Amino acid	Alpha-hydroxyisovalerate	rs893971	G	A	0.0197	0.0036	4.05e-08	0.1419	0.0978	29.9452
Amino acid	Alpha-hydroxyisovalerate	rs2403254	T	C	-0.0409	0.0036	1.26e-30	-0.0326	0.0937	129.075
Amino acid	Asparagine	rs2011069	G	A	-0.027	0.002	1.56e-41	-0.1004	0.1003	182.25
Amino acid	Asparagine	rs8008020	C	T	0.0117	0.0018	5.89e-11	0.0056	0.0944	42.25
Amino acid	Asparagine	rs3017098	G	A	-0.0107	0.0018	1.48e-09	-0.008	0.0962	35.3364
Amino acid	Isovalerylcarnitine	rs9635324	G	A	-0.0337	0.0027	1.89e-35	-0.1471	0.0939	155.787
Amino acid	Isovalerylcarnitine	rs6596022	C	T	-0.0454	0.0078	6.82e-09	0.1395	0.3814	33.8784
Amino acid	Isovalerylcarnitine	rs4706020	A	G	-0.0214	0.0034	3.8e-10	-0.04	0.1054	39.6159
Amino acid	Isovalerylcarnitine	rs2662314	C	T	-0.0301	0.0044	4.86e-12	-0.0401	0.1121	46.798
Amino acid	Isovalerylcarnitine	rs2291449	G	A	0.0288	0.0052	2.35e-08	0.2649	0.1417	30.6746
Amino acid	Isovalerylcarnitine	rs17672041	T	C	0.0298	0.0044	1.31e-11	0.0699	0.131	45.8698
Amino acid	Isovalerylcarnitine	rs11950562	C	A	-0.0362	0.0027	2.31e-41	0.0021	0.0987	179.759
Amino acid	Glutaroyl carnitine	rs246234	G	C	0.0199	0.0026	2.56e-14	0.0993	0.1032	58.5814
Amino acid	Glutaroyl carnitine	rs8012	G	A	-0.0374	0.0027	6.36e-45	-0.0799	0.0936	191.874
Amino acid	Glutaroyl carnitine	rs1981524	T	C	0.016	0.0027	3.15e-09	0.0087	0.1138	35.1166
Amino acid	Glutaroyl carnitine	rs17641971	C	T	0.0252	0.0026	3.35e-22	0.1144	0.1027	93.9408
Amino acid	Glutaroyl carnitine	rs13375749	C	T	-0.0297	0.0027	2.8e-28	-0.0524	0.135	121
Amino acid	Glutaroyl carnitine	rs12927959	G	A	0.0241	0.0027	7.1e-19	0.0403	0.1003	79.6722
Amino acid	Glutaroyl carnitine	rs11085835	C	T	-0.0154	0.0027	1.04e-08	0.0346	0.1037	32.5322
Amino acid	Glutaroyl carnitine	rs8056893	A	C	-0.0302	0.0026	2.23e-30	0.008	0.1068	134.917
Amino acid	Glutaroyl carnitine	rs896388	A	G	0.031	0.0047	3.94e-11	0.0922	0.1387	43.5038
Amino acid	Glutaroyl carnitine	rs715	C	T	-0.0215	0.0026	3.5e-16	-0.0243	0.1016	68.3802
Amino acid	Glutaroyl carnitine	rs2291449	G	A	0.0276	0.0043	1.44e-10	0.2649	0.1417	41.1985
Amino acid	Tryptophan betaine	rs2548993	A	G	0.058	0.0097	1.89e-09	0.0709	0.0972	35.753
Amino acid	Tryptophan betaine	rs13184973	A	T	-0.0763	0.0138	3.29e-08	-0.1714	0.1594	30.5697
Amino acid	Tryptophan betaine	rs2405522	G	A	0.1264	0.0113	4.49e-29	-0.001	0.1362	125.123
Amino acid	Tryptophan betaine	rs7733814	T	C	-0.1034	0.0184	1.89e-08	-0.0457	0.1398	31.5795
Amino acid	Creatinine	rs10008637	C	T	0.0523541	0.00357855	1.8e-48	-0.1499	0.0939	214.036
Amino acid	Creatinine	rs10062079	A	G	0.0315122	0.00361358	2.8e-18	-0.1106	0.0962	76.047
Amino acid	Creatinine	rs10224002	G	A	0.0520142	0.0039302	5.5e-40	0.0085	0.1111	175.152
Amino acid	Creatinine	rs10459101	T	G	-0.0264651	0.00445693	2.9e-09	-0.1363	0.1268	35.2594
Amino acid	Creatinine	rs1050816	T	C	-0.0263528	0.00379827	4e-12	-0.0028	0.1004	48.1373
Amino acid	Creatinine	rs10744602	A	C	-0.0272716	0.00470186	6.6e-09	0.0531	0.1447	33.642
Amino acid	Creatinine	rs10821907	T	C	-0.0307895	0.00468895	5.2e-11	-0.0066	0.1054	43.1175
Amino acid	Creatinine	rs10903343	C	T	-0.0210338	0.00357544	4e-09	0.1717	0.1343	34.608
Amino acid	Creatinine	rs10926982	A	G	-0.0199999	0.00357757	2.3e-08	-0.0566	0.0944	31.2521
Amino acid	Creatinine	rs11070458	T	C	0.0518355	0.00786124	4.3e-11	0.0791	0.1812	43.4783
Amino acid	Creatinine	rs11072563	G	A	0.0283667	0.00409041	4.1e-12	-0.1522	0.1296	48.0932
Amino acid	Creatinine	rs11130203	A	G	-0.0211319	0.00384499	3.9e-08	-0.1166	0.0947	30.2055
Amino acid	Creatinine	rs111366116	T	C	-0.0336121	0.00567386	3.1e-09	0.1529	0.1437	35.0941
Amino acid	Creatinine	rs1136201	G	A	0.0262584	0.00412673	2e-10	0.1345	0.1022	40.4878
Amino acid	Creatinine	rs113775984	T	A	-0.0317356	0.00554581	1.1e-08	0.0888	0.1378	32.7464
Amino acid	Creatinine	rs11564722	T	C	-0.0236882	0.00422302	2e-08	-0.1056	0.1112	31.4643
Amino acid	Creatinine	rs117268564	C	G	-0.051329	0.00927291	3.1e-08	-0.1919	0.2188	30.6403
Amino acid	Creatinine	rs11786896	T	C	0.0466883	0.0082646	1.6e-08	-0.0621	0.2348	31.9134
Amino acid	Creatinine	rs118156848	T	C	-0.0834324	0.0128717	9.1e-11	0.1026	0.4387	42.0144
Amino acid	Creatinine	rs12722725	C	T	0.0408711	0.00533914	1.9e-14	-0.1678	0.1449	58.599
Amino acid	Creatinine	rs13015552	T	C	0.0203507	0.00366395	2.8e-08	-0.0464	0.0968	30.8503
Amino acid	Creatinine	rs1317983	C	T	0.0297048	0.00387005	1.6e-14	-0.0397	0.1011	58.9142
Amino acid	Creatinine	rs1381798	A	G	-0.0226275	0.00393774	9.1e-09	0.1143	0.1	33.0202
Amino acid	Creatinine	rs138576244	A	G	0.133399	0.0244216	4.7e-08	-0.3288	0.2668	29.8371
Amino acid	Creatinine	rs138861398	A	C	-0.0336338	0.00415256	5.5e-16	0.0079	0.1089	65.6024
Amino acid	Creatinine	rs146625690	A	G	0.0696924	0.0123786	1.8e-08	0.5945	0.5488	31.6977
Amino acid	Creatinine	rs1527649	T	C	-0.0248872	0.00443998	2.1e-08	0.0528	0.1111	31.4188
Amino acid	Creatinine	rs17050272	A	G	0.0244089	0.00361863	1.5e-11	0.076	0.0942	45.4997
Amino acid	Creatinine	rs1717200	G	A	0.0266422	0.00357356	9e-14	-0.0969	0.0972	55.5825
Amino acid	Creatinine	rs17513184	T	C	-0.0380839	0.00665182	1e-08	0.0277	0.1671	32.7795
Amino acid	Creatinine	rs17786744	G	A	0.0252255	0.00363601	4e-12	-0.0546	0.0942	48.1315
Amino acid	Creatinine	rs1781221	C	A	0.0265841	0.00379643	2.5e-12	-0.0985	0.106	49.0335
Amino acid	Creatinine	rs184561571	A	G	-0.0425615	0.00722311	3.8e-09	0.0094	0.202	34.7205
Amino acid	Creatinine	rs187355703	G	C	0.08145	0.01139	8.6e-13	0.0512	0.3051	51.1369
Amino acid	Creatinine	rs2119690	A	G	-0.023369	0.00393728	2.9e-09	0.0624	0.1067	35.228
Amino acid	Creatinine	rs2271386	A	G	-0.0337453	0.0049994	1.5e-11	-0.0696	0.1243	45.5607
Amino acid	Creatinine	rs2279463	G	A	0.0490744	0.00508078	4.5e-22	0.0361	0.1491	93.293
Amino acid	Creatinine	rs2338801	T	G	-0.0343165	0.00408862	4.7e-17	-0.0496	0.1218	70.4454
Amino acid	Creatinine	rs2455357	G	A	-0.0253118	0.00437829	7.4e-09	-0.1229	0.107	33.4224
Amino acid	Creatinine	rs2467853	G	T	0.0453375	0.00368501	8.7e-35	0.1244	0.0951	151.369
Amino acid	Creatinine	rs267738	G	T	-0.0357301	0.00429544	8.9e-17	-0.0799	0.1191	69.1916
Amino acid	Creatinine	rs288460	T	C	-0.0198581	0.0035886	3.1e-08	0.0164	0.0939	30.6214
Amino acid	Creatinine	rs288766	T	A	0.025091	0.00374441	2.1e-11	0.0481	0.0982	44.9024
Amino acid	Creatinine	rs3122720	C	T	0.0280839	0.00507971	3.2e-08	-0.047	0.1424	30.5659
Amino acid	Creatinine	rs3130304	A	G	0.0247673	0.00428494	7.5e-09	-0.1511	0.1322	33.4093
Amino acid	Creatinine	rs3131643	A	G	0.0296089	0.00485523	1.1e-09	-0.1248	0.1565	37.1899
Amino acid	Creatinine	rs316034	G	T	0.0448471	0.00529726	2.5e-17	0.0022	0.1374	71.6747
Amino acid	Creatinine	rs34760583	G	T	-0.0284288	0.00428783	3.4e-11	-0.2036	0.1176	43.9584
Amino acid	Creatinine	rs35709439	T	C	-0.0327666	0.00456846	7.4e-13	-0.0892	0.1255	51.4426
Amino acid	Creatinine	rs35950587	A	C	-0.0255644	0.00459332	2.6e-08	0.1522	0.1107	30.9755
Amino acid	Creatinine	rs3974479	G	A	-0.0259876	0.00359409	4.8e-13	0.0918	0.0941	52.2823
Amino acid	Creatinine	rs408459	C	A	-0.0230791	0.00361071	1.6e-10	0.1971	0.1673	40.8557
Amino acid	Creatinine	rs41269026	A	C	-0.0467343	0.00836616	2.3e-08	0.2592	0.2698	31.2046
Amino acid	Creatinine	rs4293567	A	G	0.0234669	0.0038233	8.4e-10	0.0047	0.1078	37.6734
Amino acid	Creatinine	rs445537	G	A	0.0254624	0.00360582	1.6e-12	0.1486	0.0956	49.8644
Amino acid	Creatinine	rs4722500	A	G	0.0231656	0.00385529	1.9e-09	0.0399	0.0977	36.1055
Amino acid	Creatinine	rs4744712	C	A	-0.0248949	0.0036416	8.1e-12	0.0162	0.0979	46.7344
Amino acid	Creatinine	rs478308	C	G	-0.0265669	0.00425326	4.2e-10	-0.0984	0.1133	39.0156
Amino acid	Creatinine	rs4946935	G	A	0.0239094	0.00396712	1.7e-09	0.0412	0.0975	36.3234
Amino acid	Creatinine	rs5030873	C	T	0.0395815	0.00385545	1e-24	-0.1228	0.0958	105.398
Amino acid	Creatinine	rs55733296	A	G	0.0816124	0.00923366	9.7e-19	-0.0161	0.2125	78.1204
Amino acid	Creatinine	rs55842281	G	A	-0.0218007	0.00375338	6.3e-09	-0.2549	0.0961	33.7362
Amino acid	Creatinine	rs56019566	T	C	-0.0214225	0.00372879	9.2e-09	0.0011	0.1021	33.0069
Amino acid	Creatinine	rs56068447	C	T	0.0413528	0.00730126	1.5e-08	0.244	0.1886	32.0785
Amino acid	Creatinine	rs5750561	T	A	0.0278505	0.00364595	2.2e-14	0.0785	0.0955	58.3505
Amino acid	Creatinine	rs6088559	A	C	0.0269877	0.00366637	1.8e-13	-0.1283	0.0939	54.1825
Amino acid	Creatinine	rs6127099	T	A	-0.0239358	0.00406967	4.1e-09	-0.0569	0.1067	34.5921
Amino acid	Creatinine	rs62435145	T	G	0.0399003	0.00397528	1e-23	-0.0328	0.0993	100.743
Amino acid	Creatinine	rs659437	C	T	-0.0277972	0.00485182	1e-08	0.0177	0.1312	32.8241
Amino acid	Creatinine	rs690428	C	A	-0.027808	0.00396592	2.4e-12	-0.0616	0.0997	49.1645
Amino acid	Creatinine	rs702634	A	G	-0.0220756	0.00387265	1.2e-08	0.061	0.0995	32.4944
Amino acid	Creatinine	rs715	C	T	0.0435059	0.00386404	2.1e-29	-0.0243	0.1016	126.769
Amino acid	Creatinine	rs7649167	C	T	0.0242183	0.00383645	2.7e-10	-0.0143	0.1029	39.85
Amino acid	Creatinine	rs7779671	G	A	-0.0218036	0.0035766	1.1e-09	0.219	0.0968	37.1634
Amino acid	Creatinine	rs7782653	A	C	-0.0216582	0.00396378	4.7e-08	0.0632	0.1092	29.8556
Amino acid	Creatinine	rs77924615	A	G	-0.0537162	0.00452658	1.8e-32	0.1293	0.1132	140.822
Amino acid	Creatinine	rs7824557	A	G	0.0215316	0.00364969	3.6e-09	-0.0697	0.1177	34.8049
Amino acid	Creatinine	rs7831557	A	G	0.0206506	0.00357368	7.5e-09	-0.2565	0.1835	33.3914
Amino acid	Creatinine	rs80282103	T	A	0.037832	0.00651758	6.5e-09	0.0757	0.1761	33.6935
Amino acid	Creatinine	rs8071709	C	A	0.0217521	0.00367399	3.2e-09	-0.0288	0.1047	35.0531
Amino acid	Creatinine	rs81205	C	A	0.0245149	0.0036506	1.9e-11	0.0276	0.0945	45.0953
Amino acid	Creatinine	rs847146	C	A	0.0212674	0.00381571	2.5e-08	0.0706	0.1049	31.0655
Amino acid	Creatinine	rs848476	A	G	-0.0254844	0.00391984	8e-11	-0.1356	0.1064	42.268
Amino acid	Creatinine	rs9272116	C	T	0.0279898	0.00356356	4e-15	0.1848	0.0979	61.6924
Amino acid	Creatinine	rs9373056	T	C	-0.0238844	0.00381603	3.9e-10	0.0287	0.1082	39.1746
Amino acid	Creatinine	rs963837	C	T	-0.0269186	0.00357687	5.2e-14	-0.0316	0.094	56.6368
Amino acid	Creatinine	rs964184	C	G	-0.0568751	0.00524941	2.4e-27	-0.0809	0.1319	117.388
Amino acid	Creatinine	rs9868257	T	C	0.0198112	0.00362078	4.5e-08	-0.2101	0.0954	29.9376
Amino acid	Creatinine	rs9905274	C	T	-0.0458271	0.00478762	1e-21	0.0752	0.1208	91.6232
Amino acid	Creatinine	rs9927390	T	C	0.0219706	0.00398414	3.5e-08	-0.0952	0.1074	30.4099
Amino acid	Creatinine	rs9989901	G	A	-0.0262203	0.00360738	3.6e-13	0.0593	0.0943	52.8313
Amino acid	Valine	rs10018448	G	A	0.1046	0.00403213	2.3e-148	0.152	0.0951	672.968
Amino acid	Valine	rs112440541	G	C	0.0755061	0.0125479	1.8e-09	-0.0322	0.3106	36.2095
Amino acid	Valine	rs1128249	T	G	-0.035077	0.00411536	1.5e-17	-0.145	0.0982	72.6489
Amino acid	Valine	rs114556806	T	C	0.0818458	0.0119611	7.8e-12	0.0674	0.2335	46.8221
Amino acid	Valine	rs11652753	C	G	0.0301113	0.00514179	4.7e-09	0.1178	0.1302	34.295
Amino acid	Valine	rs117048185	C	G	0.189858	0.0154313	8.7e-35	-0.0584	0.525	151.375
Amino acid	Valine	rs117169693	G	A	-0.128163	0.0183103	2.6e-12	0.0884	0.5304	48.993
Amino acid	Valine	rs11733230	C	T	-0.029492	0.00409234	5.7e-13	0.1333	0.0987	51.9356
Amino acid	Valine	rs117643180	A	C	-0.174839	0.0127298	6.3e-43	0.0966	0.3097	188.64
Amino acid	Valine	rs12325419	A	G	-0.0901802	0.00628601	1.1e-46	0.0511	0.1478	205.813
Amino acid	Valine	rs1260326	C	T	-0.0513601	0.00410535	6.5e-36	0.0159	0.0981	156.513
Amino acid	Valine	rs12641788	C	T	0.0560426	0.00707347	2.3e-15	0.1094	0.1634	62.7728
Amino acid	Valine	rs12974412	G	A	-0.0272482	0.00499025	4.8e-08	0.0407	0.1031	29.8147
Amino acid	Valine	rs139152498	C	G	0.0915561	0.0133078	6e-12	0.5068	0.3684	47.3328
Amino acid	Valine	rs143891741	A	C	0.0940151	0.0168502	2.4e-08	0.0415	0.2517	31.1304
Amino acid	Valine	rs145585828	A	C	-0.186998	0.0162229	9.7e-31	-0.7235	0.3919	132.867
Amino acid	Valine	rs1471740	C	T	0.0264102	0.00459643	9.1e-09	-0.1916	0.1108	33.0143
Amino acid	Valine	rs149144856	G	A	-0.0840062	0.0139821	1.9e-09	-0.6922	0.3503	36.0976
Amino acid	Valine	rs17096421	T	A	0.0625419	0.00883132	1.4e-12	-0.2587	0.2517	50.1523
Amino acid	Valine	rs17206700	C	T	-0.0325824	0.00527557	6.6e-10	-0.0004	0.1276	38.1441
Amino acid	Valine	rs185220479	T	A	-0.140807	0.0179597	4.5e-15	0.3606	0.4253	61.4682
Amino acid	Valine	rs189652270	A	G	0.131067	0.0158924	1.6e-16	0.9173	0.4109	68.0155
Amino acid	Valine	rs222847	A	T	-0.0555391	0.00941213	3.6e-09	0.0269	0.1711	34.8194
Amino acid	Valine	rs2274815	A	G	0.0280402	0.00498169	1.8e-08	-0.0323	0.1143	31.6817
Amino acid	Valine	rs2638315	C	G	0.0426049	0.00519004	2.2e-16	0.0544	0.1219	67.3872
Amino acid	Valine	rs2725250	A	G	-0.0268211	0.00431762	5.2e-10	-0.0382	0.0942	38.5891
Amino acid	Valine	rs2943652	T	C	0.0238657	0.00418907	1.2e-08	0.0657	0.0973	32.4574
Amino acid	Valine	rs34849690	A	C	0.0400438	0.00578712	4.5e-12	-0.0771	0.1531	47.8791
Amino acid	Valine	rs34894639	T	C	-0.0279513	0.00480463	6e-09	0.0504	0.12	33.8442
Amino acid	Valine	rs35230038	A	G	-0.0984157	0.00981097	1.1e-23	-0.3207	0.2324	100.625
Amino acid	Valine	rs35332782	G	C	-0.113539	0.0152453	9.5e-14	1.0497	0.696	55.4649
Amino acid	Valine	rs36181536	C	T	-0.0317885	0.0042938	1.3e-13	0.0128	0.1018	54.8096
Amino acid	Valine	rs4671637	T	C	-0.0487482	0.00674258	4.8e-13	0.0481	0.1445	52.2715
Amino acid	Valine	rs4985545	A	G	-0.0239981	0.00433988	3.2e-08	-0.0472	0.103	30.5772
Amino acid	Valine	rs61587941	A	G	-0.0501818	0.00909397	3.4e-08	0.1019	0.1732	30.4499
Amino acid	Valine	rs62309960	C	G	-0.0502685	0.00555411	1.4e-19	-0.0103	0.1425	81.9149
Amino acid	Valine	rs6499295	A	G	-0.0249709	0.00428011	5.4e-09	0.2064	0.1014	34.0376
Amino acid	Valine	rs6509405	T	C	-0.0245984	0.0040871	1.8e-09	-0.111	0.095	36.2229
Amino acid	Valine	rs6941263	A	T	-0.0285012	0.00516381	3.4e-08	-0.0607	0.1378	30.4639
Amino acid	Valine	rs72839770	T	C	0.0278933	0.00420295	3.2e-11	-0.1011	0.0957	44.0445
Amino acid	Valine	rs72879308	A	G	-0.0434155	0.00482047	2.1e-19	-0.1369	0.1086	81.1168
Amino acid	Valine	rs73131004	C	G	0.0735862	0.0134622	4.6e-08	0.1932	0.3519	29.8786
Amino acid	Valine	rs78169150	A	C	0.0706505	0.0100689	2.3e-12	-0.2492	0.3394	49.2341
Amino acid	Valine	rs78948284	T	C	-0.128857	0.0177298	3.7e-13	0.1701	0.3969	52.8212
Amino acid	Valine	rs78948711	A	C	-0.0786821	0.0126006	4.3e-10	0.0338	0.292	38.9915
Amino acid	Valine	rs79606828	A	G	-0.0756925	0.0112202	1.5e-11	0.0697	0.1754	45.5098
Amino acid	Valine	rs8071084	G	T	-0.0323357	0.00545744	3.1e-09	-0.1179	0.1308	35.1064
Amino acid	Valine	rs863277	G	A	-0.0344047	0.0040929	4.2e-17	0.073	0.0938	70.6599
Amino acid	Valine	rs9307048	T	C	0.0623888	0.00443712	6.6e-45	0.0805	0.1047	197.702
Amino acid	Isoleucine	rs10018448	G	A	0.0665555	0.00406977	4.1e-60	0.152	0.0951	267.441
Amino acid	Isoleucine	rs10184004	T	C	-0.0299471	0.00412774	4e-13	-0.1471	0.0976	52.6362
Amino acid	Isoleucine	rs117169693	G	A	-0.113956	0.0184769	6.9e-10	0.0884	0.5304	38.0379
Amino acid	Isoleucine	rs117459045	T	C	-0.117233	0.0180378	8.1e-11	0.1676	0.3941	42.2408
Amino acid	Isoleucine	rs117643180	A	C	-0.101389	0.0128414	2.9e-15	0.0966	0.3097	62.3386
Amino acid	Isoleucine	rs12325419	A	G	-0.0742963	0.0063428	1.1e-31	0.0511	0.1478	137.206
Amino acid	Isoleucine	rs1260326	C	T	-0.0466242	0.00414357	2.3e-29	0.0159	0.0981	126.612
Amino acid	Isoleucine	rs139152498	C	G	0.0808308	0.0134324	1.8e-09	0.5068	0.3684	36.2115
Amino acid	Isoleucine	rs141413744	C	T	-0.1055	0.0135099	5.8e-15	-0.4113	0.2347	60.9819
Amino acid	Isoleucine	rs185220479	T	A	-0.127992	0.0181231	1.6e-12	0.3606	0.4253	49.877
Amino acid	Isoleucine	rs189652270	A	G	0.143511	0.0160386	3.6e-19	0.9173	0.4109	80.064
Amino acid	Isoleucine	rs2941456	A	G	0.0292593	0.00509188	9.1e-09	-0.1598	0.1016	33.0196
Amino acid	Isoleucine	rs35332782	G	C	-0.0904581	0.0153823	4.1e-09	1.0497	0.696	34.5822
Amino acid	Isoleucine	rs545587	C	A	0.0366418	0.00407151	2.3e-19	0.061	0.0949	80.9921
Amino acid	Isoleucine	rs56011312	T	C	0.0460294	0.00521039	1e-18	0.0743	0.1132	78.0423
Amino acid	Isoleucine	rs6840723	C	A	-0.0303128	0.00468058	9.4e-11	-0.0327	0.1027	41.9424
Amino acid	Isoleucine	rs7302925	G	A	-0.0413328	0.00507138	3.6e-16	-0.0221	0.1199	66.4259
Amino acid	Isoleucine	rs79983034	T	G	0.0705939	0.0112792	3.9e-10	0.2001	0.2442	39.1722
Amino acid	Leucine	rs10018448	G	A	0.0878169	0.00397606	4.3e-108	0.152	0.0951	487.81
Amino acid	Leucine	rs1017881	G	A	0.0241475	0.00442135	4.7e-08	-0.1717	0.1195	29.8287
Amino acid	Leucine	rs10774625	G	A	-0.023142	0.00396359	5.3e-09	0.1169	0.0945	34.0898
Amino acid	Leucine	rs11166420	A	T	-0.0380109	0.00674421	1.7e-08	-0.1348	0.1853	31.7654
Amino acid	Leucine	rs11171739	T	C	0.0229005	0.00397852	8.6e-09	0.0239	0.0945	33.1319
Amino acid	Leucine	rs112782564	A	G	-0.0279907	0.00503299	2.7e-08	-0.0833	0.1186	30.9297
Amino acid	Leucine	rs117169693	G	A	-0.126578	0.0180527	2.4e-12	0.0884	0.5304	49.1623
Amino acid	Leucine	rs117643180	A	C	-0.118381	0.0125487	4e-21	0.0966	0.3097	88.9952
Amino acid	Leucine	rs1260326	C	T	-0.0477959	0.00404838	3.6e-32	0.0159	0.0981	139.386
Amino acid	Leucine	rs12974412	G	A	-0.0291096	0.00491958	3.3e-09	0.0407	0.1031	35.012
Amino acid	Leucine	rs13389219	T	C	-0.03214	0.00405731	2.3e-15	-0.1447	0.0982	62.7502
Amino acid	Leucine	rs139152498	C	G	0.0854081	0.013123	7.6e-11	0.5068	0.3684	42.3577
Amino acid	Leucine	rs139734351	A	G	0.0935405	0.0153459	1.1e-09	0.0883	0.376	37.1548
Amino acid	Leucine	rs141413744	C	T	-0.118439	0.0131988	2.9e-19	-0.4113	0.2347	80.5231
Amino acid	Leucine	rs150277164	A	G	0.115856	0.0167896	5.2e-12	0.0261	0.7278	47.6164
Amino acid	Leucine	rs185220479	T	A	-0.140697	0.0177091	1.9e-15	0.3606	0.4253	63.1214
Amino acid	Leucine	rs189652270	A	G	0.205657	0.0156692	2.4e-39	0.9173	0.4109	172.264
Amino acid	Leucine	rs2622622	G	C	-0.0284304	0.00430895	4.2e-11	-0.1413	0.1022	43.5334
Amino acid	Leucine	rs2638315	C	G	0.0409465	0.0051161	1.2e-15	0.0544	0.1219	64.0554
Amino acid	Leucine	rs2977929	T	C	0.0282019	0.00500614	1.8e-08	-0.1599	0.1016	31.7359
Amino acid	Leucine	rs34894639	T	C	-0.026404	0.00473663	2.5e-08	0.0504	0.12	31.0742
Amino acid	Leucine	rs35332782	G	C	-0.11376	0.0150291	3.8e-14	1.0497	0.696	57.2945
Amino acid	Leucine	rs35452938	C	T	-0.0947301	0.00636326	4e-50	0.0686	0.1496	221.624
Amino acid	Leucine	rs368565	T	C	0.0228766	0.00403675	1.5e-08	-0.0347	0.0934	32.1158
Amino acid	Leucine	rs4801776	T	C	-0.0323739	0.00442158	2.4e-13	-0.1243	0.1128	53.6087
Amino acid	Leucine	rs56011312	T	C	0.0560865	0.0050904	3.1e-28	0.0743	0.1132	121.398
Amino acid	Leucine	rs6499295	A	G	-0.0273675	0.00421934	8.8e-11	0.2064	0.1014	42.0708
Amino acid	Leucine	rs6840723	C	A	-0.0326415	0.00457279	9.5e-13	-0.0327	0.1027	50.9539
Amino acid	Leucine	rs7203307	C	G	0.0262516	0.00452811	6.7e-09	-0.0373	0.1049	33.6107
Amino acid	Leucine	rs72879308	A	G	-0.0309538	0.00475336	7.4e-11	-0.1369	0.1086	42.4059
Amino acid	Leucine	rs78948284	T	C	-0.125706	0.0174808	6.4e-13	0.1701	0.3969	51.7118
Amino acid	Leucine	rs78948711	A	C	-0.0808358	0.0124267	7.8e-11	0.0338	0.292	42.3151
Amino acid	Leucine	rs79606828	A	G	-0.0643143	0.0110635	6.1e-09	0.0697	0.1754	33.7933
Amino acid	Leucine	rs9930957	T	C	0.0525448	0.00539769	2.1e-22	-0.153	0.1249	94.764
Amino acid	Glutamine	rs1010931	T	C	-0.0303458	0.00416804	2.9e-13	0.0782	0.0976	53.007
Amino acid	Glutamine	rs10757283	T	C	-0.0240149	0.00418926	8.4e-09	0.0157	0.0938	32.8615
Amino acid	Glutamine	rs10849008	C	T	0.0293448	0.00427095	4.4e-12	-0.0556	0.0948	47.2078
Amino acid	Glutamine	rs10965245	A	G	-0.0410724	0.00726102	2.4e-08	-0.0725	0.1596	31.9967
Amino acid	Glutamine	rs111602323	A	T	0.0425565	0.00701305	1.3e-09	0.2737	0.1592	36.8229
Amino acid	Glutamine	rs111678271	C	T	0.10796	0.0127636	2.6e-17	-0.2127	0.2802	71.545
Amino acid	Glutamine	rs11172887	G	A	0.0336753	0.00541644	4.3e-10	0.2099	0.1234	38.6541
Amino acid	Glutamine	rs11183560	T	G	-0.0237005	0.00420117	3.4e-09	-0.0222	0.0962	31.8254
Amino acid	Glutamine	rs11189300	G	A	0.0726698	0.0120839	2.2e-09	-0.0799	0.2021	36.1654
Amino acid	Glutamine	rs113674212	A	C	0.135012	0.00820575	1.7e-60	-0.2033	0.1759	270.712
Amino acid	Glutamine	rs115961201	A	G	0.074801	0.0111137	6.2e-12	0.0831	0.219	45.2999
Amino acid	Glutamine	rs11615723	C	T	-0.18141	0.0129449	2.2e-45	-0.0761	0.492	196.393
Amino acid	Glutamine	rs11675484	G	C	0.0361913	0.00460484	4.2e-15	-0.1729	0.0954	61.7702
Amino acid	Glutamine	rs117097886	G	A	-0.221751	0.0149823	8.4e-50	0.3839	0.3596	219.066
Amino acid	Glutamine	rs117405300	T	C	-0.149952	0.0185442	3.1e-16	-0.0597	0.3338	65.3865
Amino acid	Glutamine	rs117433039	C	T	-0.0797091	0.0118207	9.4e-12	0.0162	0.2486	45.4705
Amino acid	Glutamine	rs117643180	A	C	0.0696173	0.0130999	2.7e-08	0.0966	0.3097	28.2422
Amino acid	Glutamine	rs117682918	A	G	0.105647	0.0176496	3.8e-09	-0.0139	0.3573	35.8298
Amino acid	Glutamine	rs117805856	G	A	-0.0865662	0.0157381	2e-08	-0.7276	0.3905	30.2546
Amino acid	Glutamine	rs117943989	G	A	-0.152415	0.013117	3.7e-32	-0.282	0.6561	135.016
Amino acid	Glutamine	rs117955669	T	A	-0.0908993	0.0113726	8.1e-16	-0.1545	0.2333	63.8854
Amino acid	Glutamine	rs118163898	T	C	0.0979745	0.0176933	1.8e-08	0.0093	0.428	30.6626
Amino acid	Glutamine	rs11889865	G	T	-0.0374744	0.00691908	3.5e-08	-0.0063	0.1519	29.3341
Amino acid	Glutamine	rs12325419	A	G	-0.0365295	0.00646914	6.5e-09	0.0511	0.1478	31.8856
Amino acid	Glutamine	rs1260326	C	T	0.0792571	0.00422438	1.6e-81	0.0159	0.0981	352.006
Amino acid	Glutamine	rs1274961	C	T	-0.0292054	0.0050095	4.1e-09	-0.2169	0.1061	33.9889
Amino acid	Glutamine	rs1275519	C	T	-0.049401	0.00812126	4.6e-09	0.0799	0.1626	37.002
Amino acid	Glutamine	rs12816795	C	T	0.0240618	0.00426841	1.3e-08	0.0917	0.0965	31.7778
Amino acid	Glutamine	rs12881221	T	C	0.0398684	0.00574045	6.8e-12	0.2713	0.1211	48.2354
Amino acid	Glutamine	rs13234131	G	A	0.072124	0.00614974	2.6e-32	0.1098	0.1391	137.545
Amino acid	Glutamine	rs13245286	T	C	0.0254302	0.00420717	3.5e-09	0.0228	0.0961	36.5359
Amino acid	Glutamine	rs138855722	G	C	-0.242237	0.0129369	6.6e-79	-1.0624	0.7965	350.607
Amino acid	Glutamine	rs141428740	A	G	-0.0514322	0.00896844	4.3e-09	-0.1797	0.1781	32.8879
Amino acid	Glutamine	rs147068504	C	T	0.122996	0.0168639	1.1e-13	-0.426	0.3929	53.1944
Amino acid	Glutamine	rs147139486	A	G	-0.0513437	0.00928013	3.4e-08	-0.1758	0.1692	30.6102
Amino acid	Glutamine	rs147694769	C	G	0.087884	0.0158715	3.5e-08	-0.0802	0.4123	30.6608
Amino acid	Glutamine	rs17096421	T	A	-0.0523709	0.00908473	3.3e-09	-0.2587	0.2517	33.232
Amino acid	Glutamine	rs17122673	C	T	0.0806398	0.00672469	1.7e-33	-0.0817	0.1536	143.798
Amino acid	Glutamine	rs17445108	A	G	0.0497731	0.0060966	5.9e-17	0.0487	0.1425	66.6521
Amino acid	Glutamine	rs1750768	T	C	0.0582926	0.0103621	1.4e-08	0.2744	0.2598	31.6469
Amino acid	Glutamine	rs1958393	G	C	0.0442146	0.00670855	2.6e-11	0.2779	0.1497	43.4384
Amino acid	Glutamine	rs1998848	A	G	0.167169	0.0209615	1.6e-16	-0.0889	0.2026	63.6014
Amino acid	Glutamine	rs2039098	T	C	-0.0242568	0.00420175	4.5e-09	0.1762	0.0943	33.3278
Amino acid	Glutamine	rs2069389	G	A	-0.138498	0.00955327	1.8e-47	-0.2251	0.2589	210.176
Amino acid	Glutamine	rs2083180	T	G	0.0229262	0.00421161	4.5e-08	-0.0892	0.0948	29.6325
Amino acid	Glutamine	rs2141371	A	G	-0.0463006	0.00462321	1.5e-23	0.0145	0.0996	100.297
Amino acid	Glutamine	rs2168101	A	C	-0.0671717	0.00461744	7.6e-48	-0.0375	0.0979	211.627
Amino acid	Glutamine	rs2184968	C	T	0.0298226	0.004138	1.2e-12	0.0127	0.0943	51.941
Amino acid	Glutamine	rs2395779	T	C	0.0248246	0.00461708	4.3e-08	-0.2333	0.0987	28.9088
Amino acid	Glutamine	rs2608977	C	T	-0.0356545	0.00498172	3.8e-13	0.0028	0.103	51.2236
Amino acid	Glutamine	rs2657885	A	T	-0.0950123	0.00445679	5.79e-102	0.1055	0.0969	454.481
Amino acid	Glutamine	rs2671861	T	C	-0.0462861	0.00557649	1.6e-17	-0.0114	0.1183	68.8937
Amino acid	Glutamine	rs2711666	G	A	0.0248347	0.00413989	4.6e-09	-0.1021	0.0947	35.9866
Amino acid	Glutamine	rs2720586	T	C	0.0413284	0.00493373	2.1e-17	0.2805	0.1195	70.1692
Amino acid	Glutamine	rs28505379	C	T	-0.0713756	0.0126039	1.2e-08	0.0703	0.2977	32.0693
Amino acid	Glutamine	rs28929474	T	C	0.0905016	0.0147981	6.6e-10	0.3484	0.3369	37.4025
Amino acid	Glutamine	rs2939302	A	G	-0.24961	0.00533702	1e-200	0.0649	0.1213	2187.39
Amino acid	Glutamine	rs34139736	G	C	0.0424137	0.00688106	4.1e-10	-0.1948	0.1488	37.9928
Amino acid	Glutamine	rs34287626	T	C	0.0439839	0.00424956	2.2e-25	-0.1	0.0983	107.127
Amino acid	Glutamine	rs34697596	G	A	0.0460925	0.0085297	3.8e-08	-0.2619	0.221	29.2007
Amino acid	Glutamine	rs34864034	C	T	0.0742781	0.0083016	3.3e-19	0.2345	0.1945	80.0568
Amino acid	Glutamine	rs35261542	A	C	0.0296508	0.00471265	2.9e-10	0.0108	0.0993	39.5861
Amino acid	Glutamine	rs35823586	A	G	-0.0686901	0.0115558	1.5e-09	-0.04	0.2902	35.3336
Amino acid	Glutamine	rs3736951	T	C	0.0323818	0.00417261	6.2e-15	-0.0758	0.0946	60.2263
Amino acid	Glutamine	rs3748346	C	T	-0.0246831	0.00426339	8.6e-09	-0.1844	0.0977	33.5189
Amino acid	Glutamine	rs3794014	A	C	-0.0259036	0.00427377	2.3e-09	-0.0621	0.0982	36.7365
Amino acid	Glutamine	rs3988	G	A	-0.0223536	0.00422504	1.5e-08	-0.0227	0.0993	27.992
Amino acid	Glutamine	rs4309084	G	A	-0.0240784	0.00413537	4.9e-09	0.1355	0.0942	33.9021
Amino acid	Glutamine	rs4666051	G	A	-0.0251975	0.0042226	5e-10	0.0093	0.0956	35.6086
Amino acid	Glutamine	rs56335308	A	G	0.115579	0.0126523	4.9e-20	-0.3515	0.4825	83.4486
Amino acid	Glutamine	rs58267004	C	A	0.0401545	0.00674644	6.7e-09	-0.1202	0.1467	35.4258
Amino acid	Glutamine	rs58673065	G	A	0.0293382	0.00491048	1.9e-09	0.0725	0.1033	35.696
Amino acid	Glutamine	rs59176697	T	C	0.0563333	0.00780024	1.2e-13	-0.0758	0.1519	52.1572
Amino acid	Glutamine	rs62140395	C	G	-0.0505383	0.00643789	3.2e-15	0.1961	0.1537	61.6246
Amino acid	Glutamine	rs62182473	T	C	-0.070732	0.00469721	8.1e-52	0.1075	0.11	226.752
Amino acid	Glutamine	rs6486195	A	G	-0.0251376	0.00480322	4.6e-08	-0.0411	0.0973	27.3894
Amino acid	Glutamine	rs6714780	A	G	-0.0556147	0.00934637	7.2e-10	-0.0447	0.1716	35.4073
Amino acid	Glutamine	rs7078003	T	C	0.103948	0.00540843	6.5e-82	-0.1845	0.1185	369.394
Amino acid	Glutamine	rs7147721	G	A	0.0254725	0.0041573	7.6e-10	0.065	0.0974	37.5423
Amino acid	Glutamine	rs7240148	C	T	-0.022755	0.00417773	2.5e-08	0.0212	0.0961	29.667
Amino acid	Glutamine	rs72478987	A	G	-0.182513	0.017219	2.3e-26	0.3091	0.2312	112.35
Amino acid	Glutamine	rs7302876	A	G	0.0860747	0.00818891	6.8e-26	0.1289	0.2009	110.484
Amino acid	Glutamine	rs73129095	A	G	-0.0966883	0.0141416	4.7e-12	0.2125	0.3548	46.7467
Amino acid	Glutamine	rs73186030	T	C	0.0323949	0.00613691	3.1e-08	-0.1547	0.1396	27.8647
Amino acid	Glutamine	rs738408	T	C	0.0332557	0.00501608	3.5e-11	-0.0424	0.1117	43.9545
Amino acid	Glutamine	rs74641138	T	C	0.0849421	0.012575	1e-11	0.3518	0.2306	45.6278
Amino acid	Glutamine	rs74873433	C	T	-0.0508694	0.00862385	1.3e-09	0.1749	0.225	34.7945
Amino acid	Glutamine	rs76123274	C	T	0.0649644	0.00952507	2.5e-12	-0.016	0.2759	46.5173
Amino acid	Glutamine	rs78431863	T	C	0.0758144	0.0104434	1.9e-13	0.0815	0.3607	52.7011
Amino acid	Glutamine	rs78484886	G	A	-0.0543195	0.00851936	8.4e-11	0.3944	0.196	40.6535
Amino acid	Glutamine	rs7925445	G	A	0.028324	0.00417167	1.5e-11	-0.0668	0.0985	46.0988
Amino acid	Glutamine	rs79687284	C	G	0.154204	0.011323	1.3e-43	-0.1603	0.3543	185.468
Amino acid	Glutamine	rs79753941	T	A	0.0527151	0.00911568	5.1e-09	-0.052	0.2096	33.442
Amino acid	Glutamine	rs8074974	C	T	0.0271741	0.00415806	1.3e-10	-0.0414	0.0952	42.7099
Amino acid	Glutamine	rs838737	A	G	-0.0236406	0.00416903	2.1e-08	-0.0191	0.0942	32.1549
Amino acid	Glutamine	rs941208	T	C	0.052903	0.00438541	2.5e-33	0.0485	0.1	145.526
Amino acid	Glutamine	rs9482770	C	T	-0.0331188	0.00417326	2.2e-15	0.0216	0.0947	62.9794
Amino acid	Glutamine	rs9687846	A	G	-0.0288837	0.00514598	4.3e-08	0.1187	0.1376	31.5043
Amino acid	Glycine	rs1016395	T	C	-0.212314	0.00496101	1e-200	-0.0332	0.1286	1831.54
Amino acid	Glycine	rs10165384	G	A	0.10352	0.0151625	2.3e-12	-0.7208	0.5725	46.613
Amino acid	Glycine	rs10173803	C	T	0.0513174	0.00526848	7.5e-23	-0.051	0.1256	94.8765
Amino acid	Glycine	rs1047891	A	C	0.535381	0.00417896	1e-200	-0.0356	0.1006	16413.1
Amino acid	Glycine	rs10923895	C	T	0.0787168	0.014045	1.5e-08	0.163	0.5548	31.4117
Amino acid	Glycine	rs10934753	A	G	0.0690031	0.00396232	3.4e-74	0.1437	0.0952	303.276
Amino acid	Glycine	rs10934755	C	A	0.0323968	0.00391483	1.8e-16	0.0219	0.0936	68.4823
Amino acid	Glycine	rs10975515	G	A	0.0278398	0.00405148	7e-13	0.0406	0.0961	47.2177
Amino acid	Glycine	rs10975580	G	A	-0.0539394	0.00666958	9.5e-16	0.3014	0.1395	65.4056
Amino acid	Glycine	rs10975671	A	G	0.040769	0.0044986	5.6e-22	-0.0862	0.105	82.1307
Amino acid	Glycine	rs11045866	C	A	0.0313281	0.0054801	7.6e-09	0.0543	0.1034	32.6807
Amino acid	Glycine	rs111607204	T	A	-0.0492694	0.00822177	3.2e-09	0.1275	0.2154	35.9107
Amino acid	Glycine	rs11163938	G	C	-0.0333125	0.00597243	1.8e-08	0.0687	0.1488	31.1109
Amino acid	Glycine	rs11172190	T	C	0.0236924	0.00391137	1e-10	-0.0415	0.0947	36.6911
Amino acid	Glycine	rs1119127	T	G	-0.104675	0.0138628	1.7e-14	0.0837	0.2176	57.0143
Amino acid	Glycine	rs111960908	G	A	-0.0887387	0.0148997	7e-10	0.4565	0.3414	35.4708
Amino acid	Glycine	rs112085022	T	C	0.237456	0.00989293	9.91e-132	0.3829	0.2956	576.125
Amino acid	Glycine	rs112247225	T	C	-0.128232	0.00928506	5.2e-45	0.0761	0.1613	190.732
Amino acid	Glycine	rs11242109	T	G	0.0226052	0.00390095	2e-08	-0.0138	0.0985	33.5796
Amino acid	Glycine	rs113600423	A	G	0.0495953	0.00396065	1.1e-39	-0.1349	0.0939	156.801
Amino acid	Glycine	rs114210411	A	G	0.116849	0.00859877	6.5e-42	-0.4613	0.1978	184.662
Amino acid	Glycine	rs114338044	G	A	0.335493	0.0136597	1.4e-135	-0.2229	0.2639	603.232
Amino acid	Glycine	rs114339247	T	G	-0.0907832	0.0160435	7e-09	0.0612	0.7863	32.0194
Amino acid	Glycine	rs114400025	G	T	-0.0785068	0.0146742	3e-08	-0.6453	1.3281	28.6224
Amino acid	Glycine	rs114442313	C	T	-0.0873957	0.0143066	2.2e-09	-0.4088	0.3258	37.317
Amino acid	Glycine	rs114571941	T	A	-0.0933955	0.0175357	2.5e-08	0.4146	0.3797	28.3665
Amino acid	Glycine	rs114700261	T	C	0.0563373	0.00937783	1.2e-09	-0.1765	0.2079	36.09
Amino acid	Glycine	rs114741827	T	C	0.427892	0.0244782	4e-69	1.0548	0.6563	305.569
Amino acid	Glycine	rs115054383	T	C	0.134196	0.0197586	8.3e-12	-1.0596	0.9506	46.1282
Amino acid	Glycine	rs115231616	G	A	-0.237987	0.0211685	3.8e-30	-0.5516	0.4171	126.394
Amino acid	Glycine	rs115284235	G	A	0.0658939	0.0122666	4.7e-08	-0.3463	0.303	28.8564
Amino acid	Glycine	rs115297761	G	A	-0.147476	0.0174733	1.8e-16	-0.686	0.611	71.2349
Amino acid	Glycine	rs115302848	A	G	0.0969807	0.0094347	5.4e-26	-0.1889	0.2068	105.661
Amino acid	Glycine	rs115357300	A	G	0.110925	0.0196926	2.4e-08	0.0988	1.0493	31.7287
Amino acid	Glycine	rs115410993	A	C	-0.170802	0.0128956	8.6e-41	0.4879	0.4438	175.43
Amino acid	Glycine	rs115432353	G	A	-0.215597	0.0142123	1.2e-51	-0.0435	0.986	230.121
Amino acid	Glycine	rs115546988	T	C	-0.119036	0.00584191	1.8e-94	-0.0218	0.1259	415.19
Amino acid	Glycine	rs115811144	G	C	-0.198703	0.0201843	2.5e-22	-0.6263	0.6667	96.9129
Amino acid	Glycine	rs116142068	A	T	-0.193995	0.0160567	2.6e-34	1.1665	0.7658	145.972
Amino acid	Glycine	rs116224031	T	G	0.325527	0.0183135	4.6e-72	0.6529	0.3432	315.959
Amino acid	Glycine	rs116278683	A	G	0.212009	0.0213825	1.4e-23	-0.6599	0.4432	98.3086
Amino acid	Glycine	rs116383068	T	C	-0.104649	0.0178785	3.1e-09	0.3616	0.9383	34.2616
Amino acid	Glycine	rs116496902	C	T	-0.114419	0.012242	2.1e-21	-0.2601	0.4566	87.3558
Amino acid	Glycine	rs116612560	C	T	0.201467	0.0143615	3.3e-46	-0.4352	0.3947	196.792
Amino acid	Glycine	rs11666281	T	C	-0.0370833	0.00447889	1.3e-17	-0.176	0.1063	68.5513
Amino acid	Glycine	rs116695863	C	T	-0.121826	0.0177708	1.1e-11	-0.3119	0.5046	46.9966
Amino acid	Glycine	rs117867199	C	T	0.0934203	0.0128635	3.9e-14	0.2256	0.4339	52.7429
Amino acid	Glycine	rs11890217	G	A	0.0474509	0.00390735	8.7e-34	-0.0196	0.0936	147.477
Amino acid	Glycine	rs11922401	G	T	0.0355313	0.00526593	1.9e-11	0.1679	0.1058	45.5273
Amino acid	Glycine	rs12064251	G	A	0.0458097	0.00730514	5e-10	0.0288	0.1948	39.324
Amino acid	Glycine	rs12125269	A	C	0.0436949	0.00435166	1.9e-26	-0.1444	0.1069	100.821
Amino acid	Glycine	rs12312144	A	C	0.0464905	0.0050742	6.3e-22	0.1064	0.1308	83.9447
Amino acid	Glycine	rs12488411	A	G	0.0445035	0.00827201	8.9e-09	0.0856	0.1859	28.9445
Amino acid	Glycine	rs12538049	C	T	-0.0290387	0.00403106	2.7e-13	0.0026	0.0939	51.8938
Amino acid	Glycine	rs12546944	A	G	-0.0274787	0.00505773	4.7e-09	-0.0151	0.1223	29.5176
Amino acid	Glycine	rs12566232	C	A	0.0224188	0.00433292	1.3e-08	-0.0127	0.1077	26.7709
Amino acid	Glycine	rs12629923	T	C	0.0226402	0.00440981	3.8e-08	-0.0833	0.0993	26.3585
Amino acid	Glycine	rs12694115	G	A	-0.0280853	0.0040422	2.3e-12	-0.0257	0.095	48.275
Amino acid	Glycine	rs12998420	T	C	-0.163201	0.00447789	1e-200	-0.1051	0.1106	1328.31
Amino acid	Glycine	rs13011429	C	G	-0.181453	0.00560722	1e-200	-0.0036	0.1369	1047.21
Amino acid	Glycine	rs13012365	G	A	-0.149456	0.0127866	9.8e-32	0.0681	0.3728	136.621
Amino acid	Glycine	rs13019409	G	A	0.18874	0.00422958	1e-200	-0.0085	0.0959	1991.28
Amino acid	Glycine	rs13107325	T	C	-0.0494356	0.0074327	3e-13	-0.002	0.3914	44.2371
Amino acid	Glycine	rs13382194	G	A	0.0250455	0.00417095	6.9e-10	0.0838	0.0977	36.057
Amino acid	Glycine	rs13399140	T	C	-0.124816	0.0123572	7e-25	0.2419	0.2281	102.024
Amino acid	Glycine	rs13422831	G	T	-0.116906	0.00519078	1e-113	0.0035	0.1244	507.234
Amino acid	Glycine	rs137935814	C	T	-0.0623767	0.0101102	4.6e-11	-0.1059	0.2538	38.065
Amino acid	Glycine	rs138285822	T	A	0.108143	0.0178072	2.5e-10	1.1302	1.0784	36.8812
Amino acid	Glycine	rs138662127	A	G	-0.219653	0.0218509	1.6e-24	-0.5541	0.3051	101.05
Amino acid	Glycine	rs138762540	G	A	-0.168848	0.0135931	3e-37	1.1094	0.351	154.296
Amino acid	Glycine	rs139280430	T	G	0.165238	0.0151669	1.4e-27	-0.507	0.5153	118.693
Amino acid	Glycine	rs139758975	T	C	-0.12195	0.0146287	1.9e-17	0.9522	0.5414	69.4948
Amino acid	Glycine	rs139770263	T	C	-0.197628	0.014358	1.7e-42	-0.3202	0.8985	189.456
Amino acid	Glycine	rs14018	A	G	-0.0261879	0.00462621	3.7e-09	-0.0857	0.1127	32.0443
Amino acid	Glycine	rs140206667	C	G	-0.112255	0.0153019	2.3e-15	-0.5909	0.3941	53.8171
Amino acid	Glycine	rs140245912	G	A	-0.108333	0.0128098	5.9e-18	-0.2546	0.6289	71.5215
Amino acid	Glycine	rs140251219	T	C	0.0991531	0.00775782	1.1e-36	-0.1144	0.1923	163.355
Amino acid	Glycine	rs140453027	A	G	-0.158121	0.0183184	3.2e-18	-0.0589	0.578	74.5082
Amino acid	Glycine	rs140806813	C	G	-0.12662	0.0168619	5e-14	0.1243	0.3825	56.3886
Amino acid	Glycine	rs141185047	T	C	-0.0668452	0.00778226	4.9e-19	-0.0518	0.1756	73.7784
Amino acid	Glycine	rs141509595	C	T	0.117333	0.0103793	3.2e-30	-0.247	0.2716	127.792
Amino acid	Glycine	rs141797864	G	A	-0.160011	0.0129622	1.3e-35	-0.1191	0.3047	152.385
Amino acid	Glycine	rs141982773	C	A	0.113791	0.0127614	2.4e-18	0.5252	0.3916	79.5095
Amino acid	Glycine	rs143119940	A	C	0.283536	0.0283736	4.1e-25	-0.2262	0.274	99.8591
Amino acid	Glycine	rs143778691	A	G	-0.178852	0.0171287	2.5e-25	0.7994	0.9725	109.028
Amino acid	Glycine	rs143955150	A	G	0.417097	0.0118284	1e-200	-0.0026	0.1894	1243.43
Amino acid	Glycine	rs144000934	G	A	0.0906211	0.015091	7.9e-09	-0.0588	0.5347	36.0597
Amino acid	Glycine	rs144022883	A	G	0.07775	0.0125417	1.6e-10	-0.1284	0.3888	38.4316
Amino acid	Glycine	rs144671499	A	G	0.0903835	0.0146959	4.5e-10	-0.2866	0.406	37.8256
Amino acid	Glycine	rs145608261	C	T	-0.0983017	0.0128233	3.4e-14	-0.0492	0.3138	58.7655
Amino acid	Glycine	rs1468740	T	C	0.0654093	0.00484151	1.8e-43	-0.0241	0.1256	182.523
Amino acid	Glycine	rs147451809	T	C	-0.125991	0.0144301	3e-19	0.709	0.3185	76.2325
Amino acid	Glycine	rs148404896	A	G	-0.0973902	0.0170149	4.2e-09	0.4988	0.3947	32.7621
Amino acid	Glycine	rs148711834	T	G	0.0898106	0.0170366	4e-08	-0.2032	0.325	27.7901
Amino acid	Glycine	rs149181595	C	A	0.0942587	0.0119122	3.9e-17	-0.6256	0.6292	62.6122
Amino acid	Glycine	rs150357933	G	T	0.291501	0.0158901	5.2e-75	-0.2794	0.417	336.532
Amino acid	Glycine	rs150416243	C	A	0.188937	0.0154766	4.3e-34	-0.6531	0.3641	149.033
Amino acid	Glycine	rs1537369	G	T	-0.0244529	0.00393393	3.4e-10	0.2292	0.0953	38.6374
Amino acid	Glycine	rs1657861	C	T	-0.118489	0.0151106	3.1e-15	-0.2074	0.2569	61.4883
Amino acid	Glycine	rs16842384	C	T	0.0394294	0.00430553	1.7e-20	-0.0358	0.1042	83.8662
Amino acid	Glycine	rs16842655	C	G	-0.0371361	0.00568485	8.5e-11	-0.1299	0.1268	42.6731
Amino acid	Glycine	rs16844058	G	A	0.0700031	0.0106122	1.2e-10	-0.1091	0.3946	43.5135
Amino acid	Glycine	rs17036342	G	A	0.0335377	0.00596591	2.5e-08	0.0892	0.1242	31.6019
Amino acid	Glycine	rs17499965	C	G	-0.0339738	0.00420834	2.9e-17	0.1334	0.0998	65.1728
Amino acid	Glycine	rs17662231	T	C	0.0822044	0.0134035	1.7e-09	-0.019	0.2268	37.6144
Amino acid	Glycine	rs17675848	C	T	-0.0266695	0.00405338	4.3e-11	-0.2065	0.102	43.2907
Amino acid	Glycine	rs17692499	A	G	-0.0854625	0.0153155	2.1e-08	0.4972	0.6159	31.1379
Amino acid	Glycine	rs17694094	G	T	0.0198532	0.00390358	2.7e-08	0.1204	0.0939	25.8663
Amino acid	Glycine	rs17749423	T	C	-0.0394993	0.00623155	1.8e-10	-0.1996	0.1458	40.1778
Amino acid	Glycine	rs1801133	A	G	0.0233077	0.00411334	1.8e-08	-0.1128	0.1108	32.1077
Amino acid	Glycine	rs181791350	T	C	-0.0882479	0.0166979	4e-08	-0.1718	0.2432	27.9309
Amino acid	Glycine	rs182090023	G	A	0.149831	0.0139666	1.2e-26	-0.2169	0.2627	115.086
Amino acid	Glycine	rs184404862	T	A	-0.179959	0.0113806	5.1e-57	-0.0827	0.2521	250.044
Amino acid	Glycine	rs1868138	A	T	0.0259066	0.0050319	1.6e-08	0.1137	0.1164	26.5068
Amino acid	Glycine	rs187823071	T	C	-0.15589	0.0229334	3.2e-12	0.208	1.1309	46.2061
Amino acid	Glycine	rs192322963	A	G	0.0829439	0.0125376	4.1e-11	-0.2663	0.6241	43.7663
Amino acid	Glycine	rs192894588	T	C	0.131007	0.0234102	2.5e-08	0.5339	0.7238	31.3169
Amino acid	Glycine	rs1965869	C	T	-0.0242087	0.00433173	9e-09	0.114	0.1011	31.2335
Amino acid	Glycine	rs199691485	A	T	0.115417	0.0172322	5.8e-12	1.5817	0.6762	44.8599
Amino acid	Glycine	rs2026972	C	G	-0.0821551	0.00423213	2.2e-87	-0.0108	0.1032	376.835
Amino acid	Glycine	rs2079787	G	A	-0.0437477	0.00595506	2.3e-13	-0.1026	0.147	53.9682
Amino acid	Glycine	rs2168101	A	C	-0.029436	0.00435985	3.9e-11	-0.0375	0.0979	45.5842
Amino acid	Glycine	rs2191906	G	A	-0.0415389	0.00559629	3.5e-14	0.0817	0.1372	55.0947
Amino acid	Glycine	rs2199403	T	C	0.0328097	0.0040674	3.6e-16	0.0053	0.099	65.0685
Amino acid	Glycine	rs2287603	G	A	-0.0313718	0.00466294	2.6e-12	0.1171	0.1153	45.2647
Amino acid	Glycine	rs2371003	A	C	0.102477	0.00579971	1.4e-70	0.112	0.1484	312.205
Amino acid	Glycine	rs2371172	C	A	0.0573533	0.00388834	4.3e-49	0.0646	0.0937	217.565
Amino acid	Glycine	rs2371261	T	C	-0.0419091	0.00437429	9.7e-22	-0.1896	0.1001	91.7913
Amino acid	Glycine	rs2465624	T	G	0.0285068	0.00419343	2.7e-12	0.0431	0.1128	46.2124
Amino acid	Glycine	rs2608913	C	T	-0.0243496	0.00473667	2.3e-08	0.0097	0.1032	26.4264
Amino acid	Glycine	rs2657879	G	A	0.0478885	0.00503846	5.2e-22	0.0548	0.122	90.3372
Amino acid	Glycine	rs2812208	C	G	0.0745362	0.0137075	1.3e-08	0.289	0.3214	29.5677
Amino acid	Glycine	rs28364531	T	C	0.0852494	0.0147805	1.7e-09	-0.3737	0.8158	33.2663
Amino acid	Glycine	rs2972154	T	C	-0.0224779	0.00389621	3.1e-08	0.1249	0.0945	33.2833
Amino acid	Glycine	rs2980877	C	G	-0.0442675	0.00852514	2e-08	-0.1295	0.1994	26.9629
Amino acid	Glycine	rs34484159	T	C	0.226133	0.0146526	1.7e-52	0.4496	0.6158	238.176
Amino acid	Glycine	rs34945403	G	A	-0.0634669	0.00803649	1.7e-15	-0.1024	0.2329	62.368
Amino acid	Glycine	rs35557048	A	G	0.0393653	0.00708553	6e-09	0.0622	0.1339	30.8661
Amino acid	Glycine	rs35927101	A	G	0.0640563	0.0103982	2.9e-10	0.3142	0.2215	37.9496
Amino acid	Glycine	rs36105243	G	C	0.0258325	0.0040737	5.3e-11	-0.1696	0.0994	40.2119
Amino acid	Glycine	rs3736951	T	C	0.0220274	0.00393858	8.2e-10	-0.0758	0.0946	31.2786
Amino acid	Glycine	rs3778867	A	G	0.0392297	0.00472671	1.4e-16	-0.0617	0.1044	68.883
Amino acid	Glycine	rs3782860	T	C	0.0262646	0.00392298	3.2e-11	-0.0235	0.094	44.8239
Amino acid	Glycine	rs3784253	T	C	-0.0299779	0.00390315	2.8e-15	0.1499	0.0934	58.9891
Amino acid	Glycine	rs4233981	C	G	0.0959066	0.00512226	4.1e-78	0.211	0.1288	350.569
Amino acid	Glycine	rs4240624	A	G	-0.126861	0.0067925	2e-82	0.2614	0.1406	348.816
Amino acid	Glycine	rs4363965	C	A	-0.113548	0.0134857	1e-17	0.2133	0.3788	70.8944
Amino acid	Glycine	rs4624322	G	C	0.152105	0.00449267	1e-200	0.13	0.1041	1146.25
Amino acid	Glycine	rs4673419	A	G	0.0283931	0.00415215	1.7e-11	0.053	0.1003	46.7605
Amino acid	Glycine	rs4742211	T	C	-0.0444898	0.00470265	1.6e-21	0.2454	0.1222	89.5026
Amino acid	Glycine	rs4948102	G	C	0.0715557	0.00452466	3.3e-61	0.0255	0.1195	250.102
Amino acid	Glycine	rs555754	A	G	0.0232943	0.00391589	1.2e-09	-0.131	0.0935	35.3866
Amino acid	Glycine	rs55663096	A	G	0.0354934	0.00485528	4.1e-14	-0.1538	0.1091	53.44
Amino acid	Glycine	rs55665917	A	C	0.0513836	0.00884085	7.4e-09	-0.0943	0.198	33.7801
Amino acid	Glycine	rs55810982	C	T	-0.0307438	0.00454918	6.1e-12	-0.0226	0.1116	45.6719
Amino acid	Glycine	rs55828414	T	G	-0.0501908	0.0077997	9.7e-11	0.181	0.2278	41.4088
Amino acid	Glycine	rs56113850	C	T	-0.021904	0.00395401	2.4e-08	-0.0692	0.0936	30.6882
Amino acid	Glycine	rs561931	G	A	0.0290991	0.00395877	4.5e-14	-0.0779	0.0963	54.0304
Amino acid	Glycine	rs575042232	C	G	0.120146	0.0186743	3.8e-11	-0.294	0.3537	41.3933
Amino acid	Glycine	rs578170048	G	T	-0.152962	0.0264902	1.6e-08	1.0179	0.7372	33.3424
Amino acid	Glycine	rs59128993	C	T	-0.0482627	0.00707422	2.9e-12	-0.0933	0.1867	46.5443
Amino acid	Glycine	rs62073965	C	T	0.0397101	0.0039181	1e-24	-0.1033	0.0933	102.719
Amino acid	Glycine	rs62177972	C	A	0.251658	0.00897517	3.1e-175	0.4518	0.187	786.206
Amino acid	Glycine	rs62177994	A	G	0.251153	0.018034	3.7e-45	-0.7232	0.7064	193.951
Amino acid	Glycine	rs62178212	A	G	0.0464286	0.00730484	4.2e-10	0.1062	0.1607	40.3971
Amino acid	Glycine	rs62178793	A	T	0.0591451	0.00928398	3.8e-11	0.1512	0.1907	40.5853
[truncated: 4,969 more rows]

## Sheet: Supplementary Table 2D
Supplementary Table 2D. Details of Blood Metabolite predicting SNPs with Gastric Cancer.
[truncated: 5,523 more rows]

[truncated: 1 more sheets: Supplementary Table 2E]
